# Supplementary material for: Uterine luminal-derived extracellular vesicles: potential nanomaterials to improve embryo implantation
Source: J Nanobiotechnology. 2023 Mar 7;21:79. doi: 10.1186/s12951-023-01834-1 (PMC9990359; doi:10.1186/s12951-023-01834-1)
Supplement: Supplementary file 5 — Additional file 5: Table S1. The specific primers for qRT-PCR. [file 12951_2023_1834_MOESM5_ESM.xlsx]

## Sheet: Table S1
Table S1. The specific primers for qRT-PCR
Gene name	Primer sequences (5′-3′)		Tm (℃)
MEP1B	Forward	CTGCCGTGTTCGCCCTGATG	60
	Reverse	TGCTGTATGTGAACCTGGCTCTTTAC
GAPDH	Forward	CCTCCAAGGAGTAAGAGCC	60
	Reverse	GTCTGGGATGGAAACTGG
