# Supplementary material for: Uterine luminal-derived extracellular vesicles: potential nanomaterials to improve embryo implantation
Source: J Nanobiotechnology. 2023 Mar 7;21:79. doi: 10.1186/s12951-023-01834-1 (PMC9990359; doi:10.1186/s12951-023-01834-1)
Supplement: Supplementary file 6 — Additional file 6: Table S2. Relative abundance of proteins in the uterine luminal fluid-Evs. [file 12951_2023_1834_MOESM6_ESM.xlsx]

## Sheet: Table S2
Table S2. Relative abundance of proteins in the uterine luminal fluid-Evs
Accession	Gene Name	Protein IDs	9C_1	9C_2	9C_3	9P_1	9P_2	9P_3	12P_1	12P_2	12P_3	15P_1	15P_2	15P_3
A1E295	CTSB	sp|A1E295|CATB_PIG	14.7711	14.9986	14.8118	14.4541	14.4842	14.5833	12.3108	12.4047	12.5222	13.2643	13.3073	13.0916
A1XQU1	PSMB7	sp|A1XQU1|PSB7_PIG	9.59878	8.91506	2.57471	9.96738	9.56227	2.57471	10.0982	9.01343	2.57471	9.73944	9.84864	2.57471
A1Z623	SELENOF	sp|A1Z623|SEP15_PIG	8.36631	7.0685	8.1656	8.1656	6.804	7.85617	7.5672	7.0685	7.86274	7.99858	6.61056	7.10173
A2TF48	MYD88	sp|A2TF48|MYD88_PIG	6.72325	2.57471	2.57471	8.33482	2.57471	2.57471	7.51149	2.57471	2.57471	7.16672	2.57471	2.57471
A5GFY8	PHGDH	sp|A5GFY8|SERA_PIG	15.2175	15.3725	15.4163	14.7898	14.7898	14.9986	15.2613	15.4163	15.5704	14.6039	14.8547	15.4163
A5GFZ5	DPM1	sp|A5GFZ5|DPM1_PIG	8.14523	4.5448	2.57471	7.53385	5.07101	2.57471	8.67966	4.31299	2.57471	6.81056	4.65055	2.57471
A5PF08	SLC44A4	sp|A5PF08|CTL4_PIG	12.1851	12.5222	13.2189	11.6918	12.3336	12.9423	12.2363	11.559	13.0082	12.7104	12.9423	13.3161
A6M931	EIF4A3	sp|A6M931|IF4A3_PIG	8.44203	5.85174	8.53	8.69567	6.25377	8.09666	7.4816	5.72885	8.28826	7.67819	6.48408	8.99815
A7TX81	COPS6	sp|A7TX81|CSN6_PIG	2.57471	6.94945	2.57471	2.57471	7.37458	2.57471	2.57471	6.87644	2.57471	2.57471	6.56955	2.57471
B3SP85	IFI30	sp|B3SP85|GILT_PIG	13.7564	13.2073	13.2765	14.6604	14.103	13.8876	12.1458	12.2561	11.5385	13.4955	13.0452	12.6829
F1S584	SLC44A2	sp|F1S584|CTL2_PIG	2.57471	2.57471	9.86456	2.57471	2.57471	9.34725	2.57471	2.57471	9.19476	2.57471	2.57471	8.76633
O02705	HSP90AA1	sp|O02705|HS90A_PIG	14.1949	14.6735	14.7321	14.103	14.1757	14.541	14.3136	15.1627	15.0211	14.3315	14.9742	14.88
O02772	FABP3	sp|O02772|FABPH_PIG	10.4641	11.6301	11.2875	10.8034	11.6918	11.1497	9.76982	11.0854	10.6818	10.2821	11.4619	11.0908
O19175	CSNK1A1	sp|O19175|KC1A_PIG	9.15617	2.57471	8.96686	9.02635	7.05962	6.78322	8.88494	5.17268	8.42665	8.24936	6.81056	8.28125
O62680	CD59	sp|O62680|CD59_PIG	12.3917	10.2885	12.5329	13.2234	11.2248	13.3161	11.8579	9.64256	11.3089	12.593	10.4693	12.7495
O77735	SCAMP1	sp|O77735|SCAM1_PIG	10.9477	10.46	10.1627	10.5086	9.77842	10.054	11.4619	10.1877	10.3874	10.8034	10.5269	10.9956
O97763	NPC2	sp|O97763|NPC2_PIG	11.2344	10.6111	11.3378	11.1571	10.8352	12.2561	8.90294	8.29483	10.0599	8.7404	7.69773	9.79605
P00172	CYB5A	sp|P00172|CYB5_PIG	13.9515	13.8769	13.4842	14.0344	13.4955	13.1967	14.6604	14.4842	13.9207	14.0097	13.5854	13.1289
P00336	LDHB	sp|P00336|LDHB_PIG	13.2978	14.556	14.4415	13.1967	14.5117	14.1465	13.0337	14.4973	14.1465	14.1465	15.3725	14.9894
P00346	MDH2	sp|P00346|MDHM_PIG	8.88494	10.43	9.8677	8.31048	10.4258	9.4917	7.81768	9.98249	10.3401	9.05279	11.0389	10.3401
P00503	GOT1	sp|P00503|AATC_PIG	8.4539	9.09836	10.1798	9.87818	7.83831	9.76044	9.29508	9.94959	10.0736	8.8241	9.33595	10.0655
P00571	AK1	sp|P00571|KAD1_PIG	3.51407	4.61688	6.2018	3.6466	5.09417	6.56955	3.34748	4.95703	6.56955	3.22692	4.56759	6.00738
P00761		sp|P00761|TRYP_PIG	20.6449	20.6449	20.6449	19.3012	19.5755	19.8678	18.3476	18.4857	18.1003	17.0466	17.0983	17.1372
P00795	CTSD	sp|P00795|CATD_PIG	10.1048	10.6818	9.68044	11.5704	12.5329	11.2399	10.054	9.97867	9.42156	9.99693	11.0149	9.59878
P01965	HBA	sp|P01965|HBA_PIG	20.0601	19.8678	20.2847	20.6449	20.6449	20.6449	20.2847	20.2847	19.8678	19.0133	18.8121	18.9493
P02067	HBB	sp|P02067|HBB_PIG	16.1491	15.089	16.5146	16.445	15.1432	16.6558	11.3561	10.8948	12.2893	14.6735	13.5032	14.9986
P02550	TUBA1A	sp|P02550|TBA1A_PIG	2.57471	7.71222	2.57471	2.57471	6.24288	2.57471	2.57471	8.1758	2.57471	2.57471	8.26013	2.57471
P02632	S100G	sp|P02632|S100G_PIG	11.6859	12.5072	11.606	10.6785	11.7762	11.2032	10.2215	10.854	9.98922	9.94959	10.8244	9.62571
P03974	VCP	sp|P03974|TERA_PIG	12.5497	14.103	13.8161	12.4113	13.6732	13.1624	17.1998	17.4643	15.9146	13.2073	14.4973	14.026
P04163	S100A10	sp|P04163|S10AA_PIG	13.2276	11.1168	12.0638	15.6278	12.4795	12.593	14.3478	12.5154	12.92	14.8641	11.9501	12.3515
P04178	SOD1	sp|P04178|SODC_PIG	15.7628	16.0609	16.0861	15.7628	16.5685	16.4895	13.4489	13.7945	13.7328	13.0224	13.6797	13.6281
P04246		sp|P04246|HBT_PIG	10.1478	2.57471	9.70261	9.69271	2.57471	6.88282	11.9945	2.57471	11.6411	10.4959	3.38555	9.68044
P04574	CAPNS1	sp|P04574|CPNS1_PIG	11.9945	11.9143	9.17362	12.2058	12.0324	10.6328	12.2271	11.9546	9.64812	11.9031	11.7276	9.66295
P05027	ATP1B1	sp|P05027|AT1B1_PIG	9.09017	12.0394	12.073	10.0736	12.8936	12.745	9.52145	12.7681	11.1951	9.63505	12.3336	11.9546
P06867	PLG	sp|P06867|PLMN_PIG	11.945	10.6032	9.87818	12.6432	11.845	10.9477	12.0098	9.42614	10.0792	10.7397	9.13465	9.55701
P08059	GPI	sp|P08059|G6PI_PIG	8.67966	5.00768	7.03326	8.79259	4.91264	7.05216	8.56951	4.80097	6.37323	8.44203	6.87644	7.98512
P09571	TF	sp|P09571|TRFE_PIG	18.1003	17.9754	17.9754	20.0601	19.7163	19.7163	17.4643	17.4959	17.3985	17.6728	17.4643	17.4959
P09889	ACP5	sp|P09889|PPA5_PIG	14.8641	15.3157	15.3845	15.089	15.4764	15.4361	16.7448	17.2562	17.7399	17.8169	18.3476	18.2068
P10775	RNH1	sp|P10775|RINI_PIG	10.1993	10.4765	9.41636	10.6535	10.1313	9.31142	10.0084	9.1515	8.38537	9.90102	9.02635	8.54977
P11493	PPP2CB	sp|P11493|PP2AB_PIG	2.57471	8.82896	2.57471	2.57471	9.06017	2.57471	2.57471	7.86742	2.57471	2.57471	8.07218	2.57471
P11607	ATP2A2	sp|P11607|AT2A2_PIG	8.43767	8.52308	9.14148	6.82276	6.64302	9.26838	7.57969	7.3032	8.79988	7.18876	8.30638	9.00391
P11708	MDH1	sp|P11708|MDHC_PIG	13.0452	12.6581	12.98	12.9553	12.3997	13.0046	13.1967	12.9553	13.3993	13.4206	13.0651	13.292
P17803	IFNG	sp|P17803|IFNG_PIG	9.96738	2.57471	9.48617	9.46174	2.57471	9.83359	10.3995	2.57471	10.1576	11.4384	3.33697	10.7254
P19100	CYP17A1	sp|P19100|CP17A_PIG	2.57471	9.06017	8.10122	2.57471	8.88494	7.93236	2.57471	8.47044	8.63764	2.57471	8.42106	8.02912
P19133	FTL	sp|P19133|FRIL_PIG	11.7822	12.1157	11.8706	11.9253	11.7035	11.1168	12.1999	12.3336	11.6242	12.8489	12.8936	12.7336
P22298	SLPI	sp|P22298|SLPI_PIG	13.0046	12.2931	12.6743	13.9455	12.6021	12.5604	13.5985	13.292	12.8364	13.6415	12.8416	12.7057
P22411	DPP4	sp|P22411|DPP4_PIG	15.1627	15.182	15.3021	14.8547	15.182	15.4163	15.6278	15.7927	15.1432	16.9188	17.0466	16.972
P26429	SLC5A1	sp|P26429|SC5A1_PIG	14.0708	13.3073	14.0708	15.6064	13.8056	15.8401	15.5704	15.2831	15.2175	14.556	14.4662	14.1757
P27917	APOC3	sp|P27917|APOC3_PIG	11.6096	10.9718	11.0027	11.5312	11.5488	11.6181	12.0638	10.8773	10.6279	10.6279	10.6328	10.4357
P29269	MYL9	sp|P29269|MYL9_PIG	10.2694	10.2391	8.66535	10.6624	10.7999	9.83649	12.3183	11.1168	10.2132	10.4225	10.46	9.5312
P29804	PDHA1	sp|P29804|ODPA_PIG	7.911	8.94176	7.64251	8.56951	9.23481	6.83946	7.75619	8.74515	7.86742	7.39352	8.64556	7.44006
P31950	S100A11	sp|P31950|S10AB_PIG	13.0224	13.2643	12.5647	14.6143	14.4254	14.4973	12.2893	12.2805	11.559	13.1211	12.994	13.0082
P35750	CAPN1	sp|P35750|CAN1_PIG	4.81794	8.81269	6.98887	3.44548	8.73467	7.5253	3.55288	8.18142	7.88562	3.20564	8.51662	7.07601
P46405	RPS12	sp|P46405|RS12_PIG	2.57471	7.54119	2.57471	2.57471	7.945	2.57471	2.57471	7.41097	2.57471	2.57471	8.46465	2.57471
P49666	RPL21	sp|P49666|RL21_PIG	9.23481	7.80754	9.91517	8.00775	9.17362	9.08356	8.42665	8.88494	9.33595	9.23481	9.32749	9.71043
P50390	TTR	sp|P50390|TTHY_PIG	14.9742	15.4573	14.7165	15.4573	16.037	15.4764	13.3941	13.7842	13.1825	12.5154	12.9863	12.5778
P50667	MT-CO2	sp|P50667|COX2_PIG	7.15202	2.57471	7.97061	4.09033	2.57471	8.58829	8.09666	2.57471	9.02243	8.10122	2.57471	9.1671
P50828	HPX	sp|P50828|HEMO_PIG	15.6278	15.7098	16.1179	17.0983	17.0983	17.6111	13.7842	13.7472	14.541	13.4271	13.2765	13.7564
P51779	CFD	sp|P51779|CFAD_PIG	12.745	12.4181	12.1851	13.3599	13.2189	12.98	13.3232	13.2709	12.7948	11.8955	12.0638	11.8049
P54612	PPP2R1A	sp|P54612|2AAA_PIG	11.5448	11.606	10.8352	11.2344	11.5312	11.4019	12.2561	12.2363	11.3185	11.945	11.9593	11.1678
P59083	PHPT1	sp|P59083|PHP14_PIG	10.0251	3.69432	10.3718	10.0084	2.57471	11.1869	8.73049	2.57471	8.7404	8.32806	2.57471	8.47474
P60662	MYL6	sp|P60662|MYL6_PIG	14.0598	14.4035	14.4035	13.8528	14.2038	13.8432	14.2574	15.3157	15.7927	14.6288	14.9894	15.0211
P60982	DSTN	sp|P60982|DEST_PIG	11.7128	8.10605	11.7072	11.9341	7.25476	11.0854	11.4567	8.4979	11.3946	11.6688	9.27319	11.8706
P61292	PPP1CB	sp|P61292|PP1B_PIG	11.6181	10.708	12.5276	11.3089	10.1422	12.1851	11.5079	11.0666	13.2342	12.1739	11.2595	13.0224
P61958	SUMO2	sp|P61958|SUMO2_PIG	9.82075	3.55288	2.57471	10.054	2.57471	2.57471	7.76538	2.57471	2.57471	7.5253	2.57471	2.57471
P62272	RPS18	sp|P62272|RS18_PIG	8.51662	10.3218	9.64256	9.19918	9.41636	10.1576	9.68584	10.5363	10.5035	10.4693	10.843	10.9754
P62802		sp|P62802|H4_PIG	15.5704	15.6064	15.725	15.9459	16.1726	15.8688	17.4959	17.0983	17.4643	17.9754	17.9754	17.9754
P62831	RPL23	sp|P62831|RL23_PIG	11.2399	11.2454	12.3336	11.8579	11.3316	13.0452	11.4081	10.8907	11.7977	12.1157	11.3946	12.471
P62901	RPL31	sp|P62901|RL31_PIG	10.0792	11.2302	10.6979	9.26564	10.1993	9.8893	8.50464	10.2574	10.1753	10.043	10.2821	10.6535
P62936	PPIA	sp|P62936|PPIA_PIG	15.2394	15.3555	15.2613	14.7029	15.0211	14.88	15.0457	15.6852	15.4361	15.2394	15.4902	15.3725
P63246	RACK1	sp|P63246|RACK1_PIG	12.7948	12.9483	12.9863	12.7813	12.9712	13.0224	13.4955	13.7216	12.7336	14.0427	14.0344	13.0452
P67985	RPL22	sp|P67985|RL22_PIG	9.4917	8.00775	9.34725	9.0572	7.9571	9.43942	8.40898	8.08042	8.58829	9.18451	8.95102	9.40965
P79382	MGST1	sp|P79382|MGST1_PIG	10.4404	10.1993	10.3511	9.99367	10.25	10.4357	11.576	11.9073	11.733	10.3617	10.9956	10.7174
P80031	GSTP1	sp|P80031|GSTP1_PIG	11.5079	11.8706	11.6352	11.7276	12.3183	11.7977	10.1259	10.8308	10.7737	11.6301	12.2495	12.0777
P80310	S100A12	sp|P80310|S10AC_PIG	14.3315	14.3674	14.4842	12.2621	13.4842	13.542	18.1003	17.9754	18.4373	16.445	16.3154	16.8317
P80928	MIF	sp|P80928|MIF_PIG	11.6954	10.9887	11.5704	11.9218	11.096	11.7276	10.4088	9.87482	10.2694	12.2197	11.2875	11.7822
P82460	TXN	sp|P82460|THIO_PIG	15.182	15.4764	15.2394	15.1432	15.3555	15.0457	12.471	12.8416	12.6021	13.3941	13.6488	13.4271
P83686	CYB5R3	sp|P83686|NB5R3_PIG	12.7681	10.7622	9.61634	12.7751	10.7174	10.7044	13.436	11.6096	10.4258	13.0046	11.1398	9.8431
Q007T2	CDC42	sp|Q007T2|CDC42_PIG	13.3773	14.4973	14.7029	12.4181	13.4271	13.6797	12.6743	13.9515	14.4662	13.285	14.2307	14.4254
Q04967	HSPA6	sp|Q04967|HSP76_PIG	12.7336	13.3838	13.6488	12.8092	13.3412	13.5673	12.0172	12.4181	12.72	12.9483	13.3692	13.6175
Q06A98	SRSF2	sp|Q06A98|SRSF2_PIG	6.97101	7.44828	7.99074	7.25476	8.35083	8.63764	5.8078	7.11521	7.4596	7.38403	7.79603	8.08612
Q06AT9	RBM4B	sp|Q06AT9|RBM4B_PIG	8.02912	8.96686	8.46465	7.55821	6.98887	8.33482	8.35083	8.81269	8.85452	7.80754	8.56438	8.4979
Q06AU2	RAP2A	sp|Q06AU2|RAP2A_PIG	7.98512	8.17024	2.57471	7.86274	7.0685	2.57471	8.33932	8.84971	2.57471	8.66535	8.60959	2.57471
Q06AU6	RAB5A	sp|Q06AU6|RAB5A_PIG	2.57471	9.85586	9.8893	2.57471	9.47141	9.95455	2.57471	9.66889	9.66295	2.57471	10.708	10.1576
Q06AV4	ITM2C	sp|Q06AV4|ITM2C_PIG	8.23243	8.84971	10.5133	9.09017	9.1671	10.8148	8.61775	8.98958	10.0655	9.24012	8.83587	10.3511
Q07717	B2M	sp|Q07717|B2MG_PIG	16.6558	14.7898	15.2831	19.0133	18.9493	18.705	18.9493	16.7055	17.1372	16.2087	15.9459	16.1179
Q0QF01	SDHA	sp|Q0QF01|SDHA_PIG	5.06407	8.86009	2.57471	4.64023	8.32806	2.57471	4.56759	9.17362	2.57471	5.03113	7.76538	2.57471
Q0Z8U2	RPS3	sp|Q0Z8U2|RS3_PIG	13.5521	13.7216	13.5599	13.3232	13.3692	13.3232	13.5854	14.0344	14.103	14.4662	14.88	14.541
Q19KI0	RHCG	sp|Q19KI0|RHCG_PIG	12.6213	10.7362	8.93819	11.6489	11.0476	7.66864	11.1571	10.5269	8.31626	10.7999	10.7044	6.75356
Q28944	CTSL	sp|Q28944|CATL1_PIG	14.1655	13.5242	15.4361	14.7321	14.6143	15.8988	11.9593	11.945	13.0825	11.7762	11.5448	12.4935
Q29036	DAD1	sp|Q29036|DAD1_PIG	10.843	11.4384	11.5448	10.8773	11.5824	12.6656	10.5486	11.5863	12.1157	10.3113	10.642	11.5312
Q29042	FCN1	sp|Q29042|FCN1_PIG	10.6083	9.87482	10.7457	11.9872	11.6688	11.7822	9.09836	9.22471	9.43653	9.01343	9.81647	9.89784
Q29079	PAG2	sp|Q29079|PAG2_PIG	12.6358	10.7666	12.7571	13.0169	11.4567	12.9278	12.9278	11.6545	12.98	13.6281	12.34	13.697
Q29090	PPP2R2A	sp|Q29090|2ABA_PIG	2.57471	3.08653	10.25	2.57471	4.22877	10.794	2.57471	3.06721	9.71943	2.57471	2.57471	10.1478
Q29092	HSP90B1	sp|Q29092|ENPL_PIG	11.606	12.4423	11.733	11.945	11.8579	12.2104	11.7872	12.5276	11.8641	11.6181	12.0324	11.6954
Q29195	RPL10	sp|Q29195|RL10_PIG	12.994	11.5488	13.2342	13.0284	11.9872	13.0169	13.2073	12.471	13.4762	13.7133	12.7681	13.7413
Q29214	RPLP0	sp|Q29214|RLA0_PIG	11.5312	11.5564	11.6643	11.8641	11.3507	11.9706	12.4423	12.5604	12.1588	12.9632	12.7495	13.2125
Q29221	CAPZA2	sp|Q29221|CAZA2_PIG	2.57471	2.57471	7.40479	2.57471	3.72649	8.27537	2.57471	3.08653	6.97101	2.57471	2.90368	8.20689
Q29223	RPL34	sp|Q29223|RL34_PIG	11.8091	10.8948	11.1168	11.1678	9.85586	11.0237	12.3917	11.7692	12.34	12.5497	12.1103	12.5604
Q29290	CSTB	sp|Q29290|CYTB_PIG	9.90102	11.4326	12.131	9.58128	9.36548	10.8805	9.34244	11.1041	11.8091	9.22471	10.7522	11.5651
Q29308	RPS19	sp|Q29308|RS19_PIG	10.7122	2.57471	10.2821	9.29508	3.61442	10.642	9.82075	3.14158	10.4517	9.64256	3.22692	9.57797
Q29384	PSMB4	sp|Q29384|PSB4_PIG	6.75356	8.78724	8.99231	8.01638	9.3903	10.378	7.05216	9.47487	9.27319	8.30033	8.7404	10.3617
Q29549	CLU	sp|Q29549|CLUS_PIG	14.9894	14.541	14.7557	14.9742	14.8547	14.9254	15.5554	15.4902	15.8401	15.6852	15.1432	15.8688
Q29554	HADHA	sp|Q29554|ECHA_PIG	6.84862	8.19575	7.15202	8.63764	9.02635	7.13409	7.25476	7.88562	6.6515	7.63601	8.39779	6.84862
Q2EN76	NME2	sp|Q2EN76|NDKB_PIG	2.57471	6.6515	2.57471	2.57471	4.49285	2.57471	2.57471	4.64023	2.57471	2.57471	4.41498	2.57471
Q2HY40	TXNIP	sp|Q2HY40|TXNIP_PIG	4.96559	6.25377	7.70745	4.73834	4.56759	6.72325	6.76765	6.71363	7.4747	5.09417	5.15858	6.91567
Q2MJK3	NRAS	sp|Q2MJK3|RASN_PIG	13.7669	13.7328	14.103	13.0916	13.1461	13.3838	12.4795	12.6432	12.6934	13.542	13.8876	14.0187
Q2PKF4	GNAQ	sp|Q2PKF4|GNAQ_PIG	11.3507	12.6743	11.9395	10.3401	12.4648	10.5269	10.5575	12.2931	11.576	10.7558	11.9143	11.6181
Q2QLE0	MET	sp|Q2QLE0|MET_PIG	13.7842	13.3161	13.3993	13.7062	13.1715	13.1126	13.8635	13.4653	13.7413	13.6797	13.3773	13.7062
Q2QLE3	TES	sp|Q2QLE3|TES_PIG	4.26551	5.14583	7.3604	5.92409	7.83319	8.61775	4.96559	6.91567	6.96234	6.2975	6.78322	6.804
Q2YGT9	RPL6	sp|Q2YGT9|RL6_PIG	10.3834	12.471	11.6797	10.5719	12.9278	11.8706	11.5312	12.4313	11.4458	11.6489	12.7571	11.9253
Q3YLA6	SRSF1	sp|Q3YLA6|SRSF1_PIG	10.7174	10.8203	8.84971	12.1919	11.4511	8.77122	11.8261	11.6301	8.09666	11.6139	11.2032	8.24936
Q45FY6	HPRT1	sp|Q45FY6|HPRT_PIG	5.09417	8.34522	2.57471	8.67209	8.67966	2.57471	6.61056	7.5253	2.57471	6.64302	7.23612	2.57471
Q4A3R3	DMBT1	sp|Q4A3R3|DMBT1_PIG	19.5755	19.5755	19.5755	14.556	14.7557	14.9442	14.9742	14.8118	15.2394	13.7945	13.5904	13.6488
Q4LE85	RAB27A	sp|Q4LE85|RB27A_PIG	9.70261	10.1422	9.90102	9.11803	9.31142	8.73049	9.95455	10.7522	10.843	9.31142	9.96738	10.3557
Q52NJ3	SAR1A	sp|Q52NJ3|SAR1A_PIG	7.28068	4.36654	8.22031	9.05279	3.6466	7.40479	8.63764	3.53405	7.98512	7.99074	2.57471	9.04013
Q5S1U1	HSPB1	sp|Q5S1U1|HSPB1_PIG	12.7751	13.665	14.0804	13.4653	14.281	14.1949	12.8416	13.4955	13.7133	13.9304	14.9986	15.1153
Q5YA25	P2RY2	sp|Q5YA25|P2RY2_PIG	3.59742	3.62873	2.57471	4.98798	3.22692	2.57471	3.71144	3.68716	2.57471	5.58785	3.34748	2.57471
Q69DK8		sp|Q69DK8|C1S_PIG	7.93236	3.71714	8.30033	8.44712	2.57471	9.96738	6.804	3.34748	7.83831	5.16919	3.69432	7.31582
Q6S4N2	HSPA1B	sp|Q6S4N2|HS71B_PIG	16.4061	16.037	16.35	15.3845	15.089	15.5119	16.8784	16.4895	17.1998	16.7956	16.2857	16.5685
Q710C4	AHCY	sp|Q710C4|SAHH_PIG	8.18142	4.09033	8.86408	8.98958	4.17854	8.00775	9.3954	3.33697	9.40399	8.99231	3.67825	9.50288
Q75QW1	TACSTD1	sp|Q75QW1|EPCAM_PIG	12.7495	12.1016	11.6954	14.1322	13.3773	12.131	13.2276	12.1241	12.0777	13.5599	12.7271	12.6581
Q767L0	ABCF1	sp|Q767L0|ABCF1_PIG	8.53	3.68716	2.57471	7.73835	3.67825	2.57471	8.86408	3.29554	2.57471	8.39779	3.6466	2.57471
Q767L6	FLOT1	sp|Q767L6|FLOT1_PIG	12.167	12.3001	12.4181	12.073	12.3241	12.5276	11.5001	11.9872	11.9253	12.1016	12.4648	12.7751
Q767L7	TUBB	sp|Q767L7|TBB5_PIG	16.5146	16.1491	16.2522	16.35	16.2522	16.35	16.8317	16.6558	16.8317	18.4373	18.4857	18.1003
Q7M2W6	CRYAB	sp|Q7M2W6|CRYAB_PIG	11.6688	11.7035	9.95865	11.6139	11.8341	9.71943	11.8341	11.7202	10.2391	12.5072	12.5723	10.8505
Q864U6	B3GALNT1	sp|Q864U6|B3GL1_PIG	2.57471	2.57471	2.57471	2.57471	3.29554	6.34036	2.57471	3.26711	6.68849	2.57471	3.51407	6.6515
Q864U8	B3GNT5	sp|Q864U8|B3GN5_PIG	10.6032	10.1798	7.3032	11.0149	9.95455	7.03326	12.2714	10.4883	6.94945	10.1877	9.22471	7.02226
Q8HZV3	TFRC	sp|Q8HZV3|TFR1_PIG	15.4573	15.4163	15.6064	15.7927	15.2831	15.536	15.7628	15.7628	16.2087	17.2562	16.972	17.1998
Q8MI69	WFDC2	sp|Q8MI69|WFDC2_PIG	19.3012	19.1362	19.0133	16.2522	15.9459	16.0609	13.3599	13.1825	13.2125	13.5673	13.5242	13.4699
Q8MJ49	OSTF1	sp|Q8MJ49|OSTF1_PIG	2.57471	8.32345	8.60385	6.25377	8.33932	9.57797	3.66644	7.65108	8.08612	6.87644	7.99858	9.32749
Q8WNR0	SLC31A1	sp|Q8WNR0|COPT1_PIG	12.0098	11.5157	11.0237	13.4271	12.1392	12.1458	12.6432	11.8706	11.4805	13.5242	12.4313	12.0002
Q95250	PGRMC1	sp|Q95250|PGRC1_PIG	12.0324	12.3108	12.1538	11.1951	11.7822	10.9754	12.6135	12.1103	12.0561	12.7271	12.5778	12.6743
Q95283	COX4I1	sp|Q95283|COX41_PIG	10.0084	2.57471	8.63184	10.6818	3.30562	10.1313	9.87818	3.22692	9.1515	10.2215	3.55288	9.13465
Q95339	ATP5MF	sp|Q95339|ATPK_PIG	2.57471	7.09375	7.73835	3.12445	6.2975	8.39107	2.57471	5.54179	7.41097	2.57471	7.3032	8.88494
Q95342	RPL18	sp|Q95342|RL18_PIG	12.8306	12.2197	13.4699	12.9278	12.5222	13.3941	10.7793	11.1621	11.9706	11.8579	12.7104	13.3773
Q9GL01	RPN2	sp|Q9GL01|RPN2_PIG	11.3185	11.9872	10.3683	11.8091	12.5778	11.1213	11.1951	12.4559	10.5976	11.0285	11.755	10.2642
Q9MZ16	VDAC1	sp|Q9MZ16|VDAC1_PIG	12.4648	9.02243	9.94574	11.2917	9.26838	10.022	9.66889	8.62514	10.1362	11.3438	10.5086	10.9365
Q9TSX9	PRDX6	sp|Q9TSX9|PRDX6_PIG	13.4955	12.9423	12.2197	13.4955	12.6289	12.4998	13.7472	13.1378	12.3241	13.4762	13.4762	12.3183
Q9XSD9	DCN	sp|Q9XSD9|PGS2_PIG	6.804	10.9754	11.4721	7.95161	11.9706	12.4648	6.16253	11.6954	12.6743	6.10347	10.7737	11.8261
A0A075B7H9		tr|A0A075B7H9|A0A075B7H9_PIG	2.57471	11.2176	2.57471	2.57471	11.9218	2.57471	2.57471	10.2996	2.57471	2.57471	9.71943	2.57471
A0A0K1TQQ0	MGST2	tr|A0A0K1TQQ0|A0A0K1TQQ0_PIG	8.34522	3.71144	5.99059	8.30033	3.71714	4.41498	8.06834	3.17963	4.5448	8.38537	3.71144	4.39024
A0A165DE67	CRIP2	tr|A0A165DE67|A0A165DE67_PIG	7.41097	8.70332	7.96445	8.09666	8.74515	8.77423	7.03326	8.11919	8.09056	5.54179	7.85617	8.51167
A0A1P0REP6	SPAST	tr|A0A1P0REP6|A0A1P0REP6_PIG	10.3995	9.8677	6.61056	9.94959	10.4404	8.01638	10.4641	10.1993	7.12536	9.3617	9.90102	6.83946
A0A286ZFW3	APOH	tr|A0A286ZFW3|A0A286ZFW3_PIG	14.2574	13.777	13.2513	15.536	15.1153	15.0654	14.3674	13.8432	13.9967	13.3073	12.9056	12.8416
A0A286ZHV7	HSPG2	tr|A0A286ZHV7|A0A286ZHV7_PIG	7.37458	9.97274	11.0854	8.37194	10.7397	11.3741	7.37458	9.801	10.7254	8.53338	10.7174	10.8308
A0A286ZHW0	SF3B1	tr|A0A286ZHW0|A0A286ZHW0_PIG	5.17268	4.46371	9.71408	7.945	3.51407	9.37785	3.61442	3.20564	8.40313	7.54119	3.44548	9.3617
A0A286ZIC1	GSN	tr|A0A286ZIC1|A0A286ZIC1_PIG	15.1432	14.026	14.6889	14.7165	13.5854	14.281	15.4163	14.3136	15.4902	14.5694	13.8432	14.4035
A0A286ZIL3	LRRN4CL	tr|A0A286ZIL3|A0A286ZIL3_PIG	8.97758	8.64556	8.70332	9.1671	9.06461	9.66295	7.02226	7.49421	8.10122	8.61775	8.69567	8.87533
A0A286ZIL9	COL18A1	tr|A0A286ZIL9|A0A286ZIL9_PIG	13.5779	12.6358	13.2709	13.3773	12.5276	12.9104	15.9721	14.7321	15.3845	13.3599	12.4855	13.1378
A0A286ZIN0	HNRNPD	tr|A0A286ZIN0|A0A286ZIN0_PIG	9.60625	2.57471	6.56955	10.229	2.57471	8.49038	9.0572	3.24849	7.6129	11.4156	3.53405	8.52308
A0A286ZIN2	PATJ	tr|A0A286ZIN2|A0A286ZIN2_PIG	10.3401	9.63046	10.6624	9.61634	9.71943	11.1352	9.91517	8.84391	10.9956	9.24902	9.07823	9.97867
A0A286ZIU2	CLIC5	tr|A0A286ZIU2|A0A286ZIU2_PIG	11.0553	10.0251	9.12877	11.3899	11.0092	9.16202	10.1313	10.6979	9.29508	11.0908	10.43	9.24902
A0A286ZJ59	TINAGL1	tr|A0A286ZJ59|A0A286ZJ59_PIG	11.3561	11.1213	9.49561	11.2875	11.1497	10.4088	12.0561	11.7762	10.9522	11.5001	11.3438	10.394
A0A286ZJD5	ERBB4	tr|A0A286ZJD5|A0A286ZJD5_PIG	2.57471	9.75033	5.05327	2.57471	9.27929	4.44193	2.57471	10.7999	4.72441	2.57471	11.6139	5.12629
A0A286ZJD8	DPP7	tr|A0A286ZJD8|A0A286ZJD8_PIG	10.394	8.92107	9.95455	9.75033	7.36569	9.73648	8.59451	7.5842	8.98958	9.28793	7.65108	8.43299
A0A286ZJE1	CCDC170	tr|A0A286ZJE1|A0A286ZJE1_PIG	11.9706	2.57471	11.3316	10.1222	3.49535	8.56951	13.0825	3.30562	11.9753	12.6213	3.68716	11.3242
A0A286ZJH7		tr|A0A286ZJH7|A0A286ZJH7_PIG	9.07055	9.28793	8.82896	7.4747	8.36631	8.4539	9.1671	9.68044	8.91506	9.85586	10.0315	10.022
A0A286ZJK2	HNRNPM	tr|A0A286ZJK2|A0A286ZJK2_PIG	10.6535	10.8858	11.1253	10.2132	10.2996	11.6096	11.0594	10.5486	11.2032	11.3185	10.8034	11.576
A0A286ZJL5	ATP6V1D	tr|A0A286ZJL5|A0A286ZJL5_PIG	10.7737	11.9593	11.6301	10.7326	11.0908	11.5929	10.9477	11.9296	11.0345	11.1776	11.8832	11.9945
A0A286ZJR3	HNRNPU	tr|A0A286ZJR3|A0A286ZJR3_PIG	11.3741	12.0959	11.8207	11.1213	11.9341	11.9253	11.9218	12.9056	12.3575	12.3515	13.1211	12.72
A0A286ZJW7	LRP8	tr|A0A286ZJW7|A0A286ZJW7_PIG	2.57471	2.57471	4.98798	3.49535	3.24849	4.56759	3.53405	3.44548	5.06407	4.61688	2.57471	5.06407
A0A286ZK33	NCSTN	tr|A0A286ZK33|A0A286ZK33_PIG	11.9593	12.8993	12.0959	11.1041	11.5704	11.6797	11.7762	12.6021	12.344	11.3899	12.167	12.0959
A0A286ZK74	HNRNPC	tr|A0A286ZK74|A0A286ZK74_PIG	9.88342	8.68437	10.3218	10.8618	8.60959	11.6545	10.0736	8.39779	11.3242	10.2749	8.89664	10.8673
A0A286ZKF3	EFR3A	tr|A0A286ZKF3|A0A286ZKF3_PIG	2.57471	8.01938	6.22377	2.57471	7.97061	6.22377	2.57471	6.92217	5.87234	2.57471	7.84962	6.2018
A0A286ZKN2	PLEKHB2	tr|A0A286ZKN2|A0A286ZKN2_PIG	12.9632	12.6656	13.5331	12.2104	12.2621	13.1527	12.7751	12.9712	13.5985	12.5723	12.4423	13.3599
A0A286ZKR0	EIF4A2	tr|A0A286ZKR0|A0A286ZKR0_PIG	9.06017	10.2996	8.84391	9.08356	10.0936	8.37801	8.45876	10.6328	8.99815	7.87772	9.86456	7.66015
A0A286ZKR3	PROS1	tr|A0A286ZKR3|A0A286ZKR3_PIG	9.801	8.2127	7.44006	10.5133	9.8677	8.07218	8.43299	8.07218	7.9571	10.2057	9.73648	8.88857
A0A286ZKY8	TRAPPC4	tr|A0A286ZKY8|A0A286ZKY8_PIG	7.50291	3.72649	7.6129	7.85617	3.68716	7.09375	6.88282	3.51407	6.79112	8.39107	3.30562	7.68759
A0A286ZL47	CHL1	tr|A0A286ZL47|A0A286ZL47_PIG	9.75033	11.4081	9.29795	9.17362	11.1352	11.3899	7.34745	8.61775	8.49038	8.02912	7.61781	7.64251
A0A286ZLH8	RPL35A	tr|A0A286ZLH8|A0A286ZLH8_PIG	11.5863	11.5704	10.8858	12.0638	11.6096	10.7558	11.5704	12.3045	11.2344	11.9143	12.0172	11.3316
A0A286ZLP7	PSMD9	tr|A0A286ZLP7|A0A286ZLP7_PIG	8.37801	7.50291	9.08356	9.01754	7.66015	8.49325	9.16202	9.22902	9.57797	8.60016	8.66535	9.17974
A0A286ZLQ7	ALOX15	tr|A0A286ZLQ7|A0A286ZLQ7_PIG	13.1527	13.9515	13.2125	13.1289	13.899	13.3494	15.725	16.2522	16.1491	13.9515	14.5287	14.1465
A0A286ZLU4	USO1	tr|A0A286ZLU4|A0A286ZLU4_PIG	2.57471	9.07055	4.73834	5.05327	9.09017	4.75301	7.09375	8.43767	4.17854	3.69432	9.50288	4.46371
A0A286ZM70	AHNAK	tr|A0A286ZM70|A0A286ZM70_PIG	12.6581	13.2342	13.0452	13.5521	13.8635	14.0708	12.9712	13.5331	13.6564	12.1103	12.8185	13.1211
A0A286ZMF8	NAALAD2	tr|A0A286ZMF8|A0A286ZMF8_PIG	13.7472	14.0598	14.052	13.9967	14.6604	13.6564	14.223	14.8547	14.8641	13.989	13.989	13.9455
A0A286ZMJ9	MAN2A2	tr|A0A286ZMJ9|A0A286ZMJ9_PIG	11.1821	10.6672	10.3273	10.6083	10.6979	10.2444	11.1497	10.5619	10.7362	10.5181	10.1222	10.3113
A0A286ZMP9	VPS39	tr|A0A286ZMP9|A0A286ZMP9_PIG	2.57471	4.81794	5.12629	2.57471	4.64023	5.14583	2.57471	4.36654	5.16919	2.57471	4.75301	4.75301
A0A286ZMT1	ERBB3	tr|A0A286ZMT1|A0A286ZMT1_PIG	2.57471	3.53405	10.843	2.57471	3.14158	10.1798	2.57471	3.55288	10.5133	2.57471	2.57471	10.6624
A0A286ZMW0	ERP44	tr|A0A286ZMW0|A0A286ZMW0_PIG	9.75531	10.1627	5.85174	9.0334	9.82075	5.43767	11.0149	9.95865	4.8404	11.08	11.0553	4.76778
A0A286ZN07	CHMP4A	tr|A0A286ZN07|A0A286ZN07_PIG	12.4998	11.6242	10.7999	12.1538	10.6818	9.76982	10.8907	9.55701	8.52308	10.642	9.66889	8.49038
A0A286ZN52	PSMB3	tr|A0A286ZN52|A0A286ZN52_PIG	7.54119	4.17854	6.24288	8.67966	3.34748	5.72885	6.54038	3.59742	6.62399	8.79259	3.14158	6.10347
A0A286ZNG4	ALS2	tr|A0A286ZNG4|A0A286ZNG4_PIG	2.57471	7.66015	5.16919	2.57471	7.45335	4.5448	2.57471	6.00738	4.6605	2.57471	7.02226	4.8404
A0A286ZNH1	SMIM5	tr|A0A286ZNH1|A0A286ZNH1_PIG	7.66864	8.47474	8.18142	6.56955	7.31582	7.49421	7.05962	8.33482	8.67966	6.07416	7.59177	8.2127
A0A286ZNH3	RIDA	tr|A0A286ZNH3|A0A286ZNH3_PIG	9.18451	4.73834	7.76538	9.8294	5.12629	8.41313	9.02635	4.44193	7.16672	8.95936	4.49285	7.945
A0A286ZNI7	PRSS8	tr|A0A286ZNI7|A0A286ZNI7_PIG	14.2456	14.1322	13.7062	14.3674	14.6039	14.052	12.3515	12.3917	12.0876	13.697	13.9598	13.4955
A0A286ZNN6	DKK3	tr|A0A286ZNN6|A0A286ZNN6_PIG	8.60959	4.39024	4.49285	8.47474	3.17963	4.87938	6.2018	3.62873	5.15858	7.76538	2.57471	4.41498
A0A286ZNV5	ALDH9A1	tr|A0A286ZNV5|A0A286ZNV5_PIG	8.79259	4.49285	4.65055	8.98551	2.57471	5.07101	9.29795	3.6466	5.09417	9.53885	2.57471	4.87938
A0A286ZP10	CPNE3	tr|A0A286ZP10|A0A286ZP10_PIG	11.3378	11.6918	9.94131	11.4326	11.8091	10.6232	11.2537	10.9477	10.2444	11.2454	11.0027	9.90668
A0A286ZP69	RAB7A	tr|A0A286ZP69|A0A286ZP69_PIG	13.9304	13.8238	14.556	13.4842	13.5032	14.4842	13.0651	12.8854	13.4092	14.052	13.8056	14.6735
A0A286ZPA4	PTBP1	tr|A0A286ZPA4|A0A286ZPA4_PIG	2.57471	2.57471	4.92555	2.90368	2.57471	7.65108	2.57471	3.66644	6.00738	2.57471	2.57471	6.46817
A0A286ZPH3	NGLY1	tr|A0A286ZPH3|A0A286ZPH3_PIG	10.3511	9.99693	10.6477	9.76044	8.44203	10.3273	10.6979	9.8893	10.9014	10.7873	9.61634	10.4693
A0A286ZPT0	COPB2	tr|A0A286ZPT0|A0A286ZPT0_PIG	9.3954	8.93058	9.72662	9.28793	8.99815	9.66889	9.8431	9.10482	9.58842	10.1525	10.2996	10.2057
A0A286ZPT1	SNX18	tr|A0A286ZPT1|A0A286ZPT1_PIG	9.54648	8.01638	8.91001	9.13465	7.92711	7.3604	9.52732	7.77598	10.3298	8.97758	7.48903	9.12877
A0A286ZQ44	DCXR	tr|A0A286ZQ44|A0A286ZQ44_PIG	8.83587	10.1362	4.87938	8.91506	9.81202	5.15858	7.87772	9.52732	5.12629	7.28068	8.77122	4.65055
A0A286ZQ85	COL3A1	tr|A0A286ZQ85|A0A286ZQ85_PIG	8.33482	2.57471	4.8404	8.7237	3.69432	4.96559	7.36569	3.67825	4.96559	6.39005	2.57471	4.61688
A0A286ZQF6		tr|A0A286ZQF6|A0A286ZQF6_PIG	10.0982	12.2495	4.81794	11.7606	14.223	5.06407	10.9522	12.8936	4.75301	9.52145	11.5564	4.49285
A0A286ZQW5	SURF4	tr|A0A286ZQW5|A0A286ZQW5_PIG	8.40898	11.4458	10.5363	6.07416	10.2574	10.4258	9.50288	11.6242	10.9887	9.19063	11.3741	10.6369
A0A286ZR85	SPTAN1	tr|A0A286ZR85|A0A286ZR85_PIG	7.71222	8.13702	8.23243	5.12629	6.83946	6.9387	6.31966	8.31626	7.38403	4.39024	5.8078	7.23612
A0A286ZRB5	ARRDC1	tr|A0A286ZRB5|A0A286ZRB5_PIG	11.8261	11.733	11.3507	12.2363	11.4223	11.1398	12.6656	12.131	12.1392	11.6954	11.4081	11.0666
A0A286ZRD4	TJP1	tr|A0A286ZRD4|A0A286ZRD4_PIG	7.69773	2.57471	4.95703	6.10347	3.59742	4.31299	7.55821	3.12445	4.49285	6.62399	2.57471	4.31299
A0A286ZRH1	C6orf132	tr|A0A286ZRH1|A0A286ZRH1_PIG	14.0344	13.6175	13.2643	12.7571	13.1211	12.8711	12.875	13.3073	13.1624	11.3031	11.9253	11.7128
A0A286ZRI5	LGALS1	tr|A0A286ZRI5|A0A286ZRI5_PIG	9.8893	10.7397	7.79603	10.3683	12.4935	11.2537	10.5035	11.4384	9.06017	10.054	11.1253	9.0334
A0A286ZRM3	FLII	tr|A0A286ZRM3|A0A286ZRM3_PIG	3.71714	5.09417	5.72885	6.72325	7.99074	8.02912	6.71363	5.92409	7.09375	6.16253	7.03326	7.79603
A0A286ZRU9	SERPINH1	tr|A0A286ZRU9|A0A286ZRU9_PIG	10.7457	10.2947	10.2642	10.8673	9.94574	9.52732	10.9956	10.4357	10.5321	10.9718	10.3048	10.7457
A0A286ZRY5	UBE2D3	tr|A0A286ZRY5|A0A286ZRY5_PIG	10.8948	9.48097	4.56759	7.99858	8.43299	4.98798	9.80668	8.7404	4.81794	9.83359	9.15617	4.22877
A0A286ZS87	GRN	tr|A0A286ZS87|A0A286ZS87_PIG	10.022	9.58128	13.0721	11.0854	10.4357	13.7472	9.51662	8.60385	12.3917	9.54648	8.74965	11.7276
A0A286ZSD7	STOML2	tr|A0A286ZSD7|A0A286ZSD7_PIG	5.14583	3.14158	7.02226	3.55288	2.57471	6.71363	5.05327	2.57471	6.92217	4.46371	2.57471	6.07416
A0A286ZSW6	CANX	tr|A0A286ZSW6|A0A286ZSW6_PIG	12.2197	12.72	12.1392	12.5604	11.7403	11.6242	14.2944	14.026	13.7062	14.0804	13.777	13.4407
A0A286ZSZ2	MPP5	tr|A0A286ZSZ2|A0A286ZSZ2_PIG	11.2537	12.34	11.4619	11.1621	11.6242	10.9956	11.7606	12.788	11.7276	11.2302	11.8579	11.0476
A0A286ZT13	ALB	tr|A0A286ZT13|A0A286ZT13_PIG	21.8004	21.8004	21.8004	21.8004	21.8004	21.8004	21.8004	21.8004	21.8004	20.6449	20.6449	20.6449
A0A286ZTA6	ARSA	tr|A0A286ZTA6|A0A286ZTA6_PIG	2.57471	5.72885	8.59451	2.57471	6.66861	9.61634	2.57471	5.11185	8.79546	2.57471	6.28473	8.49325
A0A286ZTD8	CRK	tr|A0A286ZTD8|A0A286ZTD8_PIG	8.01172	9.51662	7.66864	7.81768	10.4517	6.68849	6.97101	8.94176	7.13409	7.74801	9.06017	6.64302
A0A286ZTJ3	TMED7	tr|A0A286ZTJ3|A0A286ZTJ3_PIG	10.9887	2.57471	10.8618	11.0196	3.66644	10.9365	10.6083	2.57471	10.4162	10.6179	2.57471	10.854
A0A286ZTK5	NAAA	tr|A0A286ZTK5|A0A286ZTK5_PIG	9.47487	11.4805	9.87482	8.81905	10.9365	9.42156	9.85586	11.0345	10.3617	9.71043	10.7622	10.2694
A0A286ZTS6	KRIT1	tr|A0A286ZTS6|A0A286ZTS6_PIG	10.3557	10.8034	4.6605	10.5976	10.5619	4.69167	11.1213	11.5385	4.80097	11.3507	11.0476	5.15858
A0A286ZTS9	CLCN3	tr|A0A286ZTS9|A0A286ZTS9_PIG	5.58785	10.0084	9.73184	7.60859	9.91517	9.15617	6.22377	10.7397	9.59878	6.12299	10.794	9.22902
A0A286ZTX0	HSPA13	tr|A0A286ZTX0|A0A286ZTX0_PIG	10.5441	10.9102	10.3457	10.1313	10.8308	10.5862	11.0345	11.6643	11.5312	10.843	11.2917	11.1821
A0A286ZU25	WDR77	tr|A0A286ZU25|A0A286ZU25_PIG	5.05327	9.73184	5.00768	4.85595	8.31626	5.16919	3.20564	8.50464	4.73834	4.26551	9.0334	4.96559
A0A286ZUG0	EPN1	tr|A0A286ZUG0|A0A286ZUG0_PIG	9.47141	7.97727	9.31543	8.39779	8.2399	10.3995	9.42156	6.48408	9.58128	8.91506	7.34745	9.07823
A0A286ZUH0	CALD1	tr|A0A286ZUH0|A0A286ZUH0_PIG	3.71144	6.34036	4.76778	6.73661	7.41097	5.05327	6.62399	5.85174	4.36654	4.69167	6.12299	5.05327
A0A286ZUT3	RAP2A	tr|A0A286ZUT3|A0A286ZUT3_PIG	2.57471	2.57471	6.52134	2.57471	3.20564	6.24288	2.57471	2.57471	6.91567	2.57471	2.57471	5.87234
A0A286ZUW0	GFPT1	tr|A0A286ZUW0|A0A286ZUW0_PIG	9.97274	10.0982	10.1877	10.3874	11.0237	10.3351	10.043	10.691	10.2057	10.2349	10.7558	10.1877
A0A286ZUW1	GNS	tr|A0A286ZUW1|A0A286ZUW1_PIG	16.7448	17.1372	17.2562	16.8784	17.3985	17.4643	13.6281	14.1757	14.5117	12.8306	13.458	13.6797
A0A286ZV86		tr|A0A286ZV86|A0A286ZV86_PIG	12.8185	13.4321	13.0224	14.4035	14.9894	14.4415	10.3718	10.5976	10.4822	11.1213	11.733	11.1571
A0A286ZV95	TMED10	tr|A0A286ZV95|A0A286ZV95_PIG	11.5488	11.7977	11.3185	11.5079	11.576	11.4384	12.4559	11.6411	11.5001	12.9423	13.2342	13.0721
A0A286ZVB0	BCAS1	tr|A0A286ZVB0|A0A286ZVB0_PIG	9.48617	2.90368	4.64023	9.22471	2.57471	5.58785	8.81905	2.57471	4.39024	7.45335	2.57471	5.00768
A0A286ZVC3	AZGP1	tr|A0A286ZVC3|A0A286ZVC3_PIG	14.6604	14.6494	14.3223	14.88	14.9986	14.3223	12.5431	12.2495	11.6643	12.4559	12.3045	12.1538
A0A286ZVH8	SCARB1	tr|A0A286ZVH8|A0A286ZVH8_PIG	2.57471	9.0572	6.00738	2.57471	8.95936	4.73834	2.57471	9.63505	4.65055	2.57471	10.0084	5.03113
A0A286ZVL5	STT3A	tr|A0A286ZVL5|A0A286ZVL5_PIG	9.43653	8.86408	5.14583	9.24902	7.71222	4.72441	7.71222	7.79603	4.61688	7.0685	7.49421	5.09417
A0A286ZVR9	EPS8L2	tr|A0A286ZVR9|A0A286ZVR9_PIG	15.4361	15.5554	15.4902	14.8641	15.4361	14.8641	16.0861	16.037	16.2857	15.5119	15.6278	15.7927
A0A286ZVU6	PSMD7	tr|A0A286ZVU6|A0A286ZVU6_PIG	3.30562	3.20564	7.21747	2.57471	2.90368	6.25377	2.57471	2.57471	6.85759	2.57471	3.49535	6.56955
A0A286ZVY5	LOC110255214	tr|A0A286ZVY5|A0A286ZVY5_PIG	13.3161	13.9598	13.3773	13.292	14.3315	13.5153	14.9986	15.2394	14.9894	13.8161	14.0708	13.777
A0A286ZVZ9	CD320	tr|A0A286ZVZ9|A0A286ZVZ9_PIG	3.38555	7.76538	6.89868	2.57471	5.00768	6.42938	2.57471	4.98798	7.945	2.57471	8.20689	9.07055
A0A286ZW70	PPIB	tr|A0A286ZW70|A0A286ZW70_PIG	11.8491	11.4511	11.9546	12.9712	11.8207	13.5331	11.5385	10.6741	11.7935	12.8584	11.6096	13.5779
A0A286ZW86	CAV1	tr|A0A286ZW86|A0A286ZW86_PIG	12.0876	11.8491	10.6232	9.70261	10.3351	7.71222	14.8547	14.88	13.3599	13.1378	13.0521	11.6918
A0A286ZW89	AGRN	tr|A0A286ZW89|A0A286ZW89_PIG	3.12445	4.65055	5.43767	2.57471	6.54038	5.54179	2.57471	7.16672	4.95703	2.57471	4.64023	5.16919
A0A286ZWC3	POR	tr|A0A286ZWC3|A0A286ZWC3_PIG	2.90368	2.57471	5.07101	2.57471	4.09033	6.48408	2.57471	2.57471	5.92409	2.57471	3.37261	5.97808
A0A286ZWL5	PLET1	tr|A0A286ZWL5|A0A286ZWL5_PIG	13.0825	12.7751	13.7216	12.788	12.1739	13.2276	13.1715	13.0082	13.3412	16.6056	16.4895	16.7448
A0A286ZX63	GPRC5C	tr|A0A286ZX63|A0A286ZX63_PIG	16.2087	16.445	16.445	15.3157	15.6064	15.5554	15.5119	15.4764	15.4573	15.1432	15.4361	15.4902
A0A286ZXJ1	COG5	tr|A0A286ZXJ1|A0A286ZXJ1_PIG	2.57471	6.46817	5.97808	2.57471	5.72885	5.12629	2.57471	6.78322	5.00768	2.57471	5.09417	4.91264
A0A286ZXK7	VPS37C	tr|A0A286ZXK7|A0A286ZXK7_PIG	10.9814	7.67819	9.0334	12.0002	6.76765	9.67679	8.43767	8.41313	8.15029	8.97235	7.51149	8.8932
A0A286ZXP6	COPG2	tr|A0A286ZXP6|A0A286ZXP6_PIG	2.57471	2.57471	6.68849	2.57471	3.53405	8.10605	2.57471	2.57471	7.51149	2.57471	3.61442	7.81768
A0A286ZXS9	PNMA5	tr|A0A286ZXS9|A0A286ZXS9_PIG	13.899	14.0936	14.2456	13.5673	13.5904	13.4489	14.103	14.541	14.4254	11.755	11.1352	11.0854
A0A286ZY29	MFGE8	tr|A0A286ZY29|A0A286ZY29_PIG	14.3892	14.2307	14.2944	14.3478	14.1192	14.2687	14.5694	14.7898	13.9515	14.7165	14.3136	14.7898
A0A286ZY95	FN1	tr|A0A286ZY95|A0A286ZY95_PIG	13.3692	13.3412	13.4653	13.2342	13.8161	12.8854	14.0037	13.7413	13.2709	13.1876	13.1876	12.8854
A0A286ZYC5	MADD	tr|A0A286ZYC5|A0A286ZYC5_PIG	2.57471	2.57471	4.69167	2.57471	4.69167	4.64023	2.57471	5.12629	4.46371	2.57471	5.58785	4.36654
A0A286ZYE6	IDH2	tr|A0A286ZYE6|A0A286ZYE6_PIG	9.20332	6.96234	8.65873	7.4596	8.7404	8.37194	9.8294	10.2132	9.04695	8.77946	9.43653	8.38537
A0A286ZYJ2	LOC102161418	tr|A0A286ZYJ2|A0A286ZYJ2_PIG	8.8932	9.58842	5.06407	7.32511	7.11521	4.76778	6.98887	7.61781	4.69167	5.17268	6.59595	4.44193
A0A286ZYJ5	TLNRD1	tr|A0A286ZYJ5|A0A286ZYJ5_PIG	9.94574	2.57471	10.9313	8.48739	3.26711	11.3185	10.5862	2.57471	11.6096	9.37423	3.71714	10.5862
A0A286ZYX8	ALDOA	tr|A0A286ZYX8|A0A286ZYX8_PIG	10.59	12.4648	11.9593	9.84864	11.8261	11.0476	9.8677	12.7412	11.845	10.6111	12.4047	11.3817
A0A286ZYY8	MYBBP1A	tr|A0A286ZYY8|A0A286ZYY8_PIG	9.49561	8.91001	8.77946	10.6179	9.94959	9.24902	8.60385	8.27032	8.43767	10.2391	9.94959	9.57003
A0A286ZZB2	STXBP1	tr|A0A286ZZB2|A0A286ZZB2_PIG	12.7003	12.0819	11.6411	13.8432	13.5331	11.5863	12.3652	11.6352	11.1131	12.3997	11.4889	11.096
A0A286ZZB7	HIST1H1E	tr|A0A286ZZB7|A0A286ZZB7_PIG	15.2613	14.7557	14.2307	15.0457	14.88	14.4035	13.7062	13.2643	14.0344	14.4415	14.1192	13.8432
A0A286ZZB8	SLC44A2	tr|A0A286ZZB8|A0A286ZZB8_PIG	14.541	14.5833	14.7898	14.541	14.541	14.6143	15.4361	15.4573	15.3555	15.4764	15.6064	15.2613
A0A286ZZE3	TLL2	tr|A0A286ZZE3|A0A286ZZE3_PIG	11.4326	11.4156	11.5221	11.6643	12.8185	11.3946	11.755	10.5181	11.9296	10.8505	9.90668	10.5086
A0A286ZZK2	CD47	tr|A0A286ZZK2|A0A286ZZK2_PIG	13.8238	13.1825	13.542	12.0819	11.5448	12.5072	14.8641	14.2307	14.281	13.0916	12.6021	12.9712
A0A286ZZL4	DYNC1I2	tr|A0A286ZZL4|A0A286ZZL4_PIG	4.56759	5.58785	5.54179	4.8404	6.96234	5.00768	3.38555	4.69167	4.71032	3.08653	4.31299	4.64023
A0A286ZZL9	ABCB6	tr|A0A286ZZL9|A0A286ZZL9_PIG	3.22692	2.57471	8.05535	3.08653	3.08653	8.13702	2.57471	2.57471	8.60385	2.57471	3.26711	8.1758
A0A286ZZM7	TXNDC17	tr|A0A286ZZM7|A0A286ZZM7_PIG	6.81056	8.71716	5.17268	7.65108	7.62844	4.91264	8.78724	8.63184	4.64023	8.42665	7.9571	4.6605
A0A286ZZN7	MYBPC1	tr|A0A286ZZN7|A0A286ZZN7_PIG	10.708	2.57471	4.75301	9.79605	2.57471	5.03113	7.26755	2.57471	4.56759	10.0936	2.57471	4.71032
A0A286ZZT2	USP32	tr|A0A286ZZT2|A0A286ZZT2_PIG	8.94176	9.22471	10.4822	9.73648	9.67679	10.2391	9.37785	9.3617	9.91517	9.29795	9.19476	10.4258
A0A286ZZU9	TMEM167A	tr|A0A286ZZU9|A0A286ZZU9_PIG	2.57471	7.70745	7.92114	2.57471	6.48408	8.81269	2.57471	7.68759	9.62571	2.57471	6.46817	8.98551
A0A286ZZY4		tr|A0A286ZZY4|A0A286ZZY4_PIG	9.55701	7.4596	9.83359	10.0936	8.31048	9.90668	8.8241	7.57969	9.46624	10.0792	9.43942	10.3874
A0A287A013		tr|A0A287A013|A0A287A013_PIG	14.4541	14.5694	14.4541	15.3021	15.3725	15.3845	11.845	12.0819	11.5448	11.8491	11.9753	12.0819
A0A287A044	GOT2	tr|A0A287A044|A0A287A044_PIG	7.63601	9.08356	9.58128	6.3534	8.70903	9.05279	8.36631	9.09017	10.084	7.64251	9.4917	9.53885
A0A287A139	CSNK1G1	tr|A0A287A139|A0A287A139_PIG	6.31966	10.1259	8.43767	4.77862	8.83587	8.4979	7.5842	10.1048	8.77946	6.22377	9.62571	8.79988
A0A287A140	YKT6	tr|A0A287A140|A0A287A140_PIG	8.06834	9.12877	4.46371	7.23612	8.18592	4.49285	8.08612	9.3954	4.87938	7.00343	8.7237	4.80097
A0A287A1C8	CGNL1	tr|A0A287A1C8|A0A287A1C8_PIG	7.45335	4.31299	5.03113	8.01172	4.26551	4.36654	7.61781	2.57471	4.92555	7.92114	3.20564	4.81794
A0A287A1E0	EEF2	tr|A0A287A1E0|A0A287A1E0_PIG	11.3946	10.8805	11.4949	11.6989	11.1213	11.9593	11.559	10.5216	11.4889	11.559	11.4223	11.4949
A0A287A1H3	RPS9	tr|A0A287A1H3|A0A287A1H3_PIG	14.0427	14.2038	14.2038	14.1655	14.0427	14.3478	14.1949	15.3021	14.6889	14.6604	15.0654	14.7557
A0A287A1J6		tr|A0A287A1J6|A0A287A1J6_PIG	14.9986	14.3223	13.8238	16.6056	16.1179	15.182	14.6039	14.0708	13.292	13.0721	12.5222	12.0246
A0A287A1L1	ARF4	tr|A0A287A1L1|A0A287A1L1_PIG	8.17024	3.38555	5.92409	7.93856	3.62873	4.6605	4.64023	2.57471	5.07101	8.18142	3.06721	4.95703
A0A287A1P5	PRPSAP1	tr|A0A287A1P5|A0A287A1P5_PIG	2.57471	4.26551	8.88494	2.57471	3.71144	7.93856	2.57471	2.57471	8.56438	2.57471	2.57471	8.30638
A0A287A1V0	ATP11B	tr|A0A287A1V0|A0A287A1V0_PIG	9.51662	8.60959	9.92219	8.11014	9.31543	9.55701	9.92678	8.02912	9.99693	9.69794	9.04013	10.4883
A0A287A1Y1	TAPBP	tr|A0A287A1Y1|A0A287A1Y1_PIG	3.72649	9.59878	4.44193	7.51149	10.2749	5.09417	8.37801	10.1422	4.77862	7.21747	10.2215	4.85595
A0A287A229	EHD1	tr|A0A287A229|A0A287A229_PIG	12.7571	12.8711	12.3803	11.9031	12.0819	11.6301	12.8185	13.2125	12.3108	11.8409	12.3241	11.7471
A0A287A248	LANCL2	tr|A0A287A248|A0A287A248_PIG	8.94714	9.19918	4.77862	9.19476	10.2694	4.95703	9.06017	9.54648	5.17268	9.12877	9.24902	4.77862
A0A287A275	TUBB4B	tr|A0A287A275|A0A287A275_PIG	12.5852	12.4559	11.9706	12.7271	12.8416	12.5723	12.0442	11.1869	11.2917	14.7898	14.4541	13.5985
A0A287A284		tr|A0A287A284|A0A287A284_PIG	10.1525	7.36569	7.911	9.82075	8.86009	8.99815	9.19918	8.4539	9.0334	10.0982	8.98958	8.77423
A0A287A2C3	CAT	tr|A0A287A2C3|A0A287A2C3_PIG	12.3001	12.9632	12.994	13.1126	13.0452	13.1211	10.9754	11.8641	11.6301	10.5719	11.2454	11.1253
A0A287A2G4	CAVIN1	tr|A0A287A2G4|A0A287A2G4_PIG	11.08	10.5086	8.35083	11.4949	11.9296	9.61138	10.1627	10.794	7.2002	11.1131	11.4511	8.53
A0A287A2K4	ASPG	tr|A0A287A2K4|A0A287A2K4_PIG	3.49535	7.17944	4.85595	6.22377	7.70745	4.8404	4.65055	7.23612	4.22877	4.92555	7.5672	4.73834
A0A287A2L0	ARL8A	tr|A0A287A2L0|A0A287A2L0_PIG	9.90668	10.794	11.4458	8.32345	9.61138	10.8618	10.843	11.1398	11.9218	10.6535	10.8505	11.7692
A0A287A2L2	RAB2B	tr|A0A287A2L2|A0A287A2L2_PIG	11.9341	11.9341	11.5312	13.0825	12.7104	11.5448	12.5723	12.5329	11.4619	12.6491	12.6213	11.6489
A0A287A2P1	CROCC2	tr|A0A287A2P1|A0A287A2P1_PIG	11.1352	9.96738	4.96559	10.6979	10.0792	4.65055	8.67209	8.65235	5.11185	9.68044	9.1515	4.5448
A0A287A2V4	ABHD6	tr|A0A287A2V4|A0A287A2V4_PIG	2.57471	2.57471	8.74965	2.57471	2.57471	9.0334	2.57471	2.90368	8.48739	2.57471	2.57471	9.06017
A0A287A328	RRAS2	tr|A0A287A328|A0A287A328_PIG	13.2513	13.4762	13.0284	13.1527	13.4653	12.9483	13.5673	13.5242	13.2765	12.98	12.98	12.7104
A0A287A342	LGALS9	tr|A0A287A342|A0A287A342_PIG	11.9546	10.1877	11.4156	12.3001	10.7326	11.2302	11.9143	10.3401	11.6859	12.167	11.1678	11.6096
A0A287A365	GNB4	tr|A0A287A365|A0A287A365_PIG	11.7471	10.6741	11.1089	12.0959	11.1776	10.7122	10.5133	10.2444	9.53885	10.6741	10.2057	12.0442
A0A287A369	ULK3	tr|A0A287A369|A0A287A369_PIG	5.03113	6.54038	6.37323	6.87644	6.28473	6.66861	3.37261	4.77862	5.58785	4.98798	6.10347	6.54038
A0A287A3N7	LRBA	tr|A0A287A3N7|A0A287A3N7_PIG	12.2893	12.1103	12.3241	11.2454	10.6535	11.6918	12.8584	12.7104	12.6135	12.4047	12.1919	12.6289
A0A287A3T1	TOLLIP	tr|A0A287A3T1|A0A287A3T1_PIG	13.1715	13.0452	13.3838	13.8635	12.8854	14.1322	11.1821	11.0594	11.606	11.6736	11.6736	11.945
A0A287A3W5	ILVBL	tr|A0A287A3W5|A0A287A3W5_PIG	8.63764	5.11185	7.74801	8.11919	8.95102	8.92107	7.41097	7.40479	8.00775	9.21219	8.52308	8.62514
A0A287A3W9		tr|A0A287A3W9|A0A287A3W9_PIG	13.1461	13.4842	13.9099	16.3154	16.9188	17.0983	15.3725	15.6064	15.6852	14.1949	14.4415	14.6604
A0A287A3Z5	EIF3A	tr|A0A287A3Z5|A0A287A3Z5_PIG	9.19918	9.90668	8.38537	10.642	10.9718	9.72662	8.91001	10.2694	8.22031	9.71943	10.1993	9.41636
A0A287A400		tr|A0A287A400|A0A287A400_PIG	11.6489	12.1739	12.5852	11.6859	12.4855	12.7813	11.1398	11.7072	12.2931	11.7935	12.1999	12.6491
A0A287A437	STK16	tr|A0A287A437|A0A287A437_PIG	2.57471	2.57471	6.81056	2.57471	3.55288	6.88919	2.57471	3.69432	7.60132	2.57471	3.72649	6.98887
A0A287A462	GNG10	tr|A0A287A462|A0A287A462_PIG	9.95865	10.0142	9.37423	9.53885	10.2947	9.8431	9.31543	9.91517	9.23481	9.09017	9.57003	9.09836
A0A287A480	ARCN1	tr|A0A287A480|A0A287A480_PIG	7.70745	2.57471	8.26013	9.94131	3.06721	10.46	7.15202	3.72649	7.74801	7.85617	3.59742	8.10605
A0A287A4A5	SEC22B	tr|A0A287A4A5|A0A287A4A5_PIG	11.3031	8.87997	5.09417	11.3378	8.85452	4.92555	10.0251	8.10605	4.44193	11.0594	9.97274	4.17854
A0A287A4D2	SCAMP2	tr|A0A287A4D2|A0A287A4D2_PIG	9.64812	9.60392	8.15746	9.34725	9.19063	7.86274	9.801	9.00391	7.81768	9.81647	9.66295	8.27537
A0A287A4G6	SNRPE	tr|A0A287A4G6|A0A287A4G6_PIG	2.57471	9.46624	5.11185	2.57471	8.64556	5.17268	2.57471	8.27537	5.03113	2.57471	8.32345	4.26551
A0A287A4L1	ATP2B1	tr|A0A287A4L1|A0A287A4L1_PIG	8.51167	6.42938	8.91506	10.1627	6.31966	8.08612	9.06461	5.07101	8.26013	7.36569	7.28756	8.07218
A0A287A4W6	RAB21	tr|A0A287A4W6|A0A287A4W6_PIG	7.916	9.67679	7.45335	8.79988	8.32345	7.98512	8.08042	7.95161	7.15202	8.49038	8.19575	7.4816
A0A287A530	PGM1	tr|A0A287A530|A0A287A530_PIG	2.57471	2.57471	7.05216	2.57471	2.57471	7.2002	2.57471	3.71714	6.3534	2.57471	2.57471	7.38403
A0A287A5C9	STAT1	tr|A0A287A5C9|A0A287A5C9_PIG	9.89784	10.2132	8.32345	10.316	10.113	8.51662	10.7457	10.5664	9.25764	10.59	10.3401	9.31543
A0A287A5E9	ADORA2B	tr|A0A287A5E9|A0A287A5E9_PIG	6.37323	6.81056	4.71032	4.75301	7.911	6.16253	3.68716	7.9003	7.21747	3.26711	7.18876	6.37323
A0A287A5M7	AKR1B1	tr|A0A287A5M7|A0A287A5M7_PIG	14.6889	14.4415	13.9304	13.6281	13.8769	13.4842	16.6056	16.684	16.1179	16.7055	16.4061	16.0609
A0A287A5U7	HSPBP1	tr|A0A287A5U7|A0A287A5U7_PIG	2.57471	2.57471	8.19575	2.57471	3.44548	7.39352	9.25764	2.57471	8.8932	9.15617	2.57471	10.9014
A0A287A5Y2	ERMP1	tr|A0A287A5Y2|A0A287A5Y2_PIG	7.8937	2.57471	8.87533	8.57907	3.38555	7.9571	8.01172	2.57471	8.70903	7.66864	2.57471	8.84971
A0A287A5Z0	LOC100152566	tr|A0A287A5Z0|A0A287A5Z0_PIG	13.5032	13.5032	13.5521	14.4973	13.7133	14.2038	14.541	14.5287	13.9304	14.5833	14.1655	14.112
A0A287A604	LGALS3BP	tr|A0A287A604|A0A287A604_PIG	18.4373	18.8121	18.9493	18.3476	18.4373	18.5677	16.6558	16.445	16.8784	16.0861	16.037	16.5146
A0A287A608	AHNAK	tr|A0A287A608|A0A287A608_PIG	15.8401	15.9721	15.8401	17.1998	17.4643	16.972	17.0466	17.3985	16.7956	15.6546	15.7471	15.2394
A0A287A650	GRB7	tr|A0A287A650|A0A287A650_PIG	8.47474	9.11803	9.63505	8.42106	9.09836	9.1515	9.22902	9.84864	10.1422	9.13465	9.69794	10.2391
A0A287A6G9	LOC110257945	tr|A0A287A6G9|A0A287A6G9_PIG	7.34745	10.9814	10.5321	8.60959	10.8618	11.0092	8.63184	11.4567	11.096	8.94176	11.7762	11.7762
A0A287A6K7	APMAP	tr|A0A287A6K7|A0A287A6K7_PIG	9.02635	11.0553	8.13702	7.49421	9.95865	7.945	10.6477	11.9945	7.26755	9.81202	11.2537	8.66535
A0A287A6N0	GALNT2	tr|A0A287A6N0|A0A287A6N0_PIG	5.8078	2.57471	8.02565	7.10173	2.57471	8.33932	7.9003	2.57471	8.50464	7.34745	2.57471	8.35083
A0A287A6R6	HYOU1	tr|A0A287A6R6|A0A287A6R6_PIG	10.1175	8.76237	9.26564	9.3903	8.88857	9.40399	10.2749	9.73648	9.72662	9.51662	9.42614	9.30419
A0A287A704	ITFG1	tr|A0A287A704|A0A287A704_PIG	9.40965	10.59	10.6032	9.00733	11.0716	10.9887	9.5312	11.5704	11.2302	9.41636	11.1041	10.8805
A0A287A766	SEMA4B	tr|A0A287A766|A0A287A766_PIG	7.3604	8.51167	9.27319	8.54272	7.13409	7.4816	8.51662	7.84613	8.61775	8.10605	8.28125	9.1109
A0A287A7D4	C4BPA	tr|A0A287A7D4|A0A287A7D4_PIG	14.3478	14.9254	12.8092	14.8118	15.2613	13.8238	13.5153	13.8769	12.5497	12.7495	13.2276	11.8491
A0A287A7F6	PHB2	tr|A0A287A7F6|A0A287A7F6_PIG	8.64556	6.85759	7.28068	8.06834	7.5842	9.07415	7.945	8.01638	7.65108	8.57907	7.05962	7.51149
A0A287A7G8		tr|A0A287A7G8|A0A287A7G8_PIG	14.5833	14.9742	14.8333	13.2978	13.3838	13.3336	18.5677	18.8121	18.2068	17.4959	17.7399	17.4643
A0A287A7L8	PTPRF	tr|A0A287A7L8|A0A287A7L8_PIG	11.1621	10.447	9.35454	11.3185	10.9014	9.34244	11.6688	10.5321	8.7237	10.9956	10.6032	9.67254
A0A287A7V2	ACOT7	tr|A0A287A7V2|A0A287A7V2_PIG	8.91506	5.92409	8.60959	7.50291	6.05866	8.17024	7.0685	6.54038	7.67819	7.57969	6.6515	7.3346
A0A287A7X1	ITCH	tr|A0A287A7X1|A0A287A7X1_PIG	2.57471	5.87234	7.97727	2.57471	6.07416	8.70332	2.57471	6.51257	8.37801	2.57471	7.05216	8.40898
A0A287A808	COX6B	tr|A0A287A808|A0A287A808_PIG	2.57471	8.79259	6.62399	2.57471	9.63505	7.99074	2.57471	9.28793	7.28068	2.57471	8.73049	8.1656
A0A287A829	MAN2C1	tr|A0A287A829|A0A287A829_PIG	3.62873	6.52134	5.8078	3.26711	4.72441	4.77862	3.72649	4.72441	4.91264	3.06721	5.00768	5.17268
A0A287A853	GNA13	tr|A0A287A853|A0A287A853_PIG	12.3575	12.4998	12.5154	12.1016	11.1089	11.7762	12.7495	13.2765	13.608	11.7072	12.131	12.5329
A0A287A861		tr|A0A287A861|A0A287A861_PIG	2.57471	10.3048	5.956	2.57471	10.0315	4.80097	2.57471	9.72662	4.31299	2.57471	10.9014	4.98798
A0A287A864	GIPC1	tr|A0A287A864|A0A287A864_PIG	7.99858	2.57471	7.23612	7.92711	2.57471	7.38403	7.28068	2.57471	6.9296	7.43033	2.57471	6.59595
A0A287A888	PDCD6	tr|A0A287A888|A0A287A888_PIG	12.2805	12.745	11.2985	12.8185	12.471	12.0098	13.7133	14.0037	12.7271	13.7328	13.9304	12.4181
A0A287A8H5	NAALADL2	tr|A0A287A8H5|A0A287A8H5_PIG	9.99693	11.3316	6.16253	10.2349	11.2454	6.61056	9.86456	10.8805	5.97808	11.0389	11.7692	6.81056
A0A287A8T0	RPL7	tr|A0A287A8T0|A0A287A8T0_PIG	12.6021	11.172	12.8584	12.3336	11.1951	12.1919	13.5331	11.4669	13.2073	13.2413	11.6643	13.3232
A0A287A8U7		tr|A0A287A8U7|A0A287A8U7_PIG	17.9754	18.1003	18.4373	18.8121	19.0133	19.3012	14.9894	14.4415	14.6288	15.8688	15.6546	16.037
A0A287A8W9	SEPT2	tr|A0A287A8W9|A0A287A8W9_PIG	10.084	4.8404	5.15858	9.77842	4.36654	4.85595	9.87482	4.73834	4.98798	9.75531	4.39024	5.14583
A0A287A900	SCIN	tr|A0A287A900|A0A287A900_PIG	9.95455	9.42614	5.87234	9.83649	9.15617	4.39024	9.63505	8.13702	5.05327	10.0495	9.98922	5.11185
A0A287A956	HEXB	tr|A0A287A956|A0A287A956_PIG	9.02243	7.81768	10.5035	8.71716	9.11803	10.1525	8.10605	8.48147	10.113	9.17974	9.31142	10.9102
A0A287A969	GALK2	tr|A0A287A969|A0A287A969_PIG	10.0655	11.9819	10.4088	9.31543	11.5221	10.9814	10.8203	12.8306	11.2248	11.2537	12.4181	12.1016
A0A287A988	CLIC3	tr|A0A287A988|A0A287A988_PIG	11.5929	9.17362	4.80097	11.5157	10.1627	4.61688	11.1168	8.2127	5.14583	11.3648	9.61138	4.92555
A0A287A9G3	GNAO1	tr|A0A287A9G3|A0A287A9G3_PIG	8.62514	10.2215	10.2132	8.19575	10.6741	10.316	8.35719	10.1525	10.0251	9.1671	10.1362	10.1753
A0A287A9H6	VAMP2	tr|A0A287A9H6|A0A287A9H6_PIG	10.7326	11.4889	7.38403	11.0594	11.5157	8.44203	9.73648	10.8244	8.06834	11.1168	11.7977	9.218
A0A287A9L5	VPS16	tr|A0A287A9L5|A0A287A9L5_PIG	7.09375	6.2018	6.34036	6.85759	7.23612	6.73661	4.61688	7.70745	5.99059	5.11185	6.34036	6.16253
A0A287A9P3	MYLK	tr|A0A287A9P3|A0A287A9P3_PIG	9.24902	8.69567	6.87644	9.48097	8.39779	6.00738	8.87533	8.93058	6.40669	6.52134	6.9296	5.43767
A0A287A9T4	HSP90AB1	tr|A0A287A9T4|A0A287A9T4_PIG	11.9031	10.7044	11.3817	12.1392	10.1933	11.7692	12.131	10.7737	12.5072	12.5431	11.4326	12.4047
A0A287AA15	CXADR	tr|A0A287AA15|A0A287AA15_PIG	9.67679	10.9014	4.61688	9.14148	9.99693	5.11185	10.3457	9.8431	4.85595	10.1478	10.691	4.56759
A0A287AA42		tr|A0A287AA42|A0A287AA42_PIG	9.19476	9.40399	9.59878	12.4998	12.593	11.8207	8.7237	9.23481	8.22537	9.84864	10.0142	9.61634
A0A287AA97	HUWE1	tr|A0A287AA97|A0A287AA97_PIG	6.12299	6.37323	9.73944	6.64302	7.12536	8.40898	6.87644	7.05216	7.96445	4.17854	7.64251	8.47044
A0A287AAD5	A1BG	tr|A0A287AAD5|A0A287AAD5_PIG	11.4223	12.9338	11.9501	12.9632	13.8318	13.6175	10.9426	11.733	11.0666	10.6083	11.0237	10.642
A0A287AAE8	CYTH3	tr|A0A287AAE8|A0A287AAE8_PIG	2.57471	9.07415	5.58785	2.57471	7.15202	4.81794	2.57471	12.2621	4.41498	2.57471	8.01172	4.72441
A0A287AAM0	DYNLRB1	tr|A0A287AAM0|A0A287AAM0_PIG	8.01638	7.84613	4.5448	9.25764	8.94714	4.71032	8.31626	8.39107	4.76778	8.7237	8.15746	4.69167
A0A287AAR4	ACTB	tr|A0A287AAR4|A0A287AAR4_PIG	17.3985	17.3985	17.3985	17.1372	17.0466	17.0466	18.4373	18.3476	18.3476	19.3012	19.5755	19.7163
A0A287AAS9	CTNNB1	tr|A0A287AAS9|A0A287AAS9_PIG	10.4693	9.68584	9.92678	9.69794	8.1656	10.084	11.4458	11.2399	10.8352	10.4517	9.91517	10.25
A0A287AAZ9	CFB	tr|A0A287AAZ9|A0A287AAZ9_PIG	8.76237	6.61056	8.68889	9.42614	8.81905	9.87818	8.83587	6.6515	7.84613	8.70903	6.72325	7.57969
A0A287AB58	ISG15	tr|A0A287AB58|A0A287AB58_PIG	2.57471	10.2349	9.96738	2.57471	9.73648	8.32345	2.57471	10.394	9.07415	2.57471	10.0251	8.93819
A0A287ABD8	LIPA	tr|A0A287ABD8|A0A287ABD8_PIG	12.2363	11.0854	12.1241	12.6358	11.5929	11.8491	13.3073	12.1739	13.1289	13.0452	11.8049	12.3001
A0A287ABK7	ABCC1	tr|A0A287ABK7|A0A287ABK7_PIG	2.57471	10.2642	4.91264	2.57471	11.2399	6.2975	2.57471	9.81202	6.81056	2.57471	9.5312	7.21747
A0A287ABP5	AGT	tr|A0A287ABP5|A0A287ABP5_PIG	8.76633	7.18876	7.13409	9.3954	8.18142	7.32511	8.87997	7.96445	7.05216	9.1515	8.05535	7.84613
A0A287ABS0	CCM2	tr|A0A287ABS0|A0A287ABS0_PIG	9.93432	11.1352	11.6918	10.7122	10.3995	11.1571	10.1083	10.6179	11.5079	10.1933	10.8773	11.2176
A0A287ABX7	RNASET2	tr|A0A287ABX7|A0A287ABX7_PIG	2.57471	8.11014	4.72441	2.57471	7.39352	4.46371	2.57471	6.66861	4.26551	2.57471	4.46371	5.07101
A0A287ACI4	CEMIP2	tr|A0A287ACI4|A0A287ACI4_PIG	8.56951	2.57471	8.1758	7.60132	2.57471	7.68759	7.88562	2.57471	8.35083	7.4816	2.57471	8.50464
A0A287ACI5	DPCD	tr|A0A287ACI5|A0A287ACI5_PIG	2.57471	2.57471	7.945	2.57471	2.57471	8.90294	2.57471	2.57471	8.24936	2.57471	2.57471	7.73835
A0A287ACS9		tr|A0A287ACS9|A0A287ACS9_PIG	9.86456	12.3515	12.4047	9.64812	12.994	12.788	9.99367	10.8618	11.8832	10.3718	11.8207	12.3917
A0A287ACV7	PRXL2A	tr|A0A287ACV7|A0A287ACV7_PIG	13.2234	11.7606	13.3412	12.3183	11.2985	12.8416	12.6934	12.6743	13.3838	13.4699	13.0284	13.7216
A0A287ACY5	SYNGR2	tr|A0A287ACY5|A0A287ACY5_PIG	11.1089	10.8505	12.8364	12.3652	9.33595	12.8489	11.8049	11.5488	13.0521	11.9253	11.7471	13.0337
A0A287AD16	LDHA	tr|A0A287AD16|A0A287AD16_PIG	11.7202	12.5723	12.6656	11.6242	12.0876	12.1016	12.3241	12.8092	12.6491	12.3803	12.9712	12.98
A0A287ADB5	CUTA	tr|A0A287ADB5|A0A287ADB5_PIG	2.57471	2.57471	8.28125	2.57471	2.57471	8.48739	2.57471	2.57471	7.36569	2.57471	2.57471	7.28068
A0A287ADE6	RPS15A	tr|A0A287ADE6|A0A287ADE6_PIG	12.0819	11.3438	10.6785	12.0098	10.5035	10.9568	12.4047	11.6859	11.27	12.2363	11.7606	11.1776
A0A287ADH9	CLIC4	tr|A0A287ADH9|A0A287ADH9_PIG	11.1041	10.8148	8.89664	11.1821	11.606	8.27032	11.4949	11.5079	7.59177	11.5488	11.6688	8.33932
A0A287ADK3	ALDH7A1	tr|A0A287ADK3|A0A287ADK3_PIG	8.79988	6.87644	7.53385	9.30419	7.3604	7.57454	8.24936	8.35719	7.02226	9.08356	7.54119	7.37458
A0A287ADK7	FIS1	tr|A0A287ADK7|A0A287ADK7_PIG	6.59595	8.58829	9.06017	9.10482	10.1362	8.91506	8.49325	8.81905	9.21219	8.54272	9.22902	9.35454
A0A287ADW0	FAM3C	tr|A0A287ADW0|A0A287ADW0_PIG	12.7057	9.34244	11.0345	12.9863	9.81647	11.7606	13.0916	7.39352	11.6918	12.2621	8.8932	11.0389
A0A287ADX3	PRRT1B	tr|A0A287ADX3|A0A287ADX3_PIG	8.84971	9.92678	4.39024	6.59595	8.74965	4.22877	8.68889	8.68437	3.72649	7.945	8.08612	3.72649
A0A287AE24		tr|A0A287AE24|A0A287AE24_PIG	19.8678	20.0601	19.8678	20.2847	20.2847	20.2847	16.5146	16.1491	16.684	16.684	16.7956	16.7956
A0A287AE46	TKFC	tr|A0A287AE46|A0A287AE46_PIG	9.46624	2.57471	8.14523	8.20204	6.12299	7.911	7.83831	6.62399	7.5672	8.67966	6.89868	8.61775
A0A287AE76	RPL4	tr|A0A287AE76|A0A287AE76_PIG	12.8993	12.2714	13.0521	13.4489	12.2931	13.2073	13.2513	12.073	13.1967	13.8635	13.5673	13.9721
A0A287AE80	LOC110256481	tr|A0A287AE80|A0A287AE80_PIG	9.80668	8.88857	8.78724	10.1877	8.48147	8.8932	10.4258	9.15617	9.28793	10.3351	8.57907	8.65873
A0A287AEA5	ALDH16A1	tr|A0A287AEA5|A0A287AEA5_PIG	2.57471	7.75619	2.57471	2.57471	5.92409	2.57471	2.57471	6.37323	2.57471	2.57471	6.62399	2.57471
A0A287AEC2	CDH1	tr|A0A287AEC2|A0A287AEC2_PIG	10.4225	11.1398	10.2694	9.92678	10.8148	10.5086	10.2444	10.8034	10.1222	10.9102	11.0285	10.9426
A0A287AEG8	RPL10	tr|A0A287AEG8|A0A287AEG8_PIG	9.1515	7.53385	8.31048	9.98922	8.11014	9.90102	6.9296	5.14583	8.2127	8.27537	7.00343	8.35719
A0A287AEJ1	QPCT	tr|A0A287AEJ1|A0A287AEJ1_PIG	13.0651	12.9104	12.5072	14.0037	14.0598	13.7669	12.5497	12.5778	12.2363	12.9104	12.7751	12.5852
A0A287AEK2	PRKAR2A	tr|A0A287AEK2|A0A287AEK2_PIG	14.1322	14.0097	14.3478	13.0082	13.1527	14.3674	15.182	14.8333	14.9254	13.5985	13.5599	13.8318
A0A287AFA0	TMPRSS2	tr|A0A287AFA0|A0A287AFA0_PIG	15.5554	15.8988	15.7471	15.5704	15.8401	15.6064	15.8688	16.0609	16.0609	17.0983	16.8317	17.2562
A0A287AFE2	CSPG5	tr|A0A287AFE2|A0A287AFE2_PIG	11.8409	13.0224	12.875	11.8905	11.9593	12.4113	9.72662	9.62571	10.5216	9.26564	9.73184	10.1259
A0A287AFJ6	PLS1	tr|A0A287AFJ6|A0A287AFJ6_PIG	13.0521	12.5647	12.4648	12.8711	11.945	12.0638	12.788	13.1126	14.1949	12.875	12.2434	13.1624
A0A287AFS1	UPTI	tr|A0A287AFS1|A0A287AFS1_PIG	17.4959	16.7956	16.9188	19.5755	19.1362	19.1362	16.037	15.5554	15.6546	15.0211	14.5833	14.9254
A0A287AG15	PEF1	tr|A0A287AG15|A0A287AG15_PIG	10.642	8.68889	9.19476	10.5814	7.92114	9.33595	10.2947	8.98551	8.96686	10.5133	8.82896	9.12123
A0A287AG50	CMTM6	tr|A0A287AG50|A0A287AG50_PIG	9.55014	7.15202	8.48739	8.8241	2.57471	8.15029	9.65222	8.34522	8.94176	8.37801	8.01638	8.22031
A0A287AG63	ARHGAP17	tr|A0A287AG63|A0A287AG63_PIG	5.99059	2.57471	6.64302	6.54038	2.57471	7.92711	8.20689	2.57471	7.57969	7.31582	2.57471	7.63601
A0A287AG70	GPX1	tr|A0A287AG70|A0A287AG70_PIG	7.66015	9.66889	2.57471	4.95703	8.79259	2.57471	9.01754	8.88857	2.57471	7.88562	9.09017	2.57471
A0A287AG93	SF3B3	tr|A0A287AG93|A0A287AG93_PIG	2.57471	2.57471	9.98249	2.57471	2.57471	8.99231	2.57471	2.57471	9.22902	2.57471	2.57471	9.17362
A0A287AGC6	CTDSP1	tr|A0A287AGC6|A0A287AGC6_PIG	8.77946	8.22031	2.57471	8.92107	9.45665	2.57471	8.22537	9.02635	2.57471	8.1656	8.12577	2.57471
A0A287AGM8	DDOST	tr|A0A287AGM8|A0A287AGM8_PIG	11.8832	11.8955	11.4019	12.3575	11.7872	11.5488	12.7336	12.7571	12.131	12.1851	12.0777	11.5221
A0A287AGU1	ITGB2	tr|A0A287AGU1|A0A287AGU1_PIG	8.31048	2.57471	2.57471	8.77122	2.57471	2.57471	8.4539	2.57471	2.57471	8.30638	2.57471	2.57471
A0A287AGZ2	CASP7	tr|A0A287AGZ2|A0A287AGZ2_PIG	4.8404	5.12629	6.10347	3.34748	4.61688	6.07416	3.14158	4.81794	5.85174	3.61442	4.26551	5.85174
A0A287AH59	STX3	tr|A0A287AH59|A0A287AH59_PIG	13.6564	13.285	13.0082	13.3941	13.3073	11.8409	14.0936	13.9967	13.4699	14.3674	14.052	13.2978
A0A287AH93	ESYT1	tr|A0A287AH93|A0A287AH93_PIG	7.5253	5.06407	2.57471	7.64251	4.39024	2.57471	6.78322	4.46371	2.57471	7.41097	4.17854	2.57471
A0A287AHC1		tr|A0A287AHC1|A0A287AHC1_PIG	6.82276	9.72662	10.4883	8.83587	10.8673	11.5996	6.52134	8.71716	8.92107	8.48147	9.01343	9.94959
A0A287AHE4	ITGA7	tr|A0A287AHE4|A0A287AHE4_PIG	9.58128	10.0792	10.6741	2.57471	2.57471	2.57471	13.4092	13.665	15.0654	9.07823	8.15029	9.61138
A0A287AHI5	SFT2D2	tr|A0A287AHI5|A0A287AHI5_PIG	7.6129	2.57471	2.57471	6.9387	2.57471	2.57471	7.40479	2.57471	2.57471	7.62844	2.57471	2.57471
A0A287AHM1	ATP5F1C	tr|A0A287AHM1|A0A287AHM1_PIG	10.1313	8.43299	9.61138	10.0029	8.11919	10.7254	9.30419	7.3604	9.36548	9.83649	8.67209	9.36548
A0A287AHY4	LOC100519082	tr|A0A287AHY4|A0A287AHY4_PIG	9.28793	9.15617	9.32749	9.37423	9.76044	9.70261	8.85452	8.87533	9.05279	9.25764	8.36631	9.63505
A0A287AI15	KIF21A	tr|A0A287AI15|A0A287AI15_PIG	2.57471	2.57471	6.804	2.57471	2.57471	7.04236	2.57471	2.57471	7.05962	2.57471	2.57471	6.42938
A0A287AI87	ACTR1A	tr|A0A287AI87|A0A287AI87_PIG	9.46174	10.3511	9.38201	9.73944	9.5312	9.00733	9.59878	11.2537	9.09017	9.75033	11.0196	9.47487
A0A287AI92	CA1	tr|A0A287AI92|A0A287AI92_PIG	2.57471	11.755	12.1739	2.57471	11.1621	11.9872	2.57471	10.1222	8.99231	2.57471	8.77946	8.67209
A0A287AID2	TPM3	tr|A0A287AID2|A0A287AID2_PIG	11.9395	12.1538	11.3438	12.5723	13.4489	11.9945	11.2086	11.9253	11.2086	10.8618	11.3817	10.6032
A0A287AIE6	ASNA1	tr|A0A287AIE6|A0A287AIE6_PIG	4.76778	2.57471	7.57969	3.29554	2.57471	7.18876	7.916	2.57471	8.46465	7.51149	2.57471	8.26013
A0A287AIG2	TMEM165	tr|A0A287AIG2|A0A287AIG2_PIG	8.69567	2.57471	2.57471	6.42938	2.57471	2.57471	7.18876	2.57471	2.57471	7.86274	2.57471	2.57471
A0A287AII2	TOM1	tr|A0A287AII2|A0A287AII2_PIG	11.3817	12.1851	11.7128	9.98249	11.6352	11.2454	10.9887	11.8579	11.6954	10.1753	10.9477	10.6111
A0A287AIJ3	GPX3	tr|A0A287AIJ3|A0A287AIJ3_PIG	11.4619	11.1821	11.1869	11.5824	11.1041	11.4223	12.1538	12.0098	12.167	12.1588	11.9945	12.2621
A0A287AIT2	RTN4	tr|A0A287AIT2|A0A287AIT2_PIG	9.07823	6.92217	6.2975	9.17974	7.44828	6.76765	9.49561	6.22377	6.84862	9.69271	4.72441	6.78322
A0A287AJI4	SERPINF2	tr|A0A287AJI4|A0A287AJI4_PIG	9.40399	2.57471	2.57471	8.28826	2.57471	2.57471	9.46174	2.57471	2.57471	8.93058	2.57471	2.57471
A0A287AJK1	ATP6AP2	tr|A0A287AJK1|A0A287AJK1_PIG	13.7413	13.7062	12.8711	14.0187	14.026	13.3599	14.052	13.7328	13.2643	13.8056	13.8528	13.2709
A0A287AJK9	MAPK3	tr|A0A287AJK9|A0A287AJK9_PIG	11.1253	7.99858	9.54648	11.0553	7.8937	8.47044	10.8805	8.30638	9.784	10.7044	7.15202	9.05279
A0A287AJQ2	PGAM1	tr|A0A287AJQ2|A0A287AJQ2_PIG	10.46	11.0092	10.9267	11.7072	11.7202	11.1089	10.2349	10.038	10.5664	10.2694	11.7128	10.8948
A0A287AJT7	RPL28	tr|A0A287AJT7|A0A287AJT7_PIG	10.8244	9.45665	10.1175	9.76982	10.447	7.3032	13.8318	10.2391	13.4407	11.0854	9.98249	10.5719
A0A287AJU2	FUCA1	tr|A0A287AJU2|A0A287AJU2_PIG	11.0666	9.78926	9.3617	10.9426	9.88342	9.29795	12.0876	9.02243	9.22471	11.733	10.054	9.95865
A0A287AJV9	CFH	tr|A0A287AJV9|A0A287AJV9_PIG	9.24012	11.9945	11.8641	9.8677	12.3917	12.2495	8.27537	10.4088	10.7397	8.79546	10.316	10.2885
A0A287AJY4	NCKAP1	tr|A0A287AJY4|A0A287AJY4_PIG	11.3089	11.2032	9.81202	11.4081	10.9522	10.3048	11.2176	11.0196	9.45665	11.7128	11.3031	9.71943
A0A287AKF5	CCT7	tr|A0A287AKF5|A0A287AKF5_PIG	10.0495	2.57471	9.79605	10.5441	2.57471	10.6083	9.02243	2.57471	9.63505	9.87818	2.57471	10.447
A0A287AKG6	RAB4A	tr|A0A287AKG6|A0A287AKG6_PIG	9.0572	7.46518	2.57471	8.04995	8.30033	2.57471	8.04995	7.48903	2.57471	8.65235	7.81768	2.57471
A0A287AKJ3	LARP1	tr|A0A287AKJ3|A0A287AKJ3_PIG	2.57471	2.57471	11.9073	2.57471	2.57471	10.1048	2.57471	2.57471	13.6732	2.57471	2.57471	8.97758
A0A287AKM2	ATP2B4	tr|A0A287AKM2|A0A287AKM2_PIG	11.8955	10.7522	11.7822	12.9056	11.1869	11.9753	12.9553	12.0876	12.4935	12.1458	11.5996	11.8091
A0A287AKV4	TCP1	tr|A0A287AKV4|A0A287AKV4_PIG	9.51177	10.7326	9.93432	9.47487	10.7254	11.3648	10.3617	10.5814	10.4883	10.1627	10.6111	10.5321
A0A287ALA0	BASP1	tr|A0A287ALA0|A0A287ALA0_PIG	16.7055	16.8317	16.5685	16.1491	16.2087	16.1491	13.1461	13.3838	12.7999	12.9278	13.1126	12.8092
A0A287ALC1		tr|A0A287ALC1|A0A287ALC1_PIG	13.6732	13.4407	13.7133	14.7557	14.6288	14.7029	11.606	11.0908	11.8706	11.7403	11.5824	11.8409
A0A287ALI7	H2AFY	tr|A0A287ALI7|A0A287ALI7_PIG	10.0736	2.57471	9.02635	8.93819	2.57471	9.51177	10.46	2.57471	10.1478	9.4917	2.57471	9.83359
A0A287ALP4	CDH13	tr|A0A287ALP4|A0A287ALP4_PIG	17.6111	17.0466	17.1372	17.3116	16.7956	16.9188	14.0598	14.0187	13.8432	13.4653	13.5985	13.4092
A0A287ALP5	SEC24A	tr|A0A287ALP5|A0A287ALP5_PIG	4.46371	8.53338	2.57471	5.15858	8.61775	2.57471	3.71714	9.36548	2.57471	4.56759	9.01754	2.57471
A0A287ALR0		tr|A0A287ALR0|A0A287ALR0_PIG	13.3941	12.7003	13.4407	13.542	12.72	13.9515	14.3892	13.1967	14.88	14.2038	13.5779	14.5117
A0A287ALS7		tr|A0A287ALS7|A0A287ALS7_PIG	18.705	18.3476	18.4857	18.9493	18.8121	19.0133	13.9455	13.777	13.8056	15.7471	15.3845	15.4764
A0A287ALZ4	ARPC3	tr|A0A287ALZ4|A0A287ALZ4_PIG	9.78926	9.07823	9.1515	10.4517	8.81269	9.10482	9.21219	8.32806	8.57295	9.89784	9.32218	9.26564
A0A287AM51	SLC16A1	tr|A0A287AM51|A0A287AM51_PIG	6.89868	2.57471	8.81905	7.40479	2.57471	8.94714	8.06474	2.57471	8.41313	7.69773	2.57471	8.60385
A0A287AM78	PNP	tr|A0A287AM78|A0A287AM78_PIG	6.71363	6.64302	2.57471	8.41313	8.86408	2.57471	6.07416	7.81768	2.57471	7.26755	8.09666	2.57471
A0A287AM91	UNC13D	tr|A0A287AM91|A0A287AM91_PIG	8.73049	9.57003	7.77598	8.47044	8.68889	7.0685	8.53	10.1362	6.2975	8.4539	9.42156	6.25377
A0A287AMF1	PSAP	tr|A0A287AMF1|A0A287AMF1_PIG	16.0861	16.2087	16.3154	17.0466	17.2562	17.1998	17.3985	17.6728	17.6111	18.705	18.4373	18.5677
A0A287AMR3	PSCA	tr|A0A287AMR3|A0A287AMR3_PIG	9.52145	10.3718	2.57471	10.1083	10.316	2.57471	8.18592	8.51167	2.57471	8.89664	9.28793	2.57471
A0A287AMU3		tr|A0A287AMU3|A0A287AMU3_PIG	4.71032	8.45876	6.84862	6.76765	7.93856	6.62399	7.95161	9.27929	8.30638	7.3032	8.11014	7.00343
A0A287AMU5	RPS15	tr|A0A287AMU5|A0A287AMU5_PIG	7.05962	10.1083	8.4539	3.71714	9.8294	7.95161	9.4917	11.5564	10.25	9.27319	11.2794	10.1933
A0A287AN37	RAB14	tr|A0A287AN37|A0A287AN37_PIG	11.8579	11.9395	12.6021	11.8261	12.0002	13.0284	11.7935	12.1157	12.8584	11.8341	12.5431	12.9483
A0A287AN48	RDX	tr|A0A287AN48|A0A287AN48_PIG	18.9493	18.705	19.3012	17.9754	17.8865	17.8865	20.0601	20.0601	20.2847	19.1362	19.3012	19.8678
A0A287AND4	SERPINB2	tr|A0A287AND4|A0A287AND4_PIG	8.45876	7.74801	2.57471	6.68849	4.75301	2.57471	10.1362	8.79546	2.57471	8.73049	7.4596	2.57471
A0A287ANL7	EPB41	tr|A0A287ANL7|A0A287ANL7_PIG	9.60392	9.30419	10.7122	8.79546	10.0029	9.69271	10.2996	10.2349	11.0476	9.96738	8.78269	10.0982
A0A287ANW5	EEF1A1	tr|A0A287ANW5|A0A287ANW5_PIG	13.8161	13.5599	13.8769	13.2643	14.0344	13.5521	13.7328	13.5779	13.8876	14.3478	14.7029	14.4973
A0A287ANZ8	THY1	tr|A0A287ANZ8|A0A287ANZ8_PIG	13.3599	13.7945	13.7945	13.5904	14.0804	14.4662	13.0284	13.3336	13.1461	17.6111	17.6728	18.4373
A0A287AP48	PABPC1	tr|A0A287AP48|A0A287AP48_PIG	7.83831	8.29483	9.34244	7.04236	8.96686	10.3617	8.79988	9.26838	10.691	8.63764	8.97758	10.3218
A0A287AP65	PLCB1	tr|A0A287AP65|A0A287AP65_PIG	7.25476	6.51257	2.57471	7.44006	6.68849	2.57471	7.45335	5.05327	2.57471	7.4202	6.64302	2.57471
A0A287AP66	RPL12	tr|A0A287AP66|A0A287AP66_PIG	10.1576	2.57471	10.0982	10.5575	2.57471	10.1993	10.2574	2.57471	9.73184	10.7174	2.57471	10.113
A0A287AP77	MVB12A	tr|A0A287AP77|A0A287AP77_PIG	11.0389	10.5862	11.5157	12.0777	10.394	11.3031	10.9814	10.9152	11.4081	11.0666	11.0666	11.8905
A0A287AP83	EGF	tr|A0A287AP83|A0A287AP83_PIG	12.1157	12.3183	12.8936	11.6736	12.1157	12.3735	12.6289	13.0169	13.3692	11.7202	12.1157	12.1241
A0A287AP85	CLINT1	tr|A0A287AP85|A0A287AP85_PIG	2.57471	9.20332	10.3834	2.57471	8.63764	9.56227	2.57471	9.29795	10.6785	2.57471	9.17974	10.3273
A0A287AP95		tr|A0A287AP95|A0A287AP95_PIG	12.5647	12.5604	12.3183	12.2197	12.745	12.6358	11.08	11.3817	11.2176	10.3048	10.5976	10.6279
A0A287API3	SEC23B	tr|A0A287API3|A0A287API3_PIG	8.43299	9.98249	7.84962	8.70903	9.58128	8.45876	8.52308	8.69567	8.04995	8.76237	9.1671	8.63764
A0A287APM6	FCGRT	tr|A0A287APM6|A0A287APM6_PIG	9.11803	9.43942	2.57471	9.1109	9.46624	2.57471	9.4447	9.69794	2.57471	9.47141	10.0792	2.57471
A0A287AQ13	MANSC1	tr|A0A287AQ13|A0A287AQ13_PIG	13.1378	9.99367	10.2391	13.5985	10.2132	10.5486	11.3899	8.30033	9.38201	10.7254	7.57454	8.23243
A0A287AQG3	LOC100513601	tr|A0A287AQG3|A0A287AQG3_PIG	12.34	10.2821	12.344	9.64256	6.22377	11.0908	14.1465	12.6934	14.5287	12.3045	10.7326	12.6432
A0A287AQG4	SYNCRIP	tr|A0A287AQG4|A0A287AQG4_PIG	2.57471	6.40669	8.49038	4.76778	6.46817	8.55686	4.31299	6.64302	8.97758	6.46817	7.26755	9.01343
A0A287AQJ7	DHX15	tr|A0A287AQJ7|A0A287AQJ7_PIG	3.55288	8.15029	7.68759	3.30562	8.50464	8.35083	3.69432	8.70332	7.84962	3.51407	8.93058	8.31626
A0A287AQP4	PI4KA	tr|A0A287AQP4|A0A287AQP4_PIG	7.43033	2.57471	7.83831	8.02565	2.57471	8.98551	8.29483	2.57471	10.9814	7.83831	2.57471	7.83831
A0A287AR56	QSOX2	tr|A0A287AR56|A0A287AR56_PIG	2.57471	9.19063	8.50464	2.57471	9.12123	8.65873	2.57471	7.916	7.93856	2.57471	8.60016	7.9003
A0A287AR67	SRI	tr|A0A287AR67|A0A287AR67_PIG	13.7216	15.1627	14.541	14.6735	15.3845	15.1432	14.7029	15.0457	15.182	14.6143	14.8118	14.8118
A0A287ARN5	MYO1D	tr|A0A287ARN5|A0A287ARN5_PIG	13.1624	12.8936	13.3161	13.2709	13.0082	13.0825	13.2413	12.593	13.4955	13.3232	12.593	13.5086
A0A287ARR0	DDX39B	tr|A0A287ARR0|A0A287ARR0_PIG	6.79112	2.57471	8.54272	7.97727	2.57471	7.5672	5.54179	2.57471	9.69794	6.89868	2.57471	9.11803
A0A287ARR1	FTH1	tr|A0A287ARR1|A0A287ARR1_PIG	13.4653	14.7321	14.0344	13.5086	14.1465	14.1192	13.8769	14.6288	14.4415	16.0609	16.445	16.7055
A0A287ARU4	SKP1	tr|A0A287ARU4|A0A287ARU4_PIG	10.3617	9.51177	10.2749	10.4641	9.71408	9.45665	9.94959	10.1627	9.8893	9.93432	10.084	9.32218
A0A287ARU7	YWHAE	tr|A0A287ARU7|A0A287ARU7_PIG	13.3336	14.1655	14.223	12.2714	13.5242	13.6488	13.9967	13.4842	13.4321	12.3735	12.9338	13.2765
A0A287AS39	LOC110261334	tr|A0A287AS39|A0A287AS39_PIG	10.5269	11.2086	10.9426	8.40313	7.86274	9.01754	12.6491	13.7669	13.0916	10.1362	11.1497	10.7737
A0A287ASD0	RPL5	tr|A0A287ASD0|A0A287ASD0_PIG	11.1398	11.5079	10.9014	11.096	11.6954	10.7737	11.8832	12.34	11.7692	12.0324	12.0246	11.7035
A0A287ASD3	GNL1	tr|A0A287ASD3|A0A287ASD3_PIG	2.57471	4.85595	8.37194	2.57471	4.31299	9.18451	2.57471	5.09417	8.67209	2.57471	5.92409	8.13246
A0A287ASI0	KRT7	tr|A0A287ASI0|A0A287ASI0_PIG	10.6672	11.8261	11.6139	11.2399	12.3575	12.1157	11.0092	11.8832	11.8341	11.2794	11.9819	11.8955
A0A287AT18	PSMA7	tr|A0A287AT18|A0A287AT18_PIG	10.3298	11.3741	8.32806	10.3218	11.6181	9.69794	10.3298	11.3741	9.50852	10.6818	11.6242	9.80668
A0A287AT40	PRMT5	tr|A0A287AT40|A0A287AT40_PIG	9.97867	7.69773	6.6515	10.6232	6.52134	7.83831	9.54648	7.60132	8.01938	10.1048	7.99074	7.97727
A0A287AT81	ALCAM	tr|A0A287AT81|A0A287AT81_PIG	7.73835	10.1576	7.87772	9.801	10.708	9.54648	8.05535	9.81647	8.01638	7.96445	9.75531	8.17024
A0A287ATT2		tr|A0A287ATT2|A0A287ATT2_PIG	15.3725	15.0211	15.3725	16.9188	16.7055	16.7956	13.5599	13.4489	13.7564	12.7948	12.7999	12.9104
A0A287ATT9	PTTG1IP	tr|A0A287ATT9|A0A287ATT9_PIG	10.2349	9.64812	8.97235	10.2215	10.6279	8.78269	9.64812	9.38201	8.27537	10.3401	10.2694	9.19918
A0A287AU30	ADAM28	tr|A0A287AU30|A0A287AU30_PIG	10.1259	7.61781	10.59	8.87533	7.03326	11.1041	8.93058	8.00775	10.1676	10.2885	7.62844	10.7044
A0A287AUH6	AP3B1	tr|A0A287AUH6|A0A287AUH6_PIG	9.53885	9.40965	10.8805	8.84391	9.28793	10.5441	10.6111	10.0792	9.94574	10.4822	10.0029	10.2821
A0A287AUT1	PLXNB2	tr|A0A287AUT1|A0A287AUT1_PIG	13.542	13.6488	14.1465	13.9721	13.3993	15.089	13.4762	13.9304	13.7472	13.7216	13.8769	13.989
A0A287AUW8	RFFL	tr|A0A287AUW8|A0A287AUW8_PIG	8.47044	9.37423	8.68437	10.2391	10.0736	9.92678	8.11919	8.10122	7.80754	8.78724	8.88494	9.37423
A0A287AUX3	ABL2	tr|A0A287AUX3|A0A287AUX3_PIG	2.57471	8.09056	2.57471	2.57471	5.15858	2.57471	2.57471	10.0936	2.57471	2.57471	9.87482	2.57471
A0A287AV76	BAG2	tr|A0A287AV76|A0A287AV76_PIG	8.60016	7.4202	7.43033	8.12577	8.28826	8.60959	9.24012	8.8932	9.63046	8.74965	8.22537	8.69567
A0A287AV88	PLA2G10	tr|A0A287AV88|A0A287AV88_PIG	7.77598	10.3834	2.57471	10.25	9.29795	2.57471	8.23243	7.4816	2.57471	8.86408	7.40479	2.57471
A0A287AVA9	LOC100153899	tr|A0A287AVA9|A0A287AVA9_PIG	4.69167	9.218	9.85586	4.46371	11.0389	10.843	4.95703	9.12123	10.0315	4.31299	9.76044	10.1175
A0A287AVG1	PSMC5	tr|A0A287AVG1|A0A287AVG1_PIG	10.4765	11.1776	11.8491	10.447	10.7558	11.606	10.6032	10.6477	11.4949	10.3683	10.59	11.7072
A0A287AVN3	DYNC1LI2	tr|A0A287AVN3|A0A287AVN3_PIG	8.22537	2.57471	7.69773	7.8937	2.57471	5.87234	7.99074	2.57471	7.69773	8.56438	2.57471	5.99059
A0A287AW55	UEVLD	tr|A0A287AW55|A0A287AW55_PIG	12.2058	10.5486	11.8579	11.755	9.6577	11.5385	11.4384	10.2215	12.1016	11.7471	10.7457	12.3997
A0A287AWF7	KIF13A	tr|A0A287AWF7|A0A287AWF7_PIG	2.57471	10.3401	2.57471	2.57471	8.98551	2.57471	2.57471	11.3899	2.57471	2.57471	11.0908	2.57471
A0A287AWI4	PTPRJ	tr|A0A287AWI4|A0A287AWI4_PIG	14.6288	14.1192	14.0427	13.8769	13.8238	14.2307	14.5833	14.1322	14.4973	14.281	13.9967	14.2038
A0A287AWM5	SYNGR1	tr|A0A287AWM5|A0A287AWM5_PIG	11.0908	10.6328	10.9887	10.8858	10.8773	10.7873	11.9253	11.4511	11.4326	11.5448	11.1776	11.5157
A0A287AWN0	BRCA2	tr|A0A287AWN0|A0A287AWN0_PIG	9.61138	10.5133	9.18451	9.86172	9.92678	9.88342	10.4883	12.2104	11.2875	12.1241	11.5079	9.85586
A0A287AWQ9	TRAPPC3	tr|A0A287AWQ9|A0A287AWQ9_PIG	8.13246	8.65235	9.4447	7.67819	9.3954	9.25764	7.48903	8.28826	9.41636	7.916	8.77423	10.0142
A0A287AWS4	RPL27A	tr|A0A287AWS4|A0A287AWS4_PIG	11.0594	11.5929	12.5604	10.9477	10.5216	12.3045	10.7362	11.576	13.0452	11.3741	11.2086	12.92
A0A287AWZ9	KIF21B	tr|A0A287AWZ9|A0A287AWZ9_PIG	6.2975	8.78269	8.92107	3.72649	9.43653	7.61781	8.74965	10.1175	9.73944	8.13702	10.1933	9.14148
A0A287AXC8		tr|A0A287AXC8|A0A287AXC8_PIG	9.10482	9.55701	9.19918	10.5035	10.5486	10.5575	8.65235	8.8241	8.75615	8.41313	8.84971	8.95936
A0A287AXI2	ATP6V1C1	tr|A0A287AXI2|A0A287AXI2_PIG	6.87644	2.57471	6.69711	7.54119	2.57471	7.5842	8.54977	2.57471	6.98887	8.42106	2.57471	7.916
A0A287AXR5	YWHAZ	tr|A0A287AXR5|A0A287AXR5_PIG	16.35	16.4061	16.0609	15.7098	15.8988	15.6278	16.1179	16.3154	15.4764	16.5146	16.684	16.3154
A0A287AXS7	SLC25A6	tr|A0A287AXS7|A0A287AXS7_PIG	9.61634	8.57295	11.7762	8.91001	6.51257	11.6954	9.27929	9.37423	12.8416	9.66295	8.95936	12.0876
A0A287AY64	GLIPR2	tr|A0A287AY64|A0A287AY64_PIG	13.2709	13.6797	13.4271	12.7336	13.2513	13.285	11.8905	12.6656	12.073	12.6289	13.1715	13.0284
A0A287AYH9	PPT1	tr|A0A287AYH9|A0A287AYH9_PIG	2.57471	8.02912	7.12536	2.57471	7.96445	9.75531	2.57471	6.68849	7.55244	2.57471	7.3346	7.55244
A0A287AYY9	NAPG	tr|A0A287AYY9|A0A287AYY9_PIG	2.57471	7.945	8.17024	2.57471	8.28125	7.79603	2.57471	7.83831	8.10605	2.57471	7.66015	7.93856
A0A287AZ36	LRP2	tr|A0A287AZ36|A0A287AZ36_PIG	16.0609	15.8401	16.037	15.3555	14.9254	15.2831	14.8333	14.4035	14.6039	14.9894	14.6288	14.8641
A0A287AZ37	LOC100624785	tr|A0A287AZ37|A0A287AZ37_PIG	11.2917	11.7762	10.5814	10.9814	12.2434	10.2885	11.0027	12.6581	11.7606	12.3241	13.1624	12.4998
A0A287AZ47	PPP1R7	tr|A0A287AZ47|A0A287AZ47_PIG	8.50464	8.63184	7.55821	9.51177	9.55701	7.4596	8.00775	9.4447	7.73835	8.81269	9.14148	7.4596
A0A287AZA7	RPS27A	tr|A0A287AZA7|A0A287AZA7_PIG	2.57471	9.79605	2.57471	2.57471	10.022	6.2018	2.57471	9.20332	7.0685	2.57471	10.4088	8.01172
A0A287AZG0	ARHGAP1	tr|A0A287AZG0|A0A287AZG0_PIG	8.74965	7.38403	10.1933	9.26838	8.77122	10.7666	10.0655	7.10173	11.0196	9.86456	8.35083	10.4822
A0A287AZG6	VPS13C	tr|A0A287AZG6|A0A287AZG6_PIG	12.4181	12.4855	11.5488	12.7412	12.6656	11.7128	11.8091	12.0777	11.2537	12.2893	12.3001	11.5863
A0A287AZH1	NAP1L4	tr|A0A287AZH1|A0A287AZH1_PIG	2.57471	2.57471	6.31966	2.57471	2.57471	6.69711	2.57471	2.57471	7.34745	2.57471	2.57471	8.36631
A0A287B013	CNIH2	tr|A0A287B013|A0A287B013_PIG	14.6735	14.8547	14.9742	13.3838	13.7062	14.0804	16.445	16.4061	16.7055	15.2613	15.5119	15.5119
A0A287B092	NHLRC3	tr|A0A287B092|A0A287B092_PIG	5.00768	7.45335	8.56438	7.03326	8.35719	8.01172	3.49535	6.76765	6.78322	4.76778	7.5842	7.05216
A0A287B0C2	GPRC5A	tr|A0A287B0C2|A0A287B0C2_PIG	13.0082	13.3232	12.0561	12.8936	12.7948	12.4423	13.3692	14.3674	12.1851	13.4321	14.3892	12.3735
A0A287B0H0	SEC31A	tr|A0A287B0H0|A0A287B0H0_PIG	6.07416	6.84862	6.12299	6.83946	7.69773	5.99059	4.85595	7.4202	5.43767	4.96559	8.14523	5.54179
A0A287B0I4	ARL8B	tr|A0A287B0I4|A0A287B0I4_PIG	8.78724	9.60625	10.1993	8.93058	8.90294	10.8907	10.038	10.1676	10.8148	10.0084	10.2749	11.4081
A0A287B0L6	HIST1H2AH	tr|A0A287B0L6|A0A287B0L6_PIG	13.2342	12.5154	12.7813	11.8409	10.9814	11.845	14.7321	14.3223	14.4035	13.8769	13.7062	13.8238
A0A287B0P6	CALR	tr|A0A287B0P6|A0A287B0P6_PIG	10.3048	10.854	9.20332	12.7948	12.2197	9.29508	12.344	11.9706	9.17362	11.5312	10.9718	8.91506
A0A287B0Y9	RAB35	tr|A0A287B0Y9|A0A287B0Y9_PIG	11.6301	11.5863	11.8409	11.559	11.4156	12.2621	11.0854	10.3718	11.4384	11.2176	11.0716	11.4511
A0A287B150	LLGL2	tr|A0A287B150|A0A287B150_PIG	4.44193	6.88282	2.57471	5.00768	7.3032	2.57471	7.12536	8.49325	2.57471	5.05327	7.68759	2.57471
A0A287B226	ARL2	tr|A0A287B226|A0A287B226_PIG	2.57471	9.54648	2.57471	2.57471	9.98922	2.57471	2.57471	8.60959	2.57471	2.57471	9.51662	2.57471
A0A287B242	FLNA	tr|A0A287B242|A0A287B242_PIG	8.42665	6.12299	2.57471	8.62514	4.6605	2.57471	6.81056	7.05962	2.57471	8.33932	4.77862	2.57471
A0A287B245	LOC100737676	tr|A0A287B245|A0A287B245_PIG	2.57471	6.75356	2.57471	2.57471	8.20204	2.57471	2.57471	7.45335	2.57471	2.57471	6.05866	2.57471
A0A287B249		tr|A0A287B249|A0A287B249_PIG	16.972	17.4959	17.1998	17.3985	17.6728	17.6728	13.7669	13.8238	13.7842	13.7472	14.0097	14.052
A0A287B261	CSNK1G3	tr|A0A287B261|A0A287B261_PIG	11.4458	11.5996	11.0149	10.8805	10.6111	9.62571	11.6859	11.9593	10.8618	11.1352	11.6918	10.9814
A0A287B278	ANXA4	tr|A0A287B278|A0A287B278_PIG	17.0466	17.0983	17.0466	16.7956	16.7448	16.7055	20.6449	20.6449	20.6449	20.2847	20.2847	20.0601
A0A287B2F5		tr|A0A287B2F5|A0A287B2F5_PIG	13.665	13.1211	13.1876	14.1465	13.4321	13.697	11.5863	11.096	11.8579	11.6096	10.5441	11.0553
A0A287B2K1	ATP13A3	tr|A0A287B2K1|A0A287B2K1_PIG	10.6279	11.7822	11.7977	11.5488	12.3652	11.2917	11.2595	11.7403	11.3741	11.0476	11.5312	11.1213
A0A287B2K4	NRP2	tr|A0A287B2K4|A0A287B2K4_PIG	13.5673	14.3892	14.2574	12.6491	13.7413	13.9304	14.2307	15.3725	14.8333	12.7681	13.8161	13.458
A0A287B2M3	RPSA	tr|A0A287B2M3|A0A287B2M3_PIG	9.66889	10.4162	10.8078	8.45876	9.34244	11.0553	8.10122	8.77423	10.1798	8.98958	9.45665	10.7622
A0A287B2P1	CLIC1	tr|A0A287B2P1|A0A287B2P1_PIG	14.281	13.9207	14.6735	14.0097	13.4092	13.2189	14.6288	14.3478	15.8988	14.2687	13.8238	14.6143
A0A287B2R9	DDAH2	tr|A0A287B2R9|A0A287B2R9_PIG	6.94945	2.57471	2.57471	7.28068	2.57471	2.57471	6.82276	2.57471	2.57471	8.96686	2.57471	2.57471
A0A287B2U6	SNAP23	tr|A0A287B2U6|A0A287B2U6_PIG	15.4902	15.6546	15.1432	14.3223	14.3892	13.8769	14.281	14.281	14.0708	14.0187	13.9099	13.5521
A0A287B315	MME	tr|A0A287B315|A0A287B315_PIG	15.7471	15.5119	15.7628	14.6889	14.6494	14.9894	15.3021	14.7711	14.556	15.7927	15.5704	15.8988
A0A287B356	EIF5A	tr|A0A287B356|A0A287B356_PIG	11.1213	10.5216	2.57471	10.7737	10.3617	2.57471	10.2694	10.6369	2.57471	10.3511	10.4883	2.57471
A0A287B3K2	UGT2B31	tr|A0A287B3K2|A0A287B3K2_PIG	7.02226	8.51662	2.57471	6.75356	6.72325	2.57471	7.9571	8.43299	2.57471	7.3346	8.11919	2.57471
A0A287B3M2	DNAJC7	tr|A0A287B3M2|A0A287B3M2_PIG	8.99231	6.79112	2.57471	8.96686	8.06834	2.57471	8.27032	8.09666	2.57471	8.62514	7.21747	2.57471
A0A287B3W8	ACLY	tr|A0A287B3W8|A0A287B3W8_PIG	10.9365	12.2058	10.5086	10.6672	11.4889	10.2947	10.6179	11.755	10.7122	10.8148	11.8341	11.0196
A0A287B490	OAF	tr|A0A287B490|A0A287B490_PIG	9.27929	10.6979	10.1576	10.8203	12.4313	11.3316	8.97758	8.95102	8.69567	9.34244	9.67679	9.47141
A0A287B4E8	FBLN5	tr|A0A287B4E8|A0A287B4E8_PIG	8.30638	2.57471	2.57471	9.07415	2.57471	2.57471	6.72325	2.57471	2.57471	7.83319	2.57471	2.57471
A0A287B4G4	RAC1	tr|A0A287B4G4|A0A287B4G4_PIG	16.5685	16.0861	16.2087	15.5119	15.3021	15.3725	18.2068	17.8865	17.6728	17.1372	16.9188	16.9188
A0A287B4J0	TMEM106B	tr|A0A287B4J0|A0A287B4J0_PIG	2.57471	8.42665	2.57471	2.57471	7.84962	2.57471	2.57471	7.31582	2.57471	2.57471	7.44006	2.57471
A0A287B4J7	PROM2	tr|A0A287B4J7|A0A287B4J7_PIG	12.6743	13.2413	13.1967	12.6829	13.1069	12.8936	13.2125	13.5153	13.1527	13.5331	13.899	13.4762
A0A287B4K6	RPS3A	tr|A0A287B4K6|A0A287B4K6_PIG	11.576	10.642	11.2917	11.3507	10.9313	11.27	11.7072	11.2176	11.7202	12.344	11.5157	12.131
A0A287B4N8	MARCKSL1	tr|A0A287B4N8|A0A287B4N8_PIG	13.4762	13.5521	14.6288	12.4935	12.2561	13.4955	10.113	10.054	10.8805	9.48617	9.18451	10.6232
A0A287B4P8	PSMC4	tr|A0A287B4P8|A0A287B4P8_PIG	2.57471	2.57471	9.74525	2.57471	2.57471	9.14148	2.57471	2.57471	10.2215	2.57471	2.57471	11.0285
A0A287B4R3	RPS17	tr|A0A287B4R3|A0A287B4R3_PIG	10.8618	8.49038	10.1083	10.022	7.05216	9.63505	11.7276	8.82896	11.1352	11.2086	9.51177	10.9152
A0A287B5A2	ATP1B3	tr|A0A287B5A2|A0A287B5A2_PIG	13.4699	13.4092	13.458	12.994	13.5521	11.7035	15.089	15.1432	15.5554	14.026	13.9207	14.3674
A0A287B5A7	DCC	tr|A0A287B5A7|A0A287B5A7_PIG	9.42614	10.4258	11.0476	10.1753	11.08	12.0246	9.47141	11.5157	11.7128	8.84971	9.8893	10.5133
A0A287B5M2	MUC4	tr|A0A287B5M2|A0A287B5M2_PIG	17.6728	17.8169	17.8169	16.972	17.1372	17.1372	19.5755	19.7163	19.7163	21.8004	21.8004	21.8004
A0A287B5N7	TPM1	tr|A0A287B5N7|A0A287B5N7_PIG	12.3183	12.2561	13.2978	12.3241	12.8092	13.0721	11.3316	11.1776	12.1999	11.0345	11.3316	11.9143
A0A287B5V1	RPL3	tr|A0A287B5V1|A0A287B5V1_PIG	9.57003	10.8078	10.0495	10.7558	10.7362	9.38201	10.43	11.4223	10.5575	10.5321	12.1392	11.3899
A0A287B626		tr|A0A287B626|A0A287B626_PIG	19.7163	19.7163	19.7163	19.7163	19.8678	19.5755	15.7098	15.8688	16.037	15.3555	15.4764	15.7471
A0A287B636	GLA	tr|A0A287B636|A0A287B636_PIG	2.57471	7.64251	7.39352	2.57471	7.5253	8.31626	2.57471	4.91264	7.76538	2.57471	6.25377	7.95161
A0A287B669	MYO5B	tr|A0A287B669|A0A287B669_PIG	8.53338	6.71363	10.2349	7.98512	8.08042	10.2694	9.07055	8.93819	9.52732	8.76633	7.60859	9.69794
A0A287B6H9	AP1B1	tr|A0A287B6H9|A0A287B6H9_PIG	10.6328	9.43653	11.0716	11.2794	7.98512	10.6477	11.1621	10.1933	12.2805	10.9365	9.47487	11.5079
A0A287B6I9		tr|A0A287B6I9|A0A287B6I9_PIG	2.57471	6.66861	2.57471	2.57471	8.51167	2.57471	2.57471	7.63601	2.57471	2.57471	9.07055	2.57471
A0A287B6J1	ILK	tr|A0A287B6J1|A0A287B6J1_PIG	6.56955	8.06834	7.36569	6.37323	7.64251	9.64256	6.88919	7.66864	8.37194	5.00768	6.07416	9.00733
A0A287B742	TROVE2	tr|A0A287B742|A0A287B742_PIG	4.31299	6.9296	8.98551	5.43767	7.43033	8.24936	6.2975	6.31966	9.54648	5.12629	6.88282	8.76237
A0A287B771	RPS4X	tr|A0A287B771|A0A287B771_PIG	11.5385	12.167	12.2805	11.8955	12.2104	12.1103	11.8491	12.1919	12.471	12.2271	12.5329	12.6656
A0A287B780	MFSD6	tr|A0A287B780|A0A287B780_PIG	4.87938	8.37194	8.77122	8.13702	8.87997	9.02243	5.07101	7.76538	9.12123	8.11014	8.65235	8.91001
A0A287B792	UAP1	tr|A0A287B792|A0A287B792_PIG	10.6369	2.57471	2.57471	9.74525	2.57471	2.57471	9.68044	2.57471	2.57471	9.43942	2.57471	2.57471
A0A287B7A4	UBL3	tr|A0A287B7A4|A0A287B7A4_PIG	8.66535	8.07218	7.916	8.99815	7.63601	8.8241	9.40399	7.69773	9.75531	9.57797	7.51736	9.18451
A0A287B7C6	TRA2B	tr|A0A287B7C6|A0A287B7C6_PIG	2.57471	8.04995	2.57471	2.57471	7.2002	2.57471	2.57471	9.45665	2.57471	2.57471	8.41313	2.57471
A0A287B7C9	PRMT1	tr|A0A287B7C9|A0A287B7C9_PIG	2.57471	2.57471	9.75033	2.57471	2.57471	10.7326	2.57471	2.57471	9.75033	2.57471	2.57471	10.0736
A0A287B7D1	ATP11A	tr|A0A287B7D1|A0A287B7D1_PIG	11.2302	10.8308	9.09836	10.1525	10.1676	8.86009	10.1798	10.5035	9.5312	10.5216	11.096	8.63184
A0A287B7G2	HP1BP3	tr|A0A287B7G2|A0A287B7G2_PIG	9.71043	10.3457	2.57471	8.75615	9.69794	2.57471	9.20332	10.3298	2.57471	8.70332	9.784	2.57471
A0A287B7J9	RPS24	tr|A0A287B7J9|A0A287B7J9_PIG	9.71408	10.229	8.79259	10.9365	9.86172	8.98958	11.1131	11.0389	8.63184	11.5824	10.9568	10.0084
A0A287B7M4	ERGIC2	tr|A0A287B7M4|A0A287B7M4_PIG	2.57471	8.33932	9.83649	2.57471	8.99231	8.65235	2.57471	10.0495	9.34244	2.57471	8.39107	8.08042
A0A287B7N8	PFKM	tr|A0A287B7N8|A0A287B7N8_PIG	3.53405	8.27537	6.54038	3.37261	10.8244	5.97808	4.75301	8.67966	7.44828	3.14158	7.87772	6.97101
A0A287B7P0	ATP6V1C2	tr|A0A287B7P0|A0A287B7P0_PIG	10.8673	10.9152	12.0098	11.1253	10.8203	11.4567	10.642	10.6111	11.4019	11.4081	11.6545	12.1739
A0A287B7Q1	GGTA1P	tr|A0A287B7Q1|A0A287B7Q1_PIG	12.4313	12.3735	13.1461	11.7035	11.8832	12.4935	13.2189	12.9338	13.1715	12.6743	12.5647	13.0521
A0A287B7R4	ZDHHC20	tr|A0A287B7R4|A0A287B7R4_PIG	8.48147	6.88919	2.57471	9.67254	7.53385	2.57471	8.84971	7.00343	2.57471	8.15029	6.84862	2.57471
A0A287B7T5	ATP6V1G1	tr|A0A287B7T5|A0A287B7T5_PIG	10.6979	2.57471	9.52732	10.5862	2.57471	8.88494	10.1676	2.57471	9.82075	10.1175	2.57471	9.15617
A0A287B7U9	GALNS	tr|A0A287B7U9|A0A287B7U9_PIG	7.44006	2.57471	2.57471	8.02912	2.57471	2.57471	8.11014	2.57471	2.57471	7.73025	2.57471	2.57471
A0A287B807	LITAF	tr|A0A287B807|A0A287B807_PIG	11.5001	11.7403	11.3561	10.9956	8.38537	6.64302	14.0187	14.9254	14.0598	15.536	16.8784	16.1491
A0A287B8B1	ST13	tr|A0A287B8B1|A0A287B8B1_PIG	16.8784	16.972	16.4061	16.2087	16.2857	15.9721	14.5117	14.6735	13.899	15.0457	15.1153	14.6039
A0A287B8E9	CTTN	tr|A0A287B8E9|A0A287B8E9_PIG	8.09666	2.57471	2.57471	7.02226	2.57471	2.57471	7.07601	2.57471	2.57471	6.2018	2.57471	2.57471
A0A287B8W5	EFNA1	tr|A0A287B8W5|A0A287B8W5_PIG	11.4019	13.3941	12.0324	12.6581	14.2687	13.2643	10.1422	11.4805	10.7666	9.60392	11.27	10.2996
A0A287B8W9	PRKCD	tr|A0A287B8W9|A0A287B8W9_PIG	9.81647	2.57471	7.0685	10.1576	2.57471	6.94945	9.99693	2.57471	6.71363	10.1993	2.57471	8.32345
A0A287B8X4	SRSF7	tr|A0A287B8X4|A0A287B8X4_PIG	9.87818	11.3242	12.167	10.5321	11.0149	11.1621	10.5719	11.6181	11.4223	11.3089	11.9073	11.2454
A0A287B8Z4	PTP4A2	tr|A0A287B8Z4|A0A287B8Z4_PIG	3.61442	7.2002	2.57471	4.92555	6.79112	2.57471	3.06721	5.00768	2.57471	4.22877	7.04236	2.57471
A0A287B929	RPL13A	tr|A0A287B929|A0A287B929_PIG	2.57471	2.57471	9.12123	2.57471	2.57471	9.0572	2.57471	2.57471	9.13465	2.57471	2.57471	10.1627
A0A287B931	RAP1B	tr|A0A287B931|A0A287B931_PIG	12.0442	13.436	12.8638	11.4511	12.6135	11.6411	11.2399	11.6688	11.4511	12.8185	13.5086	13.5904
A0A287B970	USP7	tr|A0A287B970|A0A287B970_PIG	6.64302	2.57471	6.88282	7.57454	2.57471	7.60859	6.94945	2.57471	7.43033	6.05866	2.57471	7.53385
A0A287B9G0	ALDH3A2	tr|A0A287B9G0|A0A287B9G0_PIG	10.9956	11.3031	9.5312	11.5996	11.9546	8.78724	10.59	10.9313	9.60625	10.8203	11.2399	8.99231
A0A287B9W3	DYNC1H1	tr|A0A287B9W3|A0A287B9W3_PIG	12.3735	12.7271	12.7751	12.5497	12.4559	12.8092	12.5778	12.7057	12.9632	12.4998	12.6358	12.9632
A0A287B9X9		tr|A0A287B9X9|A0A287B9X9_PIG	19.0133	19.3012	18.3476	19.1362	19.3012	18.8121	17.2562	17.1372	16.9188	15.9459	16.0861	15.6278
A0A287B9Y4	UPF1	tr|A0A287B9Y4|A0A287B9Y4_PIG	9.1671	7.07601	6.96234	8.07218	6.78322	6.05866	9.784	7.09375	7.50291	9.22902	6.66861	8.43767
A0A287BA12	VPS4B	tr|A0A287BA12|A0A287BA12_PIG	13.6281	13.9967	13.9207	12.8638	16.4895	13.5599	14.4035	13.6564	14.1655	14.7321	14.2456	14.5833
A0A287BA25	WASHC5	tr|A0A287BA25|A0A287BA25_PIG	2.57471	6.804	7.66015	3.22692	6.3534	6.75356	3.51407	6.07416	6.69711	3.66644	6.804	6.12299
A0A287BA36	CD46	tr|A0A287BA36|A0A287BA36_PIG	8.01938	9.23481	8.36631	7.86742	9.00733	9.24012	8.34522	9.4917	8.93058	8.06474	8.92107	8.12577
A0A287BAA6	SLC12A4	tr|A0A287BAA6|A0A287BAA6_PIG	6.2018	2.57471	7.81768	5.87234	2.57471	6.97101	5.15858	2.57471	7.3346	7.23612	2.57471	8.2399
A0A287BAB0	FDFT1	tr|A0A287BAB0|A0A287BAB0_PIG	8.95102	9.63505	2.57471	9.66295	9.97867	2.57471	9.37423	9.83649	2.57471	8.95102	8.63764	2.57471
A0A287BAT2	USP9X	tr|A0A287BAT2|A0A287BAT2_PIG	8.73467	11.1621	12.0394	9.46624	11.2595	11.7202	9.61634	11.0237	11.8049	9.45665	11.1131	11.7606
A0A287BAW5	CNTN3	tr|A0A287BAW5|A0A287BAW5_PIG	9.66295	7.86274	8.18592	10.3557	12.2495	7.46518	9.4514	9.71408	8.77122	9.73184	9.07415	7.67819
A0A287BAZ5	ACTN4	tr|A0A287BAZ5|A0A287BAZ5_PIG	11.8341	11.9218	12.1157	11.8207	11.3741	12.2805	12.8638	11.9395	11.5996	12.0002	11.6301	11.8641
A0A287BAZ6	PRDX2	tr|A0A287BAZ6|A0A287BAZ6_PIG	14.1757	13.2765	14.281	14.8333	14.052	14.7898	14.026	13.3161	13.8161	13.5153	12.4935	13.4653
A0A287BB51	ATP6V0A1	tr|A0A287BB51|A0A287BB51_PIG	13.2189	13.542	12.8854	13.4762	13.989	13.3412	12.9632	13.2189	12.6358	13.7564	13.7328	13.3692
A0A287BB58		tr|A0A287BB58|A0A287BB58_PIG	2.57471	8.4979	2.57471	2.57471	9.04695	2.57471	2.57471	7.03326	2.57471	2.57471	8.02565	2.57471
A0A287BB88	RASA4B	tr|A0A287BB88|A0A287BB88_PIG	4.61688	2.57471	8.94176	4.69167	6.89868	7.9003	4.44193	6.88919	8.68889	3.49535	4.95703	8.01938
A0A287BBE8	CSNK2A2	tr|A0A287BBE8|A0A287BBE8_PIG	2.57471	8.09666	2.57471	2.57471	6.91567	2.57471	2.57471	9.35454	2.57471	2.57471	8.48739	2.57471
A0A287BBF2	UBASH3B	tr|A0A287BBF2|A0A287BBF2_PIG	8.67209	8.4539	2.57471	9.22902	7.86742	2.57471	9.61138	8.15029	2.57471	8.19575	8.37801	2.57471
A0A287BBI5	GAPDH	tr|A0A287BBI5|A0A287BBI5_PIG	14.5287	14.8118	14.88	14.4842	14.8333	14.8333	13.989	14.223	13.9099	15.4163	15.9146	16.1726
A0A287BBP7	ALDH3B1	tr|A0A287BBP7|A0A287BBP7_PIG	6.51257	2.57471	7.62844	3.20564	2.57471	6.98887	6.48408	2.57471	7.40479	5.07101	2.57471	6.31966
A0A287BBS4	ATP5F1A	tr|A0A287BBS4|A0A287BBS4_PIG	11.8207	12.2104	12.2058	11.7692	12.3001	12.3183	11.8207	12.3515	12.0394	12.0959	12.6432	12.7271
A0A287BBY1	HAVCR1	tr|A0A287BBY1|A0A287BBY1_PIG	9.48097	10.4693	10.7793	9.75531	10.5321	10.3718	9.73184	10.2057	10.2574	9.79605	10.5133	10.7666
A0A287BC06	PRKACB	tr|A0A287BC06|A0A287BC06_PIG	10.9199	9.1671	2.57471	9.8431	7.60859	2.57471	10.7397	9.11803	2.57471	10.113	8.20204	2.57471
A0A287BCM4		tr|A0A287BCM4|A0A287BCM4_PIG	10.8907	11.9031	9.11803	10.4404	11.2875	8.18142	8.94176	10.3683	7.57454	10.3457	12.0002	7.36569
A0A287BCN1	TSPAN15	tr|A0A287BCN1|A0A287BCN1_PIG	8.93819	9.76044	9.37785	9.81202	9.55014	8.63184	10.0936	10.5862	10.708	9.97867	10.2349	9.93432
A0A287BD23	POFUT2	tr|A0A287BD23|A0A287BD23_PIG	2.57471	5.07101	6.71363	2.57471	8.02565	7.48903	2.57471	7.37458	7.61781	2.57471	6.98887	7.92114
A0A287BD81	RAB27B	tr|A0A287BD81|A0A287BD81_PIG	13.1211	12.8306	13.5032	12.8489	12.1851	13.292	11.9073	11.9501	12.5154	12.9056	12.8249	13.7328
A0A287BDF4	TMC5	tr|A0A287BDF4|A0A287BDF4_PIG	12.1016	11.8091	12.4795	10.8948	10.5441	10.6672	9.98249	9.8677	9.61138	9.90668	9.83649	9.55014
A0A287BDF8	ISYNA1	tr|A0A287BDF8|A0A287BDF8_PIG	7.68759	9.75531	8.67209	6.2018	10.4822	9.95865	7.53385	10.022	9.218	7.81768	10.2885	9.64256
A0A287BDS9	FOXF2	tr|A0A287BDS9|A0A287BDS9_PIG	6.05866	2.57471	10.7737	6.2975	2.57471	7.21747	8.44203	2.57471	13.2234	3.59742	2.57471	10.5441
A0A287BE25	MGRN1	tr|A0A287BE25|A0A287BE25_PIG	6.52134	2.57471	9.8294	3.17963	2.57471	8.54977	6.79112	2.57471	9.801	6.34036	2.57471	8.4539
A0A287BEA5	DDX17	tr|A0A287BEA5|A0A287BEA5_PIG	9.16202	9.91517	8.79988	7.57969	9.52145	8.70903	8.47044	9.89784	8.76237	8.79988	10.2574	9.29508
A0A287BEC3	CEACAM1	tr|A0A287BEC3|A0A287BEC3_PIG	13.8528	13.9304	14.4254	14.2038	14.1655	14.4541	14.3223	13.989	14.4541	16.5685	16.5685	16.6558
A0A287BED9	MSN	tr|A0A287BED9|A0A287BED9_PIG	14.1192	14.0708	13.9967	14.4254	14.1322	13.7133	15.3845	15.3555	15.4163	14.7711	14.541	14.6288
A0A287BEF8	SLC31A2	tr|A0A287BEF8|A0A287BEF8_PIG	5.87234	6.97101	6.9387	7.31582	7.32511	6.12299	4.91264	7.21747	7.39352	3.6466	5.06407	7.43033
A0A287BEG1	ATXN10	tr|A0A287BEG1|A0A287BEG1_PIG	2.57471	2.57471	6.85759	2.57471	2.57471	6.84862	2.57471	2.57471	6.9387	2.57471	2.57471	6.69711
A0A287BEJ3	FAM129B	tr|A0A287BEJ3|A0A287BEJ3_PIG	2.57471	7.84962	10.7873	3.59742	7.79603	10.8352	7.4596	8.17024	10.4693	4.87938	6.3534	10.4517
A0A287BEP2	ANK1	tr|A0A287BEP2|A0A287BEP2_PIG	2.57471	9.36548	2.57471	2.57471	9.35454	9.57003	2.57471	9.64812	8.39779	2.57471	9.27929	8.29483
A0A287BEQ8	DLG1	tr|A0A287BEQ8|A0A287BEQ8_PIG	6.66861	4.96559	8.7404	8.60385	8.4979	9.23481	8.32806	8.57295	8.56951	7.03326	7.73835	8.03729
A0A287BEQ9	CTNND1	tr|A0A287BEQ9|A0A287BEQ9_PIG	11.7276	12.4313	11.2032	12.5647	12.3735	11.6139	11.4889	12.875	10.5269	11.9341	12.3652	11.4805
A0A287BEZ3	SLC5A6	tr|A0A287BEZ3|A0A287BEZ3_PIG	2.57471	2.57471	9.218	2.57471	2.57471	10.6111	2.57471	2.57471	9.69271	2.57471	2.57471	9.52145
A0A287BFC9	RPN1	tr|A0A287BFC9|A0A287BFC9_PIG	12.875	12.3336	12.2561	11.9819	12.6213	12.1739	13.6732	12.8584	12.9056	13.0825	12.3183	12.6934
A0A287BFU6	C1R	tr|A0A287BFU6|A0A287BFU6_PIG	7.81768	2.57471	2.57471	9.3617	2.57471	2.57471	8.58829	2.57471	2.57471	8.77122	2.57471	2.57471
A0A287BG12	NTNG1	tr|A0A287BG12|A0A287BG12_PIG	10.054	11.3561	10.6328	10.0792	11.0553	10.6179	10.1877	11.27	10.43	11.0092	12.1016	11.5824
A0A287BG16	B4GALT1	tr|A0A287BG16|A0A287BG16_PIG	12.3336	11.0908	11.4805	11.7872	10.0655	10.7397	13.2709	13.2978	13.3336	12.0442	11.6859	11.9395
A0A287BG49	ACADS	tr|A0A287BG49|A0A287BG49_PIG	6.92217	2.57471	7.48903	7.44828	7.17944	7.83319	7.62844	7.93856	7.99858	6.37323	7.16672	7.5253
A0A287BG53	DDX3Y	tr|A0A287BG53|A0A287BG53_PIG	10.691	9.784	10.7326	11.2176	10.4088	10.7793	10.4225	9.71943	9.87482	11.1869	10.6785	10.8148
A0A287BGK0	TM4SF1	tr|A0A287BGK0|A0A287BGK0_PIG	13.2125	12.8416	12.1588	14.7711	14.0037	13.7945	13.2978	12.9483	12.8306	15.182	14.6494	14.8547
A0A287BGN7	RPS6	tr|A0A287BGN7|A0A287BGN7_PIG	10.5862	9.71043	11.1213	10.5619	9.65222	10.8308	10.7873	10.1083	11.1041	11.2917	10.043	11.3378
A0A287BGW4	ALAD	tr|A0A287BGW4|A0A287BGW4_PIG	2.57471	2.57471	8.80535	2.57471	2.57471	8.84391	2.57471	2.57471	9.32218	2.57471	2.57471	9.06461
A0A287BGW6	LYPLA2	tr|A0A287BGW6|A0A287BGW6_PIG	10.3218	2.57471	10.8203	8.05535	2.57471	10.6741	10.3273	2.57471	11.0237	9.64812	2.57471	10.708
A0A287BH45	PHKB	tr|A0A287BH45|A0A287BH45_PIG	2.57471	4.92555	2.57471	2.57471	4.65055	2.57471	2.57471	4.49285	2.57471	2.57471	5.87234	2.57471
A0A287BH53	RAB9B	tr|A0A287BH53|A0A287BH53_PIG	2.57471	9.29795	2.57471	2.57471	9.01754	2.57471	2.57471	8.77122	2.57471	2.57471	9.89784	2.57471
A0A287BHE7	RPS14	tr|A0A287BHE7|A0A287BHE7_PIG	8.7237	2.57471	8.74515	8.68889	2.57471	9.1671	8.07218	2.57471	8.81905	7.75619	2.57471	9.45665
A0A287BHH1	SMAD9	tr|A0A287BHH1|A0A287BHH1_PIG	8.8241	7.73025	8.33932	8.4539	6.00738	9.67254	8.81269	8.26013	8.91001	8.09666	6.51257	8.57907
A0A287BHH9	SPINT2	tr|A0A287BHH9|A0A287BHH9_PIG	14.0804	15.2831	12.4423	13.5242	14.6735	11.6352	12.7003	13.4271	11.1089	13.2234	14.7711	11.2875
A0A287BHJ6	ABCD3	tr|A0A287BHJ6|A0A287BHJ6_PIG	2.57471	5.99059	2.57471	2.57471	4.96559	2.57471	2.57471	7.66015	2.57471	2.57471	4.96559	2.57471
A0A287BHM9	DHCR24	tr|A0A287BHM9|A0A287BHM9_PIG	8.85452	9.05279	9.57003	8.53338	8.73049	9.21219	9.01343	9.61634	9.77842	8.4979	8.74515	8.74515
A0A287BHP4	ITGB5	tr|A0A287BHP4|A0A287BHP4_PIG	8.03729	8.24936	9.30419	7.59177	9.1109	9.71408	8.03729	9.51177	10.394	6.804	8.80535	10.3048
A0A287BI23	NPR3	tr|A0A287BI23|A0A287BI23_PIG	10.6818	9.86456	7.04236	8.66535	6.34036	7.02226	10.854	11.3316	6.61056	9.58842	9.04695	7.09375
A0A287BI63	RAB6A	tr|A0A287BI63|A0A287BI63_PIG	13.0337	12.8489	12.6289	12.4648	12.7412	12.0324	12.98	12.7813	12.0172	12.5276	12.5154	12.2714
A0A287BI67	PALM	tr|A0A287BI67|A0A287BI67_PIG	8.55686	2.57471	8.99815	8.76237	2.57471	10.4765	8.96686	2.57471	8.11014	7.50291	2.57471	6.89868
A0A287BIN3	CACNA2D1	tr|A0A287BIN3|A0A287BIN3_PIG	7.36569	9.27319	9.53885	8.82896	8.77946	9.48617	9.22471	9.06461	9.76982	8.85452	8.10605	8.65235
A0A287BIR5	TMEM30A	tr|A0A287BIR5|A0A287BIR5_PIG	11.1497	12.1392	11.2302	10.3048	11.8905	10.7174	11.2454	12.1458	11.5564	11.096	12.2363	11.1869
A0A287BIV4	PSMA4	tr|A0A287BIV4|A0A287BIV4_PIG	9.69794	9.71943	9.71043	9.95455	10.3683	9.35454	10.8618	11.0092	10.3113	10.394	10.5719	10.6785
A0A287BIX1	SLC11A2	tr|A0A287BIX1|A0A287BIX1_PIG	10.9102	11.6954	9.55014	10.2821	12.2714	9.84864	10.9199	11.4889	9.4917	11.3561	11.945	10.4404
A0A287BJL0	JCHAIN	tr|A0A287BJL0|A0A287BJL0_PIG	14.6494	15.3021	14.3674	14.6494	15.536	14.6604	11.1869	12.6213	11.1776	11.5079	12.6829	11.3507
A0A287BJX0	EPB42	tr|A0A287BJX0|A0A287BJX0_PIG	7.93856	2.57471	7.54119	8.32806	2.57471	7.54119	7.79603	2.57471	7.37458	7.28756	2.57471	5.8078
A0A287BJY7	PYGL	tr|A0A287BJY7|A0A287BJY7_PIG	6.00738	2.57471	7.60859	7.09375	2.57471	7.12536	3.62873	2.57471	6.59595	7.05216	2.57471	7.25476
A0A287BJZ0	FNDC1	tr|A0A287BJZ0|A0A287BJZ0_PIG	10.113	10.9647	10.9102	4.96559	10.9956	11.5079	10.2132	11.1213	10.8034	8.51662	10.6179	11.1089
A0A287BK58	LGALS8	tr|A0A287BK58|A0A287BK58_PIG	7.04236	6.89868	2.57471	6.88919	7.51149	2.57471	4.17854	5.16919	2.57471	6.28473	6.96234	2.57471
A0A287BKC1	SLC29A1	tr|A0A287BKC1|A0A287BKC1_PIG	4.92555	4.80097	2.57471	5.03113	5.43767	2.57471	3.12445	4.76778	2.57471	4.49285	4.6605	2.57471
A0A287BKF7		tr|A0A287BKF7|A0A287BKF7_PIG	13.3838	14.0037	13.4762	12.6289	12.9423	12.7336	16.2087	17.0466	15.8688	15.725	16.6056	15.536
A0A287BKH8	STIM1	tr|A0A287BKH8|A0A287BKH8_PIG	4.91264	2.57471	2.57471	3.67825	2.57471	2.57471	5.11185	2.57471	2.57471	4.80097	2.57471	2.57471
A0A287BKI9	B3GNT7	tr|A0A287BKI9|A0A287BKI9_PIG	11.6736	11.7072	11.5079	11.5564	12.073	11.5704	10.9647	11.2032	10.8948	12.7999	13.3993	12.8993
A0A287BKQ9	HNRNPK	tr|A0A287BKQ9|A0A287BKQ9_PIG	4.75301	7.3604	8.00775	7.80754	7.09375	8.43767	7.10173	7.55244	8.23243	7.79603	7.97061	8.10122
A0A287BL66	PTPRG	tr|A0A287BL66|A0A287BL66_PIG	12.4855	11.1089	12.8993	12.3917	11.1678	12.5154	11.6411	10.6672	11.6545	11.1253	9.68584	11.5929
A0A287BLA2		tr|A0A287BLA2|A0A287BLA2_PIG	9.33595	7.41097	8.73467	8.17024	7.60132	8.53	10.794	10.3995	10.4641	8.69567	7.8937	7.86274
A0A287BLN4	RAB3D	tr|A0A287BLN4|A0A287BLN4_PIG	8.96686	7.25476	9.25764	9.21219	7.6129	10.1175	9.40965	6.804	10.1313	9.55701	7.84613	9.8294
A0A287BLY2	DCAF8	tr|A0A287BLY2|A0A287BLY2_PIG	2.57471	8.20689	2.57471	2.57471	9.784	2.57471	2.57471	9.63046	2.57471	2.57471	9.53885	2.57471
A0A287BLY8	TLN1	tr|A0A287BLY8|A0A287BLY8_PIG	8.54272	9.27929	7.73025	9.218	9.97274	8.80535	9.08356	9.19918	8.44712	9.33595	10.1175	9.81647
A0A287BLZ1	GAK	tr|A0A287BLZ1|A0A287BLZ1_PIG	4.65055	4.75301	6.28473	4.65055	4.87938	6.85759	4.5448	4.75301	5.72885	3.62873	5.11185	6.39005
A0A287BM11	LOC396684	tr|A0A287BM11|A0A287BM11_PIG	9.74525	8.65873	9.1671	10.3351	8.89664	9.07823	8.92107	7.62844	8.02912	9.07415	8.47474	8.58829
A0A287BM23	TCTN3	tr|A0A287BM23|A0A287BM23_PIG	8.49325	10.5181	10.3557	9.19063	11.6859	10.1676	9.19476	9.8294	10.5363	9.36548	10.1798	9.78926
A0A287BM53	RPL7A	tr|A0A287BM53|A0A287BM53_PIG	9.26838	11.1869	9.84864	8.46465	11.1131	9.59878	8.74515	11.0149	10.0936	8.71716	10.9647	10.8078
A0A287BMG2	TECR	tr|A0A287BMG2|A0A287BMG2_PIG	8.42106	4.72441	9.1109	7.5253	5.17268	9.50288	7.911	4.65055	10.7522	8.35083	5.85174	9.90102
A0A287BMH4	PCYOX1	tr|A0A287BMH4|A0A287BMH4_PIG	9.50852	9.92219	9.46624	9.83359	9.8893	8.87997	10.1933	10.1478	10.3273	9.92678	9.8294	9.51662
A0A287BMI3	GMDS	tr|A0A287BMI3|A0A287BMI3_PIG	8.06474	8.30033	9.42614	10.0142	8.84391	9.41636	9.04695	9.33595	8.60016	9.00733	8.76237	8.79546
A0A287BN06	PZP	tr|A0A287BN06|A0A287BN06_PIG	13.8635	13.7842	14.3315	13.665	13.7842	14.0037	14.1192	13.8161	14.4842	13.1289	13.2709	13.5673
A0A287BN36	RAB5C	tr|A0A287BN36|A0A287BN36_PIG	13.0284	13.2513	13.1126	12.5852	12.8364	12.7104	12.4648	12.7271	12.7057	13.1624	13.3599	13.2276
A0A287BN67	NAP1L1	tr|A0A287BN67|A0A287BN67_PIG	7.17944	2.57471	8.60016	7.39352	2.57471	9.32218	7.59177	2.57471	8.74965	9.06461	2.57471	9.34244
A0A287BN98	DOCK9	tr|A0A287BN98|A0A287BN98_PIG	2.57471	6.2975	2.57471	2.57471	5.58785	2.57471	2.57471	4.56759	2.57471	2.57471	6.16253	2.57471
A0A287BNC1	ESYT2	tr|A0A287BNC1|A0A287BNC1_PIG	6.24288	8.8241	6.72325	5.54179	8.27537	7.44828	5.87234	9.04695	7.87772	7.32511	8.94176	7.60859
A0A287BNF0	ABCA12	tr|A0A287BNF0|A0A287BNF0_PIG	6.61056	9.31543	9.43653	5.85174	10.5133	8.57907	7.21747	9.24902	9.1109	6.94945	10.5363	8.11014
A0A287BNS9		tr|A0A287BNS9|A0A287BNS9_PIG	15.6546	15.8688	15.3555	15.8688	15.9721	15.1153	16.4061	16.7448	15.725	16.037	15.7927	15.0457
A0A287BNU5	RAB5B	tr|A0A287BNU5|A0A287BNU5_PIG	9.36548	7.04236	9.67254	10.0655	6.88282	9.86172	9.00733	6.82276	10.0982	9.61634	7.67819	9.784
A0A287BNZ1	GIPC2	tr|A0A287BNZ1|A0A287BNZ1_PIG	2.57471	10.4517	10.229	2.57471	8.65235	9.53885	2.57471	9.83359	10.0142	2.57471	8.59451	8.92107
A0A287BPA4	PCDHA11	tr|A0A287BPA4|A0A287BPA4_PIG	8.60385	11.0149	10.1525	10.4959	10.8948	11.0666	9.90668	11.2595	11.1168	8.82896	10.0495	9.49561
A0A287BPF5	INHBB	tr|A0A287BPF5|A0A287BPF5_PIG	9.784	11.1571	10.0792	7.96445	11.2302	8.38537	11.0237	12.5647	11.755	10.8308	11.9341	11.2794
A0A287BPP1	RTN4RL1	tr|A0A287BPP1|A0A287BPP1_PIG	7.55244	8.74515	6.88919	8.95936	10.4765	7.16672	7.11521	8.7237	7.60859	7.65108	9.52145	8.44712
A0A287BPW4	VARS	tr|A0A287BPW4|A0A287BPW4_PIG	7.05216	7.93856	2.57471	6.88282	8.1758	2.57471	4.26551	8.31048	2.57471	4.73834	7.43033	2.57471
A0A287BQN8	B3GAT3	tr|A0A287BQN8|A0A287BQN8_PIG	10.7622	10.3351	2.57471	10.9267	10.9887	2.57471	10.2885	8.85452	2.57471	10.8673	9.48097	2.57471
A0A287BQR7	DPYSL2	tr|A0A287BQR7|A0A287BQR7_PIG	2.57471	2.57471	8.7237	2.57471	2.57471	9.51662	2.57471	2.57471	7.92711	2.57471	2.57471	8.41313
A0A287BQT0	SMPDL3B	tr|A0A287BQT0|A0A287BQT0_PIG	12.3652	11.8341	11.3741	11.9753	10.6032	10.2215	12.3001	11.4019	10.447	11.1398	10.25	9.76044
A0A287BQW3	H1F0	tr|A0A287BQW3|A0A287BQW3_PIG	8.1758	7.28756	7.9571	9.60392	9.42614	8.75615	8.2127	7.73835	8.2399	7.71222	8.87997	7.05962
A0A287BQX1	YES1	tr|A0A287BQX1|A0A287BQX1_PIG	13.9455	14.4842	14.2687	13.5153	13.7564	13.6732	13.6415	14.2574	14.052	13.6488	13.9455	13.8769
A0A287BR41	PACSIN2	tr|A0A287BR41|A0A287BR41_PIG	11.0854	10.6535	11.2537	11.0476	10.1478	12.2058	10.9313	11.5221	11.8491	10.5862	10.4765	11.2399
A0A287BR95	RAB25	tr|A0A287BR95|A0A287BR95_PIG	2.57471	9.62571	9.07055	2.57471	8.58829	7.84962	2.57471	8.65873	7.66015	2.57471	8.24936	8.22537
A0A287BRC0	CYFIP2	tr|A0A287BRC0|A0A287BRC0_PIG	11.0716	9.73648	9.99367	10.1478	10.054	9.99367	10.2057	11.4721	10.7622	10.7122	10.3683	10.1048
A0A287BRF1	LOC110258309	tr|A0A287BRF1|A0A287BRF1_PIG	7.73025	7.44006	2.57471	9.85586	10.43	2.57471	7.13409	8.08612	2.57471	7.5842	7.97727	2.57471
A0A287BRL8	MARCKS	tr|A0A287BRL8|A0A287BRL8_PIG	14.7898	13.8528	14.1949	13.7328	12.8993	13.1461	11.7977	10.9887	11.3438	10.9522	9.99693	10.7122
A0A287BRR9	BAIAP2	tr|A0A287BRR9|A0A287BRR9_PIG	2.57471	2.57471	9.65222	2.57471	2.57471	8.01938	2.57471	2.57471	9.42614	2.57471	2.57471	8.45876
A0A287BRX4	STX8	tr|A0A287BRX4|A0A287BRX4_PIG	6.6515	6.39005	2.57471	3.66644	7.02226	2.57471	5.00768	6.05866	2.57471	5.92409	7.07601	2.57471
A0A287BS07	CANT1	tr|A0A287BS07|A0A287BS07_PIG	7.92711	7.916	9.15617	8.37801	8.09666	8.96686	8.02565	9.07823	9.15617	8.78269	8.81269	8.40313
A0A287BS44		tr|A0A287BS44|A0A287BS44_PIG	2.57471	2.57471	8.69567	2.57471	2.57471	9.60625	2.57471	2.57471	9.35454	2.57471	2.57471	9.43653
A0A287BS51	LOC100153783	tr|A0A287BS51|A0A287BS51_PIG	10.5976	7.62844	2.57471	9.07055	6.88919	2.57471	11.3242	9.19063	2.57471	10.6979	8.30033	2.57471
A0A287BSA0	DNAJC5	tr|A0A287BSA0|A0A287BSA0_PIG	13.4271	13.2276	13.7564	13.9598	13.5599	14.1757	13.0046	13.3412	12.8185	12.8854	13.2234	12.7571
A0A287BSA8	RPL10A	tr|A0A287BSA8|A0A287BSA8_PIG	11.2875	12.0246	11.576	11.5651	12.3045	11.1821	12.593	12.8993	11.5863	12.471	13.0825	12.1103
A0A287BSC3	ALPL	tr|A0A287BSC3|A0A287BSC3_PIG	18.8121	18.5677	18.2068	17.6111	17.4959	17.3985	17.0983	16.9188	16.4895	16.6558	16.35	16.35
A0A287BT71		tr|A0A287BT71|A0A287BT71_PIG	2.57471	2.57471	8.11014	2.57471	2.57471	7.87772	2.57471	2.57471	8.78269	2.57471	2.57471	7.51736
A0A288CFW1	PGRMC2	tr|A0A288CFW1|A0A288CFW1_PIG	7.88562	8.67209	2.57471	8.84971	8.7237	2.57471	7.57454	8.12577	2.57471	7.9003	8.18592	2.57471
A0A288CFZ8	PLA2G7	tr|A0A288CFZ8|A0A288CFZ8_PIG	15.7098	15.7471	15.8688	15.6546	15.5119	15.7471	16.1491	15.9146	16.35	17.7399	17.6111	17.6728
A0A2C9F356	HP	tr|A0A2C9F356|A0A2C9F356_PIG	17.2562	16.6056	17.4959	18.2068	17.8169	18.1003	16.35	15.9459	16.7448	14.8547	14.281	15.1432
A0A2C9F363	ARF6	tr|A0A2C9F363|A0A2C9F363_PIG	2.57471	6.68849	9.66295	2.57471	8.47044	10.2057	2.57471	6.59595	8.51662	2.57471	8.91001	10.2349
A0A2C9F385	EPHX1	tr|A0A2C9F385|A0A2C9F385_PIG	11.4384	11.7471	11.0908	12.5329	11.7471	11.5312	11.9546	12.344	11.4567	11.7977	12.0394	11.5564
A0A2C9F391	PRNP	tr|A0A2C9F391|A0A2C9F391_PIG	2.57471	10.6279	9.784	2.57471	10.6672	10.3113	2.57471	9.55014	9.00391	2.57471	10.9102	10.4162
A0A2C9F393	VCL	tr|A0A2C9F393|A0A2C9F393_PIG	9.67254	9.61634	9.76044	8.88494	9.63046	8.68437	9.12877	9.50852	9.07823	9.19918	9.801	8.32806
A0A2C9F3A3	ATP5PO	tr|A0A2C9F3A3|A0A2C9F3A3_PIG	2.57471	8.62514	2.57471	2.57471	9.60392	2.57471	2.57471	8.53338	2.57471	2.57471	8.51167	2.57471
A0A2C9F3E5	BAG6	tr|A0A2C9F3E5|A0A2C9F3E5_PIG	2.57471	8.75615	2.57471	2.57471	9.08356	2.57471	2.57471	8.73049	2.57471	2.57471	7.74801	2.57471
A0A2C9F3E9	JUP	tr|A0A2C9F3E9|A0A2C9F3E9_PIG	11.5651	11.945	11.9253	11.8491	11.9031	11.755	11.4669	12.4113	12.8249	11.172	12.0098	12.0561
A0A2C9F3F8	DAG1	tr|A0A2C9F3F8|A0A2C9F3F8_PIG	11.6989	11.8409	10.0936	13.1211	12.8638	10.8244	11.6096	12.2197	9.61634	13.4489	13.7669	11.9218
A0PFK5	CP	tr|A0PFK5|A0PFK5_PIG	11.5704	12.3917	11.7471	11.2032	11.4721	10.5363	11.9819	12.2714	11.7072	11.6242	11.7935	11.1621
A2RQD8	ITGAV	tr|A2RQD8|A2RQD8_PIG	14.026	14.0427	13.8432	14.3315	14.4035	13.8528	14.0708	13.8876	13.4842	14.6889	14.6604	14.556
A3EX84	LGALS3	tr|A3EX84|A3EX84_PIG	14.9442	14.7165	14.5833	14.9986	14.5694	15.0211	15.1432	15.2613	14.3892	16.4061	16.1491	15.4573
A5GFU7	GNAS	tr|A5GFU7|A5GFU7_PIG	14.8547	14.8333	14.6604	13.6175	13.6488	14.112	15.6852	15.8401	15.3725	14.9442	15.089	14.9442
A5GHK8	PARD6B	tr|A5GHK8|A5GHK8_PIG	8.04995	8.44203	7.59177	7.5672	8.06474	7.34745	8.14523	7.51149	6.89868	7.51736	7.28068	6.34036
A5GHL0	RAB22A	tr|A5GHL0|A5GHL0_PIG	6.98887	2.57471	7.07601	6.97101	2.57471	6.9296	7.3346	2.57471	5.956	5.85174	2.57471	6.66861
A7U5U2	UBB	tr|A7U5U2|A7U5U2_PIG	18.5677	18.9493	18.5677	18.4373	18.705	18.4857	18.8121	19.3012	19.0133	18.3476	18.9493	18.4857
A7WLI1	CD81	tr|A7WLI1|A7WLI1_PIG	11.0237	10.8352	11.1621	11.0666	11.1253	10.5619	10.1478	9.92219	9.80668	12.2805	12.2197	11.4669
A7XNM3	STC1	tr|A7XNM3|A7XNM3_PIG	13.2413	14.4541	12.4998	13.3412	14.0097	12.0819	12.7271	12.9863	12.4998	14.112	14.0936	14.0936
A8U4R4	tkt	tr|A8U4R4|A8U4R4_PIG	10.4822	11.0389	10.3298	9.63505	10.8078	9.52145	10.9102	11.3378	10.3683	10.7457	11.2985	10.0936
A9XFX6	Capzb	tr|A9XFX6|A9XFX6_PIG	10.7254	10.7174	11.4223	10.7666	10.4883	12.2197	10.1175	9.50288	11.0285	10.46	10.6279	12.1588
B0LY42	BSG	tr|B0LY42|B0LY42_PIG	13.5985	13.0721	12.7412	15.0211	14.3478	13.9598	14.1655	13.9721	13.6281	15.3725	14.7321	14.0804
B2ZI35	F11R	tr|B2ZI35|B2ZI35_PIG	10.7522	7.55821	9.48097	10.9199	8.76633	8.81905	10.7522	7.75619	9.89784	10.9267	8.13246	9.70261
B5APU3	ACTR2	tr|B5APU3|B5APU3_PIG	10.7999	9.01754	10.1753	11.4384	9.25764	9.801	11.1253	8.87997	9.98249	10.8773	9.38201	9.86456
B5APU6	ARPC1B	tr|B5APU6|B5APU6_PIG	11.0027	10.394	9.46174	10.9014	10.4641	9.43653	10.447	10.1798	9.50288	10.1259	10.5181	9.6577
B5APU9	ARPC4	tr|B5APU9|B5APU9_PIG	9.81202	10.038	10.8034	9.59878	9.66295	9.80668	10.8244	11.1821	11.1869	10.6785	10.8907	10.9267
B5APV1	ARPC5L	tr|B5APV1|B5APV1_PIG	9.73184	9.53885	8.49325	9.51662	9.27319	8.12577	9.69794	9.98922	8.62514	9.14148	9.54648	8.11919
B6E241	GRB2	tr|B6E241|B6E241_PIG	12.9483	13.1126	14.3892	12.6021	12.6934	13.7413	11.6181	12.0959	12.8092	12.2561	12.7948	13.2643
B6VNT8	ACTC1	tr|B6VNT8|B6VNT8_PIG	13.5153	11.2917	11.096	13.5599	11.733	11.5564	11.7822	9.65222	10.4404	16.35	13.5521	11.0594
B8XH67	SLC9A3R1	tr|B8XH67|B8XH67_PIG	17.7399	17.2562	17.4643	17.4643	17.1998	17.2562	17.3116	16.2857	17.0466	16.2857	15.4163	15.8401
B8XSI8	PPAP2C	tr|B8XSI8|B8XSI8_PIG	2.57471	10.5269	2.57471	2.57471	10.3273	2.57471	2.57471	8.80535	2.57471	2.57471	7.6129	2.57471
B8XTR1	AGPAT3	tr|B8XTR1|B8XTR1_PIG	9.4447	10.3557	9.19063	10.3617	10.3218	10.0736	9.81202	10.2642	9.31142	10.7737	10.7999	10.4225
B9TRW9	GNG12	tr|B9TRW9|B9TRW9_PIG	13.292	14.3315	13.3692	12.9338	13.9515	13.2342	10.708	11.5996	10.5719	12.5604	14.0037	13.1825
B9UJD6	C1QTNF3	tr|B9UJD6|B9UJD6_PIG	12.1241	11.0027	10.1478	12.4313	9.72662	10.113	16.5685	14.6143	14.6604	12.745	11.7822	11.9296
B9V4F0	ARF5	tr|B9V4F0|B9V4F0_PIG	2.57471	2.57471	7.99858	2.57471	2.57471	8.30033	2.57471	2.57471	9.02635	2.57471	2.57471	7.3604
C0JPM4	TIMP-2	tr|C0JPM4|C0JPM4_PIG	14.2038	13.989	13.8056	15.7471	14.9742	15.3021	15.9146	15.8988	15.9721	15.3157	14.9254	15.182
C0LZL0	FSCN1	tr|C0LZL0|C0LZL0_PIG	2.57471	2.57471	2.57471	4.49285	4.44193	2.57471	5.06407	4.22877	2.57471	5.87234	4.09033	2.57471
C3S7K5	S100A8	tr|C3S7K5|C3S7K5_PIG	15.9146	16.2857	15.6546	15.4361	15.725	15.1627	17.7399	18.2068	17.4959	16.972	17.1998	16.6056
C3S7K6	S100A9	tr|C3S7K6|C3S7K6_PIG	15.725	15.1432	15.4764	14.5833	14.9442	14.2944	19.1362	18.1003	18.9493	18.2068	17.4959	17.6111
C3UP60	MAL2	tr|C3UP60|C3UP60_PIG	12.4113	13.3599	13.0825	12.4855	12.6581	12.9553	13.4271	14.7557	14.2574	13.777	14.9442	14.7029
C3VML0	CLDN4	tr|C3VML0|C3VML0_PIG	12.2434	12.1919	12.1919	12.2271	13.0651	12.6213	11.6242	11.8905	12.2197	13.292	13.1825	13.6732
C3VPJ4	CLDN7	tr|C3VPJ4|C3VPJ4_PIG	10.794	9.74525	10.9568	10.7174	10.1576	10.8773	10.5976	10.4693	11.172	11.1571	10.5814	11.7872
C4MXZ1	ARF1	tr|C4MXZ1|C4MXZ1_PIG	14.4973	13.5904	13.4321	14.281	13.1876	13.2413	13.7564	13.2342	12.8854	15.4573	14.112	14.2456
C5G5X7	EDG7	tr|C5G5X7|C5G5X7_PIG	8.20204	10.0736	9.69794	7.83319	9.87818	9.8677	7.67819	9.40965	9.00733	8.65873	10.378	10.5664
C5H0C6	OTUB1	tr|C5H0C6|C5H0C6_PIG	7.57969	7.87772	2.57471	7.21747	8.57295	2.57471	5.85174	7.84962	2.57471	6.42938	8.94714	2.57471
D0G0C7	ATOX1	tr|D0G0C7|D0G0C7_PIG	2.57471	7.97061	10.4517	2.57471	8.22031	11.1951	2.57471	7.6129	9.6577	2.57471	7.60132	9.801
D0G0C8	CCT2	tr|D0G0C8|D0G0C8_PIG	8.77423	8.2399	8.81269	9.36548	9.51177	9.00391	8.1758	8.49038	8.11919	9.95865	9.47141	8.83587
D0G6R6	CDIPT	tr|D0G6R6|D0G6R6_PIG	2.57471	9.38201	2.57471	2.57471	7.77598	2.57471	2.57471	9.21219	2.57471	2.57471	8.86408	2.57471
D0G6X4	FDPS	tr|D0G6X4|D0G6X4_PIG	13.8769	13.5779	13.6732	14.3892	12.788	13.1069	14.7711	14.7029	14.7165	14.0598	13.9515	13.9598
D0G7F3	SH3GLB1	tr|D0G7F3|D0G7F3_PIG	2.57471	2.57471	7.44828	2.57471	2.57471	8.03729	2.57471	2.57471	6.75356	2.57471	2.57471	7.75619
D0G7F6	TPI1	tr|D0G7F6|D0G7F6_PIG	12.2714	13.2234	10.5441	13.2073	14.3674	10.5814	11.7692	12.5723	9.8294	11.9819	12.3917	10.7558
D2WKD6	ATP1A1	tr|D2WKD6|D2WKD6_PIG	15.6064	15.4361	15.7098	15.6852	15.5704	16.1179	17.1372	16.6056	17.2562	16.8317	16.0609	16.684
E1CAJ6	pdi-p5	tr|E1CAJ6|E1CAJ6_PIG	8.63184	9.73944	10.113	10.2694	9.66889	11.2595	7.93236	9.90102	9.55014	9.42156	9.81202	10.5486
E7CR01	stat5B	tr|E7CR01|E7CR01_PIG	4.17854	7.65108	7.86274	6.00738	7.48903	6.3534	4.77862	5.43767	6.12299	4.91264	4.87938	7.11521
E7EI18	AHCYL1	tr|E7EI18|E7EI18_PIG	11.4511	12.3241	10.5486	11.2537	11.7128	10.0315	12.3045	13.2413	10.8505	11.5221	12.5497	10.5976
E7EI20	ARHGDIA	tr|E7EI20|E7EI20_PIG	2.57471	11.1951	12.2434	2.57471	10.1525	12.073	2.57471	9.80668	10.8078	2.57471	9.68044	11.1951
F1CNZ4	STEAP4	tr|F1CNZ4|F1CNZ4_PIG	12.8092	13.7669	12.9483	10.4258	11.6301	12.0002	13.0721	13.899	13.2513	11.6797	12.0442	11.8207
F1REY0	VPS37B	tr|F1REY0|F1REY0_PIG	10.2391	9.88342	11.9341	9.56227	10.5575	11.8641	10.0315	9.53885	10.7326	10.0315	9.52732	10.5216
F1REZ1	HAPLN1	tr|F1REZ1|F1REZ1_PIG	7.99074	8.23243	9.52145	8.86009	9.78926	9.73184	7.70745	8.96686	9.64256	8.28125	8.93819	9.65222
F1RF11	MMP2	tr|F1RF11|F1RF11_PIG	13.9721	14.0187	14.0097	13.7842	13.9207	14.0097	14.2038	14.5694	14.1322	14.9986	15.2613	15.3845
F1RF26	SERINC5	tr|F1RF26|F1RF26_PIG	13.3232	13.3336	12.7336	12.344	12.4181	12.3575	13.3993	13.4321	12.6829	13.1069	13.1289	12.6213
F1RF33	PLLP	tr|F1RF33|F1RF33_PIG	10.6111	8.73049	11.6989	10.113	7.75619	11.4511	9.88342	7.38403	10.854	11.0553	9.3903	11.3561
F1RF77	PLOD1	tr|F1RF77|F1RF77_PIG	10.3718	9.94574	9.43942	10.1422	9.99367	9.58842	11.5564	10.6785	10.46	10.7666	10.2391	9.8893
F1RFD6	TBC1D10A	tr|F1RFD6|F1RFD6_PIG	9.3903	9.86172	10.1048	9.12123	8.75615	9.12123	9.12123	9.25764	8.4979	9.27929	9.3954	9.26838
F1RFK7	BAIAP2L1	tr|F1RFK7|F1RFK7_PIG	14.7165	14.9442	14.3136	14.5287	14.7321	14.556	14.0427	14.1192	13.8769	14.1757	14.3223	13.8528
F1RFQ7	RAN	tr|F1RFQ7|F1RFQ7_PIG	11.6139	11.8641	11.5651	12.0442	11.4384	11.6489	11.9753	12.167	12.4559	13.2189	12.8854	12.9278
F1RFV5	PSMB6	tr|F1RFV5|F1RFV5_PIG	9.218	12.2271	12.0819	9.16202	12.7571	11.9819	8.54272	11.3561	11.0389	9.32218	11.9872	11.6688
F1RFW5	RAB13	tr|F1RFW5|F1RFW5_PIG	2.57471	7.83319	2.57471	2.57471	9.04013	2.57471	2.57471	8.15746	2.57471	2.57471	8.54272	2.57471
F1RFY1	PFN1	tr|F1RFY1|F1RFY1_PIG	11.7935	12.7571	13.2413	12.3045	13.458	13.4271	10.7737	11.7977	12.5431	12.5852	13.7945	13.7133
F1RG09	CLCN7	tr|F1RG09|F1RG09_PIG	8.4979	3.6466	8.76633	9.45665	2.57471	8.88857	8.73467	2.57471	8.66535	8.77423	2.57471	8.56438
F1RG17	NME3	tr|F1RG17|F1RG17_PIG	10.8805	9.90102	2.57471	11.6411	11.0594	2.57471	9.75033	9.73184	2.57471	10.4883	10.6232	2.57471
F1RG35	STUB1	tr|F1RG35|F1RG35_PIG	11.3648	10.1313	2.57471	10.8078	8.78269	2.57471	9.67679	10.1576	2.57471	9.62571	9.88342	2.57471
F1RG51	LOC100524016	tr|F1RG51|F1RG51_PIG	10.9522	11.6643	12.3575	10.5486	11.4619	12.0777	11.6139	12.0442	12.8993	10.9814	12.0876	12.2561
F1RGC4	LOC100519082	tr|F1RGC4|F1RGC4_PIG	13.2643	13.0082	13.665	13.0521	13.3161	14.0598	11.733	12.0561	12.4423	13.5904	13.6415	14.6494
F1RGC9	PSMD13	tr|F1RGC9|F1RGC9_PIG	8.19575	8.40313	9.47487	7.99074	9.67254	10.1478	7.96445	8.48739	10.0029	7.44828	8.97235	10.6179
F1RGD9	HARS	tr|F1RGD9|F1RGD9_PIG	2.57471	4.41498	2.57471	2.57471	2.57471	2.57471	2.90368	2.57471	2.57471	2.90368	2.57471	2.57471
F1RGF2	CYSTM1	tr|F1RGF2|F1RGF2_PIG	12.2495	13.1967	12.34	14.1192	14.8118	13.777	12.0324	12.7948	12.0324	13.4407	15.0457	12.745
F1RGJ2	CTNNA1	tr|F1RGJ2|F1RGJ2_PIG	14.3223	12.6021	12.72	13.0046	12.6491	12.7495	14.5287	13.0452	13.5242	13.3692	12.9632	13.1715
F1RGP5	SHC1	tr|F1RGP5|F1RGP5_PIG	11.0476	10.316	10.7558	10.794	9.96738	10.59	12.1919	10.0142	11.0149	11.9753	9.99367	11.2537
F1RGR9	MUC1	tr|F1RGR9|F1RGR9_PIG	13.5086	13.5086	13.5153	12.3108	13.0224	14.1655	14.8118	14.556	14.3315	14.1322	13.7216	13.7945
F1RGS2	GBA	tr|F1RGS2|F1RGS2_PIG	10.9014	10.6624	8.61775	10.6328	10.7622	9.06017	10.4404	10.7622	8.86408	10.0655	10.6672	8.18142
F1RGV1	KCNK1	tr|F1RGV1|F1RGV1_PIG	4.5448	2.57471	6.39005	4.87938	2.57471	8.15746	3.22692	2.57471	6.66861	3.38555	2.57471	6.3534
F1RGV7	TMEM8A	tr|F1RGV7|F1RGV7_PIG	9.77842	10.2057	9.60625	9.15617	9.50288	9.97867	8.77946	9.48617	10.1877	9.97274	9.58842	9.98922
F1RGX2	FAM234A	tr|F1RGX2|F1RGX2_PIG	9.27319	2.57471	2.57471	9.31142	2.57471	2.57471	10.229	2.57471	2.57471	10.0599	2.57471	2.57471
F1RHE6	KCTD12	tr|F1RHE6|F1RHE6_PIG	8.07218	7.96445	2.57471	7.11521	8.01938	2.57471	7.97061	8.70903	2.57471	8.2127	8.10122	2.57471
F1RHH8	PRPF8	tr|F1RHH8|F1RHH8_PIG	9.63505	4.77862	7.49421	9.63046	4.73834	7.77598	8.49038	4.8404	8.14523	9.34725	4.71032	7.87772
F1RHR8	MTOR	tr|F1RHR8|F1RHR8_PIG	2.57471	4.69167	6.91567	2.57471	4.5448	6.52134	2.57471	4.85595	6.2018	2.57471	5.99059	6.87644
F1RHW4	RRAS	tr|F1RHW4|F1RHW4_PIG	9.0334	7.55244	9.63046	8.20689	7.88562	8.08042	9.1515	5.15858	9.57003	9.59878	7.31582	8.44203
F1RI15	HSPA4	tr|F1RI15|F1RI15_PIG	8.91001	8.41313	7.93236	9.60625	8.26013	7.37458	9.15617	8.01938	6.72325	8.55686	8.60385	6.52134
F1RIA4	TMEM132A	tr|F1RIA4|F1RIA4_PIG	2.57471	3.22692	9.3903	3.71144	2.57471	9.65222	7.00343	2.57471	8.53	3.53405	2.57471	8.96686
F1RIA7	TMEM109	tr|F1RIA7|F1RIA7_PIG	2.57471	8.53	2.57471	2.57471	6.42938	2.57471	2.57471	7.80754	2.57471	2.57471	8.00775	2.57471
F1RIE2	DDB1	tr|F1RIE2|F1RIE2_PIG	8.10605	5.97808	2.57471	6.92217	5.05327	2.57471	7.5253	7.50291	2.57471	6.71363	6.39005	2.57471
F1RIF8	PGD	tr|F1RIF8|F1RIF8_PIG	11.1131	11.1041	12.0172	11.4223	10.9267	11.4949	11.2248	10.7793	11.7762	11.7822	11.08	12.167
F1RII7	HBB	tr|F1RII7|F1RII7_PIG	20.2847	20.2847	20.0601	19.8678	20.0601	20.0601	16.7956	16.8317	16.972	18.9493	19.0133	19.1362
F1RIP1	GYS1	tr|F1RIP1|F1RIP1_PIG	11.755	10.084	10.9152	12.0172	10.0142	10.7362	12.2434	11.4326	12.2104	12.8993	12.1851	12.6358
F1RIP3	FTL	tr|F1RIP3|F1RIP3_PIG	13.989	13.5673	14.9442	13.4407	13.4699	14.7711	12.2495	12.3803	13.458	14.0344	14.2038	15.7628
F1RIP4	RUVBL2	tr|F1RIP4|F1RIP4_PIG	13.3494	13.1069	14.0187	13.4206	12.92	13.7328	14.4415	13.5985	14.7711	13.7062	13.292	13.9099
F1RIP6	NUCB1	tr|F1RIP6|F1RIP6_PIG	7.945	10.3298	10.708	8.35083	10.3557	11.1253	7.44006	10.0084	10.5181	7.37458	9.05279	9.50852
F1RIU1	PSPH	tr|F1RIU1|F1RIU1_PIG	12.6829	13.0825	12.9056	11.7762	12.6358	12.7412	13.9721	14.0598	13.5153	13.5779	13.7413	13.3412
F1RJ01	HMGB2	tr|F1RJ01|F1RJ01_PIG	7.28756	2.57471	8.29483	9.06461	2.57471	9.98922	7.4747	2.57471	8.35719	7.66015	2.57471	8.34522
F1RJ25	ALDOC	tr|F1RJ25|F1RJ25_PIG	8.39779	9.29508	10.46	7.66864	8.51662	10.8034	8.48147	8.75615	9.84864	8.50464	8.84391	10.2444
F1RJ93	TAGLN2	tr|F1RJ93|F1RJ93_PIG	12.8249	11.7935	13.1527	13.4321	12.5072	13.5854	12.6213	11.7935	12.7495	12.5329	12.2931	12.7412
F1RJF7	SDF4	tr|F1RJF7|F1RJF7_PIG	13.1825	13.1289	12.5222	13.697	14.112	13.3773	14.88	13.1069	13.4653	13.458	13.6564	12.5431
F1RJK5	GCN1	tr|F1RJK5|F1RJK5_PIG	2.57471	6.59595	7.00343	2.57471	7.21747	7.23612	2.57471	8.32345	8.32806	2.57471	7.77598	7.5842
F1RJW5	IGSF8	tr|F1RJW5|F1RJW5_PIG	10.1676	10.8673	11.9945	9.89784	10.8907	11.9395	8.77423	11.2454	11.5221	9.35454	11.3242	11.606
F1RJX8	COPA	tr|F1RJX8|F1RJX8_PIG	10.1753	11.4567	11.6489	10.43	10.7793	11.9073	9.93432	10.7254	11.6736	11.1621	11.8641	12.344
F1RK12	ITM2B	tr|F1RK12|F1RK12_PIG	7.21747	7.49421	9.01754	8.27537	8.10605	8.04995	7.69773	7.36569	9.24012	8.31626	8.23243	9.97274
F1RK90	PPL	tr|F1RK90|F1RK90_PIG	7.38403	2.57471	8.30638	8.33932	2.57471	7.6129	6.9387	2.57471	6.34036	8.02565	2.57471	6.71363
F1RKC7	PLBD2	tr|F1RKC7|F1RKC7_PIG	8.15746	3.24849	2.57471	8.18592	2.57471	2.57471	8.62514	2.57471	2.57471	7.92711	2.57471	2.57471
F1RKD5	UPK3BL2	tr|F1RKD5|F1RKD5_PIG	7.86274	8.86749	8.2127	8.77423	8.66535	7.45335	8.75615	8.04995	7.68759	8.08612	8.02912	6.40669
F1RKF2	NOS1	tr|F1RKF2|F1RKF2_PIG	7.95161	2.57471	2.57471	8.34522	2.57471	2.57471	7.31582	2.57471	2.57471	7.15202	2.57471	2.57471
F1RKG7	VSIG10	tr|F1RKG7|F1RKG7_PIG	2.57471	2.57471	9.36548	2.57471	2.57471	8.83587	2.57471	2.57471	10.2821	2.57471	2.57471	8.89664
F1RKG8	PEBP1	tr|F1RKG8|F1RKG8_PIG	14.0037	14.0344	13.899	14.2307	14.1949	14.3315	12.6021	12.3108	12.2561	12.1999	12.2561	12.3652
F1RKR7	CTSH	tr|F1RKR7|F1RKR7_PIG	2.57471	7.05962	7.95161	8.08612	6.82276	8.87533	6.10347	7.02226	7.25476	7.11521	8.18142	8.56951
F1RKU1	ACSBG1	tr|F1RKU1|F1RKU1_PIG	2.57471	9.84864	2.57471	2.57471	12.0172	2.57471	2.57471	9.59878	2.57471	2.57471	8.4539	2.57471
F1RKW8	PSMD11	tr|F1RKW8|F1RKW8_PIG	4.49285	9.3617	9.50288	4.91264	9.47487	7.73835	3.08653	8.09056	6.88282	4.41498	8.48147	6.72325
F1RL06	LOC100523213	tr|F1RL06|F1RL06_PIG	16.2522	15.6278	14.5694	16.5146	15.4573	14.5117	12.9056	12.72	10.9267	13.0337	12.2104	11.3438
F1RL25	TXNDC11	tr|F1RL25|F1RL25_PIG	6.46817	3.26711	2.57471	3.51407	2.57471	2.57471	3.24849	2.57471	2.57471	4.64023	2.57471	2.57471
F1RLB6	NAPA	tr|F1RLB6|F1RLB6_PIG	11.4081	11.2985	10.6111	11.9143	12.0561	10.9718	10.7044	11.1131	9.92219	10.9754	10.8352	9.95455
F1RLG5	REEP5	tr|F1RLG5|F1RLG5_PIG	10.0936	8.48739	8.11919	9.67679	7.16672	7.67819	10.6818	8.59451	9.09836	10.5035	7.98512	8.60959
F1RLJ4	SCAMP3	tr|F1RLJ4|F1RLJ4_PIG	9.62571	3.34748	7.32511	9.88342	2.57471	8.74965	9.69271	2.57471	8.4539	9.55014	2.57471	8.64556
F1RM08	SLC1A5	tr|F1RM08|F1RM08_PIG	2.57471	6.28473	6.97101	2.57471	6.10347	5.85174	2.57471	6.28473	6.83946	2.57471	6.52134	6.2975
F1RM45	APOE	tr|F1RM45|F1RM45_PIG	13.5599	13.8635	14.026	13.3494	13.9721	13.9721	13.1624	13.608	13.989	13.1126	13.6281	14.0037
F1RM55	MAN2A1	tr|F1RM55|F1RM55_PIG	14.0097	14.2944	13.3941	13.1876	13.6797	13.458	13.4407	14.1465	14.2307	12.994	13.2413	13.4321
F1RMJ4	IQGAP1	tr|F1RMJ4|F1RMJ4_PIG	12.7104	13.0284	13.2276	12.5154	13.2413	13.2765	12.6829	13.5086	13.3773	12.4648	13.1461	12.8249
F1RMJ9	OSBP	tr|F1RMJ9|F1RMJ9_PIG	8.24936	8.10122	8.90294	6.28473	7.07601	8.06474	8.66535	9.0334	9.0572	7.48903	8.27032	8.02565
F1RMN6	SMPD1	tr|F1RMN6|F1RMN6_PIG	13.7133	13.5331	13.9598	14.5694	14.5833	14.5694	13.8056	13.4407	13.5599	14.5117	14.3315	14.281
F1RMX2	RABAC1	tr|F1RMX2|F1RMX2_PIG	7.51149	2.57471	8.83587	7.63601	2.57471	8.46465	7.68759	2.57471	8.54977	8.87533	2.57471	9.46174
F1RMX5	EPHB4	tr|F1RMX5|F1RMX5_PIG	10.9568	9.19476	9.94959	11.1497	8.97758	9.93432	11.0553	9.74525	10.3351	10.9477	9.48617	10.1798
F1RMZ8	ATP6V1B2	tr|F1RMZ8|F1RMZ8_PIG	12.9423	12.4113	13.3232	13.3073	12.8249	14.2574	12.9483	12.3997	12.9338	13.1825	12.875	13.5153
F1RN44	LAMP1	tr|F1RN44|F1RN44_PIG	12.4047	11.2875	12.2931	13.1825	11.755	11.9143	10.8505	10.7122	11.0716	11.6989	11.3378	11.7202
F1RN45	GRTP1	tr|F1RN45|F1RN45_PIG	5.92409	3.06721	2.57471	7.0685	2.57471	2.57471	6.91567	2.57471	2.57471	7.61781	2.57471	2.57471
F1RN68	CPD	tr|F1RN68|F1RN68_PIG	10.8505	9.82075	10.6535	10.6032	9.8431	9.79605	11.2794	9.85586	9.52145	10.6624	10.022	10.1993
F1RN76	CD5L	tr|F1RN76|F1RN76_PIG	13.1876	13.5153	13.5086	14.1757	13.8876	13.8635	12.8936	12.2434	12.4313	12.0819	11.5385	11.6301
F1RN84	TAOK1	tr|F1RN84|F1RN84_PIG	9.14148	6.72325	9.88342	8.74515	8.15746	9.22471	10.3113	8.52308	10.2947	9.10482	6.83946	9.4917
F1RNH0	MBOAT7	tr|F1RNH0|F1RNH0_PIG	8.44712	8.50464	8.73049	6.804	5.11185	9.19476	9.75531	9.01754	8.60959	6.72325	7.25476	7.46518
F1RNH1	TMC4	tr|F1RNH1|F1RNH1_PIG	12.8584	12.5778	13.3599	12.0561	11.3089	12.6432	12.745	11.8409	12.2434	11.5651	10.854	11.6989
F1RNJ5	TMEM9B	tr|F1RNJ5|F1RNJ5_PIG	6.91567	7.59177	10.7254	7.43033	7.5672	10.8858	7.74801	8.20204	9.90668	8.34522	7.88562	10.0495
F1RNK3	MYADM	tr|F1RNK3|F1RNK3_PIG	11.3899	10.6179	10.9718	11.0908	9.30419	9.73944	12.1739	11.7035	12.1739	11.6918	10.8673	11.4721
F1RNT9	LNPEP	tr|F1RNT9|F1RNT9_PIG	12.1538	11.2794	10.7522	11.0716	11.2917	10.5976	11.2032	11.3242	11.1253	11.8261	11.8091	11.6139
F1RP16	GLMP	tr|F1RP16|F1RP16_PIG	2.57471	2.57471	2.57471	2.57471	7.55821	2.57471	2.57471	4.92555	2.57471	2.57471	5.07101	2.57471
F1RP17	CCT3	tr|F1RP17|F1RP17_PIG	10.8352	11.27	8.40898	10.2642	11.2794	8.79546	11.2302	11.2344	8.82896	10.5664	11.5863	8.77122
F1RP42	STK24	tr|F1RP42|F1RP42_PIG	12.6934	12.5497	12.7681	12.7104	12.3108	12.6581	13.2643	13.0337	13.8238	13.2125	13.4842	13.5242
F1RPA3	GPRC5B	tr|F1RPA3|F1RPA3_PIG	14.052	13.4489	14.0037	13.6797	13.0337	13.5985	14.6494	14.4541	15.3021	15.1627	14.7165	15.3555
F1RPD2	UQCRC2	tr|F1RPD2|F1RPD2_PIG	7.4747	2.57471	2.57471	7.83831	2.57471	2.57471	8.15029	2.57471	2.57471	8.05535	2.57471	2.57471
F1RPF1	SCNN1G	tr|F1RPF1|F1RPF1_PIG	7.9003	8.30638	2.57471	8.56438	8.97235	2.57471	7.86274	8.22031	2.57471	7.93236	8.49038	2.57471
F1RPQ3	PSMD14	tr|F1RPQ3|F1RPQ3_PIG	8.81905	9.81202	8.54977	8.65873	8.53	7.81768	9.26564	8.54977	8.87533	9.3903	8.8241	7.74801
F1RPR8	ITGB6	tr|F1RPR8|F1RPR8_PIG	11.5221	12.7104	12.0002	11.7471	13.2125	11.559	11.7202	12.9632	12.6656	13.3161	14.6889	13.3336
F1RPU6	MPZL1	tr|F1RPU6|F1RPU6_PIG	16.7956	16.7448	16.8317	16.5685	16.6558	16.684	13.1378	13.2513	13.3161	11.8207	12.0561	12.2104
F1RPW2	F5	tr|F1RPW2|F1RPW2_PIG	12.7999	13.2709	12.5723	13.6488	13.5985	13.2709	13.9099	14.4662	13.8635	12.4313	12.9483	12.5497
F1RPW9	EEF1G	tr|F1RPW9|F1RPW9_PIG	8.30033	8.56951	9.69271	8.26013	8.09056	9.63046	10.0792	8.92107	10.2349	8.54977	8.35719	9.51177
F1RQ08	PLCB3	tr|F1RQ08|F1RQ08_PIG	9.64256	3.12445	8.87997	10.084	2.57471	8.28125	9.84864	2.57471	8.03729	9.8677	2.57471	8.60016
F1RQ21	TAP2	tr|F1RQ21|F1RQ21_PIG	7.18876	5.8078	6.25377	4.56759	6.59595	7.11521	4.36654	6.10347	6.88919	4.75301	5.17268	6.22377
F1RQI7	MYO6	tr|F1RQI7|F1RQI7_PIG	9.32749	10.5719	2.57471	8.61775	10.5181	2.57471	9.10482	10.708	2.57471	9.51177	10.9152	2.57471
F1RQP0	PRDX5	tr|F1RQP0|F1RQP0_PIG	10.6232	11.9296	11.3899	10.4822	11.2176	10.9199	10.7122	11.2248	11.5157	10.7793	11.2248	11.2302
F1RQQ7	PYGB	tr|F1RQQ7|F1RQQ7_PIG	2.57471	2.57471	7.9003	2.57471	2.57471	9.19063	2.57471	2.57471	8.39107	2.57471	2.57471	8.97235
F1RQT1	NAALADL1	tr|F1RQT1|F1RQT1_PIG	8.38537	6.73661	8.56951	7.61781	8.12577	7.76538	9.05279	8.05535	8.08042	9.52732	8.91506	8.8241
F1RQW2	C4A	tr|F1RQW2|F1RQW2_PIG	14.112	13.608	13.8318	13.777	13.777	13.9967	14.9254	14.2944	14.6735	14.2307	13.7842	14.1192
F1RQX3	NEU1	tr|F1RQX3|F1RQX3_PIG	10.0142	9.48617	10.7362	10.378	10.1259	10.7522	9.60625	9.90668	10.0495	10.6477	10.3874	11.0345
F1RQY6	SLC4A1	tr|F1RQY6|F1RQY6_PIG	15.0457	14.2687	14.7711	14.0708	13.3232	14.026	16.9188	16.1179	16.4061	14.9254	14.5117	14.7165
F1RQZ9	EFTUD2	tr|F1RQZ9|F1RQZ9_PIG	3.66644	8.76633	8.97758	7.3346	8.68437	9.17362	4.87938	9.05279	9.10482	6.40669	8.40898	8.68889
F1RR27	ARHGAP27	tr|F1RR27|F1RR27_PIG	11.7762	10.3683	12.2621	10.5363	10.854	11.2248	12.0246	11.2875	12.2621	11.4619	10.7362	11.9501
F1RR89	RARS	tr|F1RR89|F1RR89_PIG	2.57471	2.57471	8.27537	2.57471	2.57471	8.52308	2.57471	2.57471	8.77423	2.57471	2.57471	8.51662
F1RRD6	PDCD6IP	tr|F1RRD6|F1RRD6_PIG	17.8169	17.7399	17.7399	16.8317	16.6056	16.5685	18.705	18.9493	18.4857	20.0601	20.0601	19.3012
F1RRF2	STT3B	tr|F1RRF2|F1RRF2_PIG	3.44548	6.05866	10.6369	4.39024	4.8404	9.6577	6.3534	7.945	12.8936	3.71714	6.00738	10.4765
F1RRJ3	YIPF3	tr|F1RRJ3|F1RRJ3_PIG	12.7412	12.8854	12.4935	10.1048	11.0196	10.2749	10.2391	10.9814	10.3048	9.07055	9.37423	9.10482
F1RRK9	XPO5	tr|F1RRK9|F1RRK9_PIG	2.57471	8.12577	7.26755	2.57471	7.84613	9.20332	2.57471	7.74801	8.12577	2.57471	8.06834	8.81905
F1RRN0	PTK7	tr|F1RRN0|F1RRN0_PIG	7.3346	8.84391	10.0142	8.44203	9.19918	9.74525	9.23481	9.43653	10.2749	9.40399	9.4514	9.01754
F1RRT3	FAM49B	tr|F1RRT3|F1RRT3_PIG	2.57471	6.76765	9.32218	2.57471	8.24936	9.17974	2.57471	6.72325	9.87818	2.57471	7.39352	9.07415
F1RRU7	MRC2	tr|F1RRU7|F1RRU7_PIG	7.4596	7.03326	8.33482	8.73467	8.08612	7.26755	7.84962	7.53385	7.44006	8.45876	8.33482	7.54119
F1RRV6	NDRG1	tr|F1RRV6|F1RRV6_PIG	2.57471	6.78322	2.57471	2.57471	8.15029	2.57471	2.57471	7.07601	2.57471	2.57471	7.83831	2.57471
F1RRW5	ACE	tr|F1RRW5|F1RRW5_PIG	13.4842	13.6281	13.5854	13.3161	13.5779	13.7564	13.3336	14.052	14.0936	13.0284	13.4699	13.608
F1RS19	SLC2A8	tr|F1RS19|F1RS19_PIG	8.65235	8.02565	9.22471	9.80668	7.76538	9.81647	8.60016	8.37194	9.86172	8.64556	8.71716	9.84864
F1RS36	HSPA5	tr|F1RS36|F1RS36_PIG	13.777	13.7564	14.1322	14.5117	14.3223	14.7557	13.777	13.3692	13.8528	14.4254	14.1322	13.9967
F1RS49	ABCE1	tr|F1RS49|F1RS49_PIG	8.40313	8.61775	2.57471	8.60016	7.81768	2.57471	9.3617	9.04013	2.57471	8.26013	8.65873	2.57471
F1RSC3	SCPEP1	tr|F1RSC3|F1RSC3_PIG	13.3993	13.2189	11.9872	13.2413	13.7216	12.1588	14.112	13.5032	12.9104	14.9742	14.8333	14.2307
F1RSN3	OPLAH	tr|F1RSN3|F1RSN3_PIG	2.57471	9.52732	2.57471	2.57471	8.67209	2.57471	2.57471	9.86456	2.57471	2.57471	8.79988	2.57471
F1RT17	AGA	tr|F1RT17|F1RT17_PIG	6.9296	8.08042	9.23481	7.3032	7.61781	8.13246	7.3604	7.83319	7.97727	3.34748	6.2018	6.51257
F1RT53	LYN	tr|F1RT53|F1RT53_PIG	9.26564	9.71408	9.24902	9.5312	9.60625	10.2996	9.77842	9.32218	8.87997	9.5312	9.64812	10.3298
F1RT62	ITGA3	tr|F1RT62|F1RT62_PIG	10.5719	9.801	8.47474	10.46	9.34725	9.37423	11.096	9.76044	8.98551	11.1821	10.1313	9.75033
F1RT83	SDCBP	tr|F1RT83|F1RT83_PIG	15.9459	16.4895	15.9459	15.8401	16.445	15.725	15.3157	16.5685	15.1627	16.4895	17.8169	16.2857
F1RT87	RAB2A	tr|F1RT87|F1RT87_PIG	7.39352	9.32749	2.57471	8.18142	9.37785	2.57471	8.1656	8.60016	2.57471	9.0572	10.3457	2.57471
F1RTE1	GPC4	tr|F1RTE1|F1RTE1_PIG	10.9718	10.691	10.022	10.2996	10.4959	9.86456	12.2104	11.6918	10.9152	11.6545	11.2344	10.0315
F1RTQ8	CARMIL1	tr|F1RTQ8|F1RTQ8_PIG	8.2399	9.1109	10.3401	6.9296	6.75356	9.31543	8.80535	9.07415	10.8907	8.11919	8.01938	9.94574
F1RU34	CST6	tr|F1RU34|F1RU34_PIG	14.4662	13.8161	13.6415	15.0654	14.5287	14.6735	13.4653	13.3599	12.9483	14.7029	14.223	14.3478
F1RUH5	DEK	tr|F1RUH5|F1RUH5_PIG	5.97808	2.57471	10.038	6.52134	2.57471	9.60392	8.78269	2.57471	10.022	7.3604	2.57471	9.27929
F1RUH7	TPMT	tr|F1RUH7|F1RUH7_PIG	9.35454	9.42156	7.11521	8.2399	9.53885	7.53385	9.56227	9.40399	7.48903	9.09836	9.10482	7.0685
F1RUK8	GDI2	tr|F1RUK8|F1RUK8_PIG	13.5904	14.223	14.0936	13.0224	12.7813	13.4407	12.9104	13.9598	13.9721	12.7003	12.8993	12.7813
F1RUM1	AFM	tr|F1RUM1|F1RUM1_PIG	7.55821	8.95102	2.57471	10.038	10.642	2.57471	6.84862	7.99858	2.57471	4.72441	8.81905	2.57471
F1RUM4	ITIH2	tr|F1RUM4|F1RUM4_PIG	9.05279	7.40479	7.65108	7.66015	8.54272	6.81056	8.17024	8.19575	7.92114	7.6129	7.41097	6.79112
F1RUS9	B4GAT1	tr|F1RUS9|F1RUS9_PIG	9.71943	11.3378	8.65235	10.5181	10.9152	9.78926	11.0285	10.6232	10.5814	10.378	9.94574	9.71408
F1RV21	SLC16A6	tr|F1RV21|F1RV21_PIG	8.52308	9.50288	2.57471	9.29795	8.8932	2.57471	8.99815	9.17974	2.57471	8.44712	8.42665	2.57471
F1RV24	FAM20A	tr|F1RV24|F1RV24_PIG	8.28826	2.57471	2.57471	8.01938	2.57471	2.57471	10.5363	2.57471	2.57471	8.92107	2.57471	2.57471
F1RVE7	ITGB1	tr|F1RVE7|F1RVE7_PIG	12.7271	12.6135	13.697	12.8584	12.7751	13.3993	13.608	13.3941	14.2456	13.6175	13.3838	14.1322
F1RVP8	TCIRG1	tr|F1RVP8|F1RVP8_PIG	10.1083	10.25	11.8955	10.0315	9.89784	11.6688	9.55701	9.08356	11.6989	9.00391	9.36548	11.4223
F1RVW6	ENTPD8	tr|F1RVW6|F1RVW6_PIG	13.1126	12.6213	12.6135	13.0452	13.0284	13.1715	11.6954	12.2271	12.0098	14.541	13.4092	13.3941
F1RVY7	GALK1	tr|F1RVY7|F1RVY7_PIG	11.7977	10.4088	11.7935	11.4019	10.1798	11.6859	10.7622	10.0315	11.8905	11.8706	10.9426	12.073
F1RW06	CDK3	tr|F1RW06|F1RW06_PIG	11.3242	8.99815	11.1041	8.70332	9.22902	9.5312	11.5929	9.76982	11.6797	11.4019	8.99231	11.5996
F1RW07	EVPL	tr|F1RW07|F1RW07_PIG	7.60132	7.12536	2.57471	7.00343	5.03113	2.57471	7.2002	7.4596	2.57471	3.29554	5.12629	2.57471
F1RW43	PLP2	tr|F1RW43|F1RW43_PIG	12.2561	10.113	12.3735	12.3515	10.3457	12.5647	12.3336	10.642	12.9863	11.4458	10.0982	12.2434
F1RW50	LOC110255210	tr|F1RW50|F1RW50_PIG	13.4206	13.0521	13.777	12.1157	12.5154	12.1241	12.5604	12.8638	13.3941	11.7872	12.1588	12.4855
F1RW89	ETFDH	tr|F1RW89|F1RW89_PIG	9.6577	2.57471	4.41498	9.81647	2.57471	4.26551	10.1222	2.57471	4.09033	8.59451	2.57471	4.09033
F1RWC5	KIF5B	tr|F1RWC5|F1RWC5_PIG	8.77122	7.28068	7.4596	9.32218	9.49561	7.97727	8.70903	8.53	7.17944	9.17362	8.73467	7.39352
F1RWJ5	KPNB1	tr|F1RWJ5|F1RWJ5_PIG	8.48739	6.22377	6.40669	8.24936	6.61056	6.31966	7.60132	7.28756	6.64302	7.9571	6.9387	7.49421
F1RWT2	PLS3	tr|F1RWT2|F1RWT2_PIG	8.84391	11.2399	9.76982	9.73184	10.794	10.4693	8.82896	10.46	9.67254	9.4514	11.3561	10.8034
F1RWV2	TIMP1	tr|F1RWV2|F1RWV2_PIG	9.37785	9.94959	10.4404	9.27319	10.3718	10.6979	9.18451	10.4162	10.6741	10.1222	10.5619	10.6979
F1RWW4	PDLIM5	tr|F1RWW4|F1RWW4_PIG	8.35719	2.57471	2.57471	8.23243	6.2018	2.57471	7.66015	6.56955	2.57471	8.48739	4.81794	2.57471
F1RX00	MAOA	tr|F1RX00|F1RX00_PIG	8.28125	9.12123	2.57471	7.75619	8.10122	2.57471	7.44828	10.5133	2.57471	6.83946	9.24012	2.57471
F1RX36	FGA	tr|F1RX36|F1RX36_PIG	17.4643	17.4643	17.3116	16.037	15.7098	15.9146	15.4573	15.182	15.2613	14.6494	14.5694	14.2687
F1RX83	ERLIN2	tr|F1RX83|F1RX83_PIG	2.57471	8.77423	7.88562	2.57471	9.64812	9.46174	2.57471	9.09836	8.01172	2.57471	10.1525	9.43942
F1RXC2	CA2	tr|F1RXC2|F1RXC2_PIG	12.9712	12.2893	12.788	12.8993	12.7681	13.2234	12.1241	11.7872	12.1458	12.6358	12.2271	12.9423
F1RXD2	ATP6V0D2	tr|F1RXD2|F1RXD2_PIG	2.57471	2.57471	7.60132	4.72441	2.57471	7.17944	4.49285	2.57471	6.07416	6.68849	2.57471	7.18876
F1RXD3	WWP1	tr|F1RXD3|F1RXD3_PIG	2.57471	8.83587	2.57471	2.57471	8.98958	2.57471	2.57471	8.66535	2.57471	2.57471	8.31048	2.57471
F1RXG9	CHRDL1	tr|F1RXG9|F1RXG9_PIG	12.344	11.8905	12.593	12.1241	11.3438	12.5778	13.2765	13.0825	13.5904	13.7669	12.9278	13.9207
F1RXQ7	TSPAN7	tr|F1RXQ7|F1RXQ7_PIG	4.85595	2.57471	9.71943	2.57471	2.57471	8.2127	5.43767	2.57471	10.6083	3.68716	2.57471	10.6741
F1RY31	MGAT5	tr|F1RY31|F1RY31_PIG	7.49421	7.60859	6.59595	7.6129	7.51736	8.06834	8.65873	8.14523	6.51257	8.8932	7.92711	7.4202
F1RY44	CDH17	tr|F1RY44|F1RY44_PIG	9.22902	2.57471	2.57471	7.84962	2.57471	2.57471	7.92114	2.57471	2.57471	4.95703	2.57471	2.57471
F1RY68	CPT1A	tr|F1RY68|F1RY68_PIG	2.57471	4.6605	10.4693	2.57471	6.62399	10.5181	2.57471	5.8078	9.68044	2.57471	4.98798	9.08356
F1RY92	SRSF3	tr|F1RY92|F1RY92_PIG	10.1877	2.57471	9.99693	8.30638	2.57471	8.76237	11.4326	2.57471	10.794	10.7622	2.57471	10.8244
F1RYT3	SCARB2	tr|F1RYT3|F1RYT3_PIG	9.87482	2.57471	10.3874	9.37785	7.57969	9.28793	9.81647	4.6605	9.83649	10.5486	7.73025	10.5269
F1RYY6	TALDO1	tr|F1RYY6|F1RYY6_PIG	2.57471	2.57471	7.41097	2.57471	2.57471	8.28826	2.57471	2.57471	6.76765	2.57471	2.57471	6.68849
F1RYZ0	RPLP2	tr|F1RYZ0|F1RYZ0_PIG	8.75615	7.3346	6.3534	9.4447	9.17974	6.54038	8.93819	8.18592	7.71222	8.60959	8.43767	6.82276
F1RYZ1	CD151	tr|F1RYZ1|F1RYZ1_PIG	2.57471	8.77122	2.57471	2.57471	9.57797	2.57471	2.57471	10.3557	2.57471	2.57471	9.80668	2.57471
F1RZ02	AP2A2	tr|F1RZ02|F1RZ02_PIG	2.57471	9.46174	9.10482	2.57471	9.4917	9.40965	2.57471	9.00733	9.40965	2.57471	8.79546	9.69271
F1RZ19	YIPF6	tr|F1RZ19|F1RZ19_PIG	2.57471	2.57471	7.5253	2.57471	2.57471	7.64251	2.57471	2.57471	6.05866	2.57471	2.57471	6.48408
F1RZ28	RPS10	tr|F1RZ28|F1RZ28_PIG	7.40479	8.67966	8.28826	8.77946	8.76237	9.07055	7.6129	7.64251	8.17024	9.76044	9.6577	9.67679
F1RZ71	SEPT9	tr|F1RZ71|F1RZ71_PIG	7.97061	8.97235	2.57471	7.70745	8.70332	2.57471	8.15746	8.64556	2.57471	8.01938	8.61775	2.57471
F1RZA6	RNF213	tr|F1RZA6|F1RZA6_PIG	5.956	8.7237	8.06474	7.05216	7.80754	9.13465	7.17944	7.71222	8.80535	6.85759	7.57969	8.74965
F1RZB0	BAIAP2	tr|F1RZB0|F1RZB0_PIG	17.0983	17.1998	16.8784	16.1726	16.35	16.2857	16.0609	16.35	16.1726	16.7448	16.6558	16.445
F1RZC1	MYO5C	tr|F1RZC1|F1RZC1_PIG	11.7035	11.6139	11.2086	11.576	11.5863	11.0149	11.4223	12.3001	10.9426	11.4223	11.8706	10.9647
F1RZH3	ADAM10	tr|F1RZH3|F1RZH3_PIG	11.9296	12.7999	12.1999	11.8832	12.2363	11.945	12.9863	13.3993	12.7412	12.7336	13.0224	12.2197
F1RZK6	FRK	tr|F1RZK6|F1RZK6_PIG	9.99367	10.022	8.13246	10.1993	9.51662	7.59177	10.8078	9.43942	9.27929	10.2642	9.46174	7.9571
F1RZL4	ADAM9	tr|F1RZL4|F1RZL4_PIG	10.5486	9.04013	9.77842	10.2885	9.20332	9.49561	10.4959	9.69271	9.97867	10.4641	10.0599	9.63046
F1RZP1	TRAF3IP2	tr|F1RZP1|F1RZP1_PIG	4.80097	2.57471	2.57471	3.61442	2.57471	6.51257	3.30562	2.57471	5.8078	3.12445	2.57471	5.72885
F1RZR0	ITPR3	tr|F1RZR0|F1RZR0_PIG	8.56438	8.70903	10.0084	8.58829	8.17024	10.1362	8.94714	7.8937	10.2996	8.83587	8.68889	9.98249
F1RZY2	IER3IP1	tr|F1RZY2|F1RZY2_PIG	8.05535	9.47141	8.55686	6.98887	10.3048	7.66015	9.17974	10.2947	9.11803	8.75615	9.60392	8.06474
F1RZY6	CHMP6	tr|F1RZY6|F1RZY6_PIG	8.46465	8.08612	8.01172	7.4202	7.55244	8.42106	7.8937	8.03729	8.34522	7.77598	6.76765	7.88562
F1RZZ1	TBCD	tr|F1RZZ1|F1RZZ1_PIG	10.6785	10.0495	11.3089	9.90102	10.2885	11.2794	13.5032	10.316	10.8858	12.5647	10.229	11.1352
F1S057	MYO1E	tr|F1S057|F1S057_PIG	8.41313	9.64256	9.24012	9.90668	9.90102	10.038	8.37194	9.37785	8.78724	9.26838	9.77842	9.72662
F1S073	ANXA2	tr|F1S073|F1S073_PIG	16.2857	16.3154	16.4895	16.684	16.8784	16.8784	19.0133	19.1362	19.1362	18.5677	18.5677	18.705
F1S0P3	CNP	tr|F1S0P3|F1S0P3_PIG	10.6179	10.4225	11.4511	9.50288	8.87533	10.229	9.74525	10.3834	11.1821	9.29508	9.65222	10.9199
F1S0Q3	SPAG1	tr|F1S0Q3|F1S0Q3_PIG	13.7062	14.1949	14.5287	13.5331	14.2574	14.223	14.6889	14.9742	14.5694	13.2342	13.7564	13.1967
F1S0V3	ANXA6	tr|F1S0V3|F1S0V3_PIG	13.0916	13.8056	13.7472	13.9207	13.9099	13.7062	13.2342	13.4762	13.5331	14.2944	14.2687	13.899
F1S0V7	SLC36A2	tr|F1S0V7|F1S0V7_PIG	7.67819	5.956	2.57471	6.51257	5.97808	2.57471	7.16672	6.73661	2.57471	7.95161	5.54179	2.57471
F1S108	CISD2	tr|F1S108|F1S108_PIG	2.57471	10.5035	8.85452	2.57471	9.84864	8.32806	2.57471	11.7606	9.71043	2.57471	10.8858	8.78269
F1S1A9	APOA2	tr|F1S1A9|F1S1A9_PIG	11.845	10.5976	11.9819	11.9296	10.3834	12.3515	12.1392	10.9754	12.875	11.2595	10.447	11.9872
F1S1G8	LOC110256000	tr|F1S1G8|F1S1G8_PIG	9.86172	10.5321	9.04013	10.6477	10.5363	10.1933	9.73944	10.1259	9.3903	9.73648	10.5862	9.58128
F1S1H9	PKHD1L1	tr|F1S1H9|F1S1H9_PIG	11.9753	11.845	12.3917	12.2805	12.1588	12.5497	12.5072	12.1588	12.7104	11.9593	11.559	12.1919
F1S1J9	EIF3H	tr|F1S1J9|F1S1J9_PIG	7.11521	8.44712	2.57471	5.8078	7.99858	2.57471	5.12629	7.85617	2.57471	7.07601	8.70332	2.57471
F1S1M2	SYTL4	tr|F1S1M2|F1S1M2_PIG	10.1627	2.57471	7.2002	8.35719	2.57471	6.28473	10.3511	2.57471	8.02565	9.98922	2.57471	6.9296
F1S1M4	TSPAN6	tr|F1S1M4|F1S1M4_PIG	10.043	10.9365	11.2794	10.5664	11.4669	11.8832	10.7174	11.1089	11.3378	9.6577	10.4357	10.7873
F1S1N0	SLA-8	tr|F1S1N0|F1S1N0_PIG	10.5035	12.9863	12.7003	11.4156	13.6564	13.1378	11.5996	13.6281	13.2413	10.6232	12.9104	12.4313
F1S1N1	LOC100513601	tr|F1S1N1|F1S1N1_PIG	13.7945	13.4699	12.9423	13.7216	13.2709	13.436	12.8092	13.4092	13.285	14.1192	14.4254	13.9515
F1S1U5	GORASP2	tr|F1S1U5|F1S1U5_PIG	2.57471	8.35083	7.4747	2.57471	8.54977	7.96445	2.57471	8.33932	7.28756	2.57471	8.2127	7.32511
F1S1V1	SSB	tr|F1S1V1|F1S1V1_PIG	7.83319	8.31626	9.4917	9.27929	8.37194	10.9014	7.80754	8.37801	9.76044	6.82276	9.00733	10.0251
F1S1X3	NARS	tr|F1S1X3|F1S1X3_PIG	8.20689	6.69711	7.31582	7.55244	8.40313	8.73467	7.63601	6.89868	8.64556	7.98512	7.93236	8.84391
F1S253	GPA33	tr|F1S253|F1S253_PIG	11.2985	11.8207	10.4162	9.8893	11.172	10.0936	11.0476	10.9956	10.0084	10.8244	11.3648	10.5575
F1S268	CREG1	tr|F1S268|F1S268_PIG	12.0561	10.0655	11.8832	13.1378	11.1168	11.9546	11.3031	9.42156	10.9647	11.7606	10.3351	11.3741
F1S288	SNTB1	tr|F1S288|F1S288_PIG	2.57471	6.3534	7.86742	2.57471	7.28756	8.56438	2.57471	6.94945	7.93236	2.57471	6.37323	7.5672
F1S2A8	BCAP31	tr|F1S2A8|F1S2A8_PIG	12.471	11.9253	10.642	13.1069	11.1821	10.6624	12.7571	12.92	11.7822	12.0777	12.1241	11.1041
F1S2E2	ANXA11	tr|F1S2E2|F1S2E2_PIG	15.3555	15.0457	14.6039	14.9894	15.0457	14.7165	15.2831	14.9986	14.9742	15.9146	15.536	15.6852
F1S2F6	VDAC2	tr|F1S2F6|F1S2F6_PIG	10.229	9.37785	9.55701	9.20332	9.24902	9.36548	10.5619	9.27319	8.83587	9.8431	10.3298	10.1422
F1S2I8	TPPP3	tr|F1S2I8|F1S2I8_PIG	7.32511	10.0599	12.2893	8.81269	9.21219	12.0959	7.51736	8.40313	10.9313	4.09033	6.42938	9.92678
F1S2J6	GFM2	tr|F1S2J6|F1S2J6_PIG	9.69271	2.57471	2.57471	9.48617	2.57471	2.57471	9.83359	2.57471	2.57471	11.1951	2.57471	2.57471
F1S2K3	NUTF2	tr|F1S2K3|F1S2K3_PIG	2.57471	8.98958	10.7666	2.57471	8.56438	10.394	2.57471	9.57797	10.6477	2.57471	9.00391	10.316
F1S2M2		tr|F1S2M2|F1S2M2_PIG	10.9313	12.0442	11.6736	10.0982	11.6139	10.9267	12.1016	12.4795	12.4795	11.3378	12.3735	11.9073
F1S2Z5	ARHGAP18	tr|F1S2Z5|F1S2Z5_PIG	12.1392	12.6491	11.7403	11.6797	11.7692	11.576	13.1126	13.0521	12.5778	12.0876	12.3803	11.845
F1S3B4	IST1	tr|F1S3B4|F1S3B4_PIG	14.6143	15.2175	14.9894	14.3136	14.7165	14.6889	14.4541	15.4361	15.1153	14.8333	15.7098	15.3157
F1S3C7	AP1G1	tr|F1S3C7|F1S3C7_PIG	8.32345	9.50852	9.51662	8.2127	9.29508	9.02635	9.35454	9.67679	9.99367	8.58829	9.4447	9.25764
F1S3D5	LMAN2	tr|F1S3D5|F1S3D5_PIG	12.1999	12.2805	11.7872	11.6096	11.9143	11.7403	12.8993	12.994	12.3735	12.6021	12.5276	12.2893
F1S3E0	TMED9	tr|F1S3E0|F1S3E0_PIG	11.4669	11.6411	11.7606	12.0324	11.7276	11.9501	12.0394	12.2058	12.0638	12.0098	12.2805	12.3575
F1S3E8	VAC14	tr|F1S3E8|F1S3E8_PIG	2.57471	2.57471	9.07415	2.57471	2.57471	8.89664	2.57471	3.71144	8.49325	2.57471	2.57471	8.7237
F1S3H1	ALDH6A1	tr|F1S3H1|F1S3H1_PIG	8.68437	2.57471	2.57471	6.71363	2.57471	2.57471	5.956	2.57471	2.57471	6.56955	2.57471	2.57471
F1S3J9	ICAM1	tr|F1S3J9|F1S3J9_PIG	7.84962	8.27032	10.394	8.90294	9.3617	11.0389	6.96234	6.24288	9.47141	6.51257	6.69711	8.93058
F1S3P5	ENPP1	tr|F1S3P5|F1S3P5_PIG	10.7793	8.37801	8.44712	9.95865	8.53338	8.60385	10.3834	7.3346	8.19575	10.7522	7.9003	8.15029
F1S3P6	CTGF	tr|F1S3P6|F1S3P6_PIG	13.4092	13.3993	12.2714	14.4415	13.608	12.994	12.5154	13.0224	12.3183	12.8416	12.7813	12.0098
F1S3P8	STX7	tr|F1S3P8|F1S3P8_PIG	10.3113	10.4883	10.3617	11.0389	11.0285	11.0285	10.8948	10.8505	10.9365	10.022	9.87818	10.4088
F1S3Q7	VNN1	tr|F1S3Q7|F1S3Q7_PIG	13.697	13.9455	13.436	13.3692	13.665	13.4762	13.9598	14.8641	14.3478	13.9598	14.2574	14.1655
F1S3Q9	VNN2	tr|F1S3Q9|F1S3Q9_PIG	14.3674	13.8876	13.9455	13.6732	13.2978	13.5086	14.7165	14.0804	13.9455	15.4361	15.3021	15.1627
F1S3T6	ATP8A1	tr|F1S3T6|F1S3T6_PIG	9.8294	9.83359	10.8673	10.3834	10.5862	10.5133	9.70261	9.784	10.1048	9.784	9.60625	10.3683
F1S3U9	PRDX1	tr|F1S3U9|F1S3U9_PIG	13.6797	14.1465	13.5242	13.9304	14.556	14.0427	13.3838	13.8318	13.2189	13.0521	13.4407	13.0825
F1S3V5	TSPAN1	tr|F1S3V5|F1S3V5_PIG	13.8056	13.697	13.9515	13.6415	13.2342	13.5779	10.6328	10.4258	10.7174	13.7413	13.608	14.0708
F1S3W2	FAAH	tr|F1S3W2|F1S3W2_PIG	3.68716	4.76778	7.05962	6.89868	4.81794	8.44712	4.71032	4.09033	7.99074	6.48408	5.43767	7.911
F1S412	CRIM1	tr|F1S412|F1S412_PIG	7.46518	7.34745	2.57471	8.03729	9.12877	2.57471	6.56955	7.44006	2.57471	5.14583	7.3604	2.57471
F1S418	PRDX3	tr|F1S418|F1S418_PIG	7.87772	2.57471	2.57471	8.68437	2.57471	2.57471	9.14148	2.57471	2.57471	8.53	2.57471	2.57471
F1S431	AARS	tr|F1S431|F1S431_PIG	2.57471	6.62399	2.57471	2.57471	5.85174	2.57471	2.57471	4.26551	2.57471	2.57471	5.03113	2.57471
F1S4B0	SMOC1	tr|F1S4B0|F1S4B0_PIG	12.0246	11.8579	12.0442	14.2944	13.6175	14.4254	13.1527	13.0916	13.1876	13.5086	12.7336	13.3073
F1S4H3	SLC28A3	tr|F1S4H3|F1S4H3_PIG	13.608	13.0169	13.8876	13.436	12.875	13.9099	12.8489	12.6358	13.8318	14.4035	13.9721	14.4415
F1S4I1	GOLM1	tr|F1S4I1|F1S4I1_PIG	13.8432	12.7336	12.9104	14.6288	13.7945	14.2456	11.3817	11.1253	12.3001	12.3183	11.6797	11.9593
F1S4L8	C4orf19	tr|F1S4L8|F1S4L8_PIG	10.1798	9.4917	9.00391	8.97758	9.43942	8.86749	10.1048	10.0599	9.3617	9.40965	8.37194	8.98958
F1S4V8	CPNE1	tr|F1S4V8|F1S4V8_PIG	5.54179	8.31048	10.5862	7.16672	6.6515	8.57295	8.70332	8.51662	9.65222	7.5672	8.44203	9.22471
F1S4Z2	CHMP4B	tr|F1S4Z2|F1S4Z2_PIG	15.8988	15.536	15.5704	15.2831	14.8641	14.8547	13.3494	12.9278	12.5852	14.3892	13.8635	13.8161
F1S533	TMED5	tr|F1S533|F1S533_PIG	2.57471	4.87938	6.07416	2.57471	4.71032	5.92409	2.57471	5.03113	6.25377	2.57471	4.22877	5.92409
F1S573	LOC100153854	tr|F1S573|F1S573_PIG	11.172	12.1588	13.0337	12.0876	12.9632	14.0344	11.5157	12.4648	13.1211	11.9501	12.7003	13.4206
F1S5D9	CD38	tr|F1S5D9|F1S5D9_PIG	10.7873	11.1497	9.6577	11.3561	11.4326	10.1753	10.4822	10.7326	10.1083	10.25	10.5321	9.99693
F1S5K2	SLC3A1	tr|F1S5K2|F1S5K2_PIG	11.2086	11.7202	10.1422	10.7999	11.5079	10.3218	11.3507	11.8491	9.94959	12.4423	12.6581	10.6328
F1S5U8	TLDC1	tr|F1S5U8|F1S5U8_PIG	4.98798	6.10347	2.57471	3.53405	4.92555	2.57471	3.33697	4.41498	2.57471	4.36654	5.05327	2.57471
F1S5Y5	STXBP3	tr|F1S5Y5|F1S5Y5_PIG	6.28473	9.98922	7.5672	5.06407	10.9568	7.44006	6.89868	9.67254	7.73025	5.15858	9.63046	7.55821
F1S5Z7	SORT1	tr|F1S5Z7|F1S5Z7_PIG	11.5824	11.0666	10.9647	12.6213	10.7522	10.9152	11.27	10.378	10.3834	12.1392	11.5704	11.2985
F1S666	DHX9	tr|F1S666|F1S666_PIG	10.7666	11.08	11.27	11.08	10.3113	11.6989	10.7558	10.9568	11.7471	11.2985	10.9887	11.5704
F1S682	QSOX1	tr|F1S682|F1S682_PIG	12.8854	13.1624	12.4559	12.5778	12.5647	11.9296	13.7216	13.5854	13.2978	13.4092	13.3412	12.8489
F1S6A4	TNFAIP3	tr|F1S6A4|F1S6A4_PIG	12.0777	11.9073	11.0553	11.2302	11.27	10.6785	13.6797	12.98	12.994	12.2714	11.8955	11.6352
F1S6D6	ST14	tr|F1S6D6|F1S6D6_PIG	10.9647	10.8773	11.6096	10.8352	10.7666	11.8341	10.9014	11.0476	11.6688	11.1089	11.0092	11.9706
F1S6D8	CMPK1	tr|F1S6D8|F1S6D8_PIG	9.32218	10.843	10.5719	8.48147	11.9395	10.3874	8.79546	10.7174	10.4959	9.72662	10.9365	10.9568
F1S6H6	CC2D1B	tr|F1S6H6|F1S6H6_PIG	8.09056	8.48147	2.57471	7.18876	8.39107	2.57471	6.40669	7.13409	2.57471	6.25377	6.91567	2.57471
F1S6M7		tr|F1S6M7|F1S6M7_PIG	8.98551	2.57471	2.57471	6.96234	2.57471	2.57471	9.64256	2.57471	2.57471	9.50852	2.57471	2.57471
F1S6W6	GALNT18	tr|F1S6W6|F1S6W6_PIG	7.4816	7.39352	8.41313	7.9003	8.4539	8.86408	7.43033	9.31142	7.911	8.91001	8.55686	9.4447
F1S6Z8	VTA1	tr|F1S6Z8|F1S6Z8_PIG	10.2821	11.0237	11.1352	10.2574	11.1398	11.6643	9.45665	10.6279	12.2495	11.0237	11.7872	12.3108
F1S715	FUCA2	tr|F1S715|F1S715_PIG	11.1951	12.3045	11.5001	11.7128	12.5852	11.4326	10.6232	11.9218	10.59	10.7362	11.5929	10.6083
F1S733	UTRN	tr|F1S733|F1S733_PIG	7.86742	10.1222	8.67966	8.78269	9.68584	9.94574	7.54119	8.86009	8.30033	8.29483	8.79259	8.80535
F1S792	SLC37A2	tr|F1S792|F1S792_PIG	12.8638	12.4047	12.5778	12.6135	12.5497	12.875	12.7057	12.4855	12.5604	15.089	15.0211	14.8333
F1S7A4	TACSTD2	tr|F1S7A4|F1S7A4_PIG	10.5181	10.7873	11.4081	11.0285	11.0345	11.8049	11.2344	11.5448	12.0959	10.9426	11.1821	11.8832
F1S7L8	SH3GL1	tr|F1S7L8|F1S7L8_PIG	9.94959	2.57471	9.31142	10.1362	2.57471	7.86742	9.71408	2.57471	8.70332	9.65222	2.57471	7.70745
F1S7U3	CHI3L1	tr|F1S7U3|F1S7U3_PIG	12.5604	12.5329	12.4313	12.1851	12.167	12.3336	13.5242	13.6175	13.5521	11.606	11.576	11.4619
F1S866	SLC52A3	tr|F1S866|F1S866_PIG	8.81269	8.18592	9.0572	11.4669	10.1175	10.2574	7.39352	7.28068	8.1656	8.74515	8.28826	8.71716
F1S878	SDCBP2	tr|F1S878|F1S878_PIG	16.1179	16.5146	15.8988	15.9721	16.4061	15.7098	15.1153	15.3845	14.8547	14.3136	14.7557	14.0097
F1S895	NOP56	tr|F1S895|F1S895_PIG	6.40669	7.3032	7.10173	7.12536	6.94945	7.99858	6.66861	6.16253	7.10173	6.54038	7.80754	7.57454
F1S8B6	ATRN	tr|F1S8B6|F1S8B6_PIG	10.5133	10.9956	2.57471	10.5216	10.9102	2.57471	10.3557	9.73944	2.57471	10.3557	10.0936	2.57471
F1S8L1	JAKMIP1	tr|F1S8L1|F1S8L1_PIG	2.57471	2.57471	9.80668	2.57471	2.57471	2.57471	2.57471	2.57471	12.4181	2.57471	2.57471	7.71222
F1S8M9	LRPAP1	tr|F1S8M9|F1S8M9_PIG	9.8431	8.28826	10.4258	10.2444	9.218	9.8294	9.71943	8.55686	9.95455	9.95455	8.50464	10.0599
F1S8P6	MFSD10	tr|F1S8P6|F1S8P6_PIG	2.57471	2.57471	7.25476	2.57471	2.57471	7.31582	2.57471	2.57471	7.70745	2.57471	2.57471	7.84962
F1S8X7	PI4K2A	tr|F1S8X7|F1S8X7_PIG	9.34244	9.24902	11.0285	8.22537	8.42665	10.3457	9.97867	10.3617	10.9754	9.82075	10.3557	10.7397
F1S935	RPL18A	tr|F1S935|F1S935_PIG	12.1103	12.0098	12.7104	12.1588	11.3899	12.6021	12.8711	12.7495	13.0284	13.2513	13.2125	13.5331
F1S982	COPB1	tr|F1S982|F1S982_PIG	11.0345	9.18451	10.8148	10.8505	8.71716	10.6369	10.6741	9.86172	10.8244	11.0149	9.218	10.5181
F1S9A4	NUCB2	tr|F1S9A4|F1S9A4_PIG	9.1109	6.31966	7.28756	9.42156	7.50291	8.67209	8.28826	6.83946	7.11521	8.07218	4.92555	7.13409
F1S9G9	BROX	tr|F1S9G9|F1S9G9_PIG	12.9278	13.3494	13.7842	12.5072	12.9056	13.9207	13.458	13.6488	13.5673	14.0037	14.0804	14.223
F1S9K5	EPRS	tr|F1S9K5|F1S9K5_PIG	2.57471	10.3874	9.06461	2.57471	9.64256	10.43	2.57471	10.4765	9.85586	2.57471	10.3511	9.60392
F1S9Q1	HSPA8	tr|F1S9Q1|F1S9Q1_PIG	18.4857	18.4373	18.705	17.2562	17.3116	17.3116	19.8678	19.8678	19.5755	19.7163	19.7163	19.5755
F1S9X9	HSH2D	tr|F1S9X9|F1S9X9_PIG	2.57471	7.98512	2.57471	2.57471	8.04995	2.57471	2.57471	8.06474	2.57471	2.57471	8.2399	2.57471
F1SA12	TMEM205	tr|F1SA12|F1SA12_PIG	5.11185	2.57471	2.57471	8.49325	2.57471	2.57471	7.32511	2.57471	2.57471	7.68759	2.57471	2.57471
F1SA24	RDH11	tr|F1SA24|F1SA24_PIG	9.94131	9.32218	2.57471	9.12877	9.92219	2.57471	10.3683	10.4225	2.57471	9.43653	9.76982	2.57471
F1SA60	SPTB	tr|F1SA60|F1SA60_PIG	2.57471	8.60016	11.0389	2.57471	7.916	8.31048	2.57471	9.1671	9.93432	2.57471	8.09056	8.95102
F1SA70	HSPA2	tr|F1SA70|F1SA70_PIG	8.88857	8.1758	8.93058	8.28125	5.8078	7.92114	7.73835	6.2975	7.32511	7.70745	6.22377	8.01638
F1SA98	YWHAQ	tr|F1SA98|F1SA98_PIG	6.25377	8.39779	8.24936	5.14583	7.4747	7.4747	6.24288	7.93236	8.47044	6.75356	8.40313	8.86749
F1SAD9	PDIA4	tr|F1SAD9|F1SAD9_PIG	9.00391	3.67825	2.57471	8.94714	2.57471	2.57471	7.65108	2.57471	2.57471	8.60385	2.57471	2.57471
F1SAI6	GALNT1	tr|F1SAI6|F1SAI6_PIG	11.27	11.3946	10.794	11.0237	11.3946	10.8505	11.6545	12.0394	10.7457	10.9647	11.6411	10.229
F1SAK9	MPZL2	tr|F1SAK9|F1SAK9_PIG	7.31582	3.59742	2.57471	8.7404	2.57471	3.12445	8.79259	2.57471	2.57471	7.93856	2.57471	2.57471
F1SAL4	MEP1B	tr|F1SAL4|F1SAL4_PIG	16.037	16.1179	16.2857	16.7055	16.684	16.6056	16.972	16.8784	17.0983	19.8678	19.8678	19.0133
F1SAL8	TRAPPC8	tr|F1SAL8|F1SAL8_PIG	8.87997	7.57454	11.172	8.39107	7.73025	11.9341	8.38537	7.26755	11.1678	8.15746	7.45335	10.7999
F1SAM4	TMPRSS4	tr|F1SAM4|F1SAM4_PIG	6.16253	3.33697	7.16672	6.61056	2.57471	7.05962	7.04236	2.57471	6.87644	6.84862	2.57471	7.34745
F1SAX5	CD58	tr|F1SAX5|F1SAX5_PIG	6.39005	4.44193	7.85617	4.44193	2.57471	7.84613	4.76778	2.57471	6.39005	3.55288	2.57471	7.40479
F1SAY0	PTGFRN	tr|F1SAY0|F1SAY0_PIG	11.8905	12.788	12.2363	11.5929	12.0638	12.1538	12.7999	12.8711	13.5032	11.5996	11.8491	11.7977
F1SAY4	VTCN1	tr|F1SAY4|F1SAY4_PIG	9.73648	9.70261	7.09375	9.47141	9.73944	5.956	8.95936	9.3903	6.24288	10.9152	10.6369	6.88282
F1SB33	SYPL1	tr|F1SB33|F1SB33_PIG	12.788	12.6289	12.5431	12.9104	12.344	12.9056	13.5904	13.0284	13.3232	14.0708	14.103	14.0344
F1SB34	CDHR3	tr|F1SB34|F1SB34_PIG	9.68584	9.34725	9.82075	10.3511	10.0495	9.87482	10.3401	9.88342	9.81647	10.1083	9.75033	9.77842
F1SB42	EZR	tr|F1SB42|F1SB42_PIG	16.8317	16.7055	16.7956	16.7448	16.8317	16.7448	17.8865	18.705	18.5677	18.4857	18.2068	18.3476
F1SB53	PSMC2	tr|F1SB53|F1SB53_PIG	8.79546	9.00733	10.5216	9.1515	8.86749	10.4517	9.90102	9.218	10.9477	10.038	9.08356	11.0149
F1SB62	ACAT2	tr|F1SB62|F1SB62_PIG	2.57471	7.21747	8.08612	2.57471	7.9003	7.41097	2.57471	7.4747	8.06474	2.57471	7.93856	8.04995
F1SB67	IGF2R	tr|F1SB67|F1SB67_PIG	10.43	11.5824	10.43	10.4765	11.7977	11.0027	9.86172	11.0553	10.316	10.2132	11.1571	10.8618
F1SB90	GNAI1	tr|F1SB90|F1SB90_PIG	9.00733	10.9477	7.51149	9.54648	10.7873	7.69773	8.30638	10.9102	8.32345	8.84391	10.6818	7.66864
F1SBB5	NPC1	tr|F1SBB5|F1SBB5_PIG	9.01754	5.05327	3.22692	10.6279	8.27032	3.08653	9.38201	5.87234	3.06721	9.91517	7.55821	3.06721
F1SBE4	B4GALT5	tr|F1SBE4|F1SBE4_PIG	9.91517	9.89784	10.5664	11.7403	9.75531	9.50852	11.4721	10.9522	11.0854	10.6328	10.4404	10.5814
F1SBE5	PTGIS	tr|F1SBE5|F1SBE5_PIG	4.72441	9.0334	8.51167	6.31966	8.02912	8.43299	4.69167	9.46624	9.26564	5.43767	8.76633	8.70903
F1SBF9	TM9SF3	tr|F1SBF9|F1SBF9_PIG	10.4088	11.0285	11.0092	11.1776	10.7457	10.9426	9.89784	10.5575	10.5486	9.70261	10.6624	10.4959
F1SBL4	FERMT1	tr|F1SBL4|F1SBL4_PIG	9.83649	9.17974	9.42156	10.394	9.13465	8.35719	10.1753	8.22537	9.08356	10.4765	9.34725	9.58842
F1SBQ5	SLC16A1	tr|F1SBQ5|F1SBQ5_PIG	13.458	14.0804	13.4092	12.9423	13.0916	12.8306	14.6735	15.0211	14.8118	16.1726	16.2522	15.9146
F1SBS4	C3	tr|F1SBS4|F1SBS4_PIG	12.9056	13.4206	12.9712	12.8416	13.2073	12.9632	13.4699	14.103	13.1069	12.34	12.8711	12.593
F1SBU1	CAPS	tr|F1SBU1|F1SBU1_PIG	2.57471	8.81905	3.20564	2.57471	8.55686	3.06721	2.57471	7.57454	2.90368	2.57471	8.45876	2.90368
F1SC07	DNAH11	tr|F1SC07|F1SC07_PIG	8.02565	2.57471	8.01638	2.57471	2.57471	2.90368	12.5222	2.57471	12.2271	9.46174	2.57471	9.27319
F1SC70	CTSA	tr|F1SC70|F1SC70_PIG	12.1588	13.0046	12.3001	12.7999	13.1967	12.5852	10.4357	10.8078	9.97274	10.9014	11.4019	10.8858
F1SC80	RBP4	tr|F1SC80|F1SC80_PIG	15.6852	15.725	15.6278	15.5554	15.4163	15.2394	19.7163	19.5755	20.0601	18.8121	18.705	18.8121
F1SC82	MYOF	tr|F1SC82|F1SC82_PIG	10.2996	9.95455	8.4979	9.71943	9.32749	8.62514	9.33595	9.41636	8.84391	9.67254	9.64256	8.86408
F1SCC9	LOC106504545	tr|F1SCC9|F1SCC9_PIG	2.57471	2.57471	11.8049	2.57471	2.57471	11.7935	2.57471	2.57471	11.3648	2.57471	2.57471	10.9887
F1SCD0	LOC100153899	tr|F1SCD0|F1SCD0_PIG	13.9967	13.458	13.1069	14.112	13.7472	13.1825	13.1069	12.3652	12.4648	12.3917	11.9546	11.755
F1SCE4	UABP-2	tr|F1SCE4|F1SCE4_PIG	15.9721	16.2522	16.1726	15.4764	15.6278	15.7927	19.3012	19.0133	19.3012	19.5755	19.1362	20.2847
F1SCF0	SERPINA1	tr|F1SCF0|F1SCF0_PIG	10.2444	8.28125	8.43299	10.4693	9.1515	8.67966	10.084	9.16202	8.18592	10.1798	9.31543	6.85759
F1SCI9	STXBP2	tr|F1SCI9|F1SCI9_PIG	12.5276	13.0651	12.471	12.471	12.98	12.3997	12.2621	13.9207	12.5647	12.9553	13.697	12.8711
F1SCJ1	TRAPPC5	tr|F1SCJ1|F1SCJ1_PIG	5.07101	9.47487	7.3346	4.5448	8.94176	8.69567	4.72441	8.76237	8.73049	4.77862	8.67966	8.13702
F1SCV9	APOB	tr|F1SCV9|F1SCV9_PIG	8.87533	8.79988	8.27032	9.68584	9.46174	8.71716	8.48739	8.97235	8.29483	8.81905	8.98551	8.37194
F1SD63	CC2D1A	tr|F1SD63|F1SD63_PIG	9.85586	9.95865	9.62571	9.43653	10.7044	10.447	10.0142	9.96738	9.78926	9.801	9.86172	9.96738
F1SD69	LGMN	tr|F1SD69|F1SD69_PIG	10.2215	8.43767	9.57797	9.40399	7.85617	9.3903	9.1109	5.956	7.64251	9.30419	7.55244	8.18592
F1SD72	SLC24A4	tr|F1SD72|F1SD72_PIG	10.1222	5.16919	3.17963	11.0345	7.46518	2.57471	11.945	6.34036	2.57471	9.57003	6.92217	2.57471
F1SD88	TC2N	tr|F1SD88|F1SD88_PIG	11.9253	9.10482	10.854	11.1168	8.52308	9.68584	12.0777	8.74965	10.7793	11.7035	9.26564	10.8907
F1SDB7	FMO5	tr|F1SDB7|F1SDB7_PIG	2.57471	3.49535	9.90668	2.57471	2.57471	9.4447	2.57471	2.57471	9.04013	2.57471	2.57471	9.16202
F1SDQ0	SLC35F6	tr|F1SDQ0|F1SDQ0_PIG	7.80754	7.32511	8.63764	8.36631	8.49038	8.94176	6.64302	7.17944	7.916	8.31048	8.1656	8.82896
F1SDR7	YWHAB	tr|F1SDR7|F1SDR7_PIG	11.4156	10.3273	7.18876	11.9073	10.3298	6.82276	11.1352	10.59	6.10347	11.0196	10.1753	7.04236
F1SDX6	TGM2	tr|F1SDX6|F1SDX6_PIG	12.3045	10.7737	11.6688	12.4559	11.0027	10.691	13.0082	11.172	11.8955	12.2434	10.9814	11.4326
F1SDY3	DNASE2	tr|F1SDY3|F1SDY3_PIG	13.4489	13.5985	12.7057	14.0936	13.7669	12.7271	11.9031	11.8261	10.7558	11.2248	11.1869	10.6477
F1SDZ2	GALC	tr|F1SDZ2|F1SDZ2_PIG	10.1362	8.87533	9.801	9.32749	9.18451	9.89784	10.1993	8.56951	10.2642	9.86172	8.62514	9.94131
F1SDZ8	SEL1L	tr|F1SDZ8|F1SDZ8_PIG	2.57471	2.57471	7.83319	2.57471	2.57471	6.59595	2.57471	2.57471	7.4816	2.57471	2.57471	6.05866
F1SE73	DNAJA1	tr|F1SE73|F1SE73_PIG	13.7328	12.8249	13.285	12.5222	12.1103	12.6829	12.6581	11.845	12.7003	13.4842	12.7057	13.4842
F1SE87	CHMP5	tr|F1SE87|F1SE87_PIG	13.2073	14.6889	13.608	14.223	14.6889	13.608	11.5651	13.7062	11.9593	12.4113	14.0427	12.7681
F1SEI8	TSPAN13	tr|F1SEI8|F1SEI8_PIG	9.52732	2.57471	3.14158	9.43942	2.57471	2.57471	9.55014	2.57471	2.57471	8.63184	2.57471	2.57471
F1SEN1	ANXA8	tr|F1SEN1|F1SEN1_PIG	12.8936	12.6432	12.6432	12.7495	12.6432	12.6743	14.556	13.8056	14.0097	13.3838	12.9553	12.8638
F1SEQ6	TSPAN14	tr|F1SEQ6|F1SEQ6_PIG	10.3683	10.5664	9.28793	9.38201	9.68044	8.1758	11.1678	11.5824	8.47474	10.8948	11.2302	9.52732
F1SES5	ASAH1	tr|F1SES5|F1SES5_PIG	16.684	16.5685	16.6056	17.7399	18.1003	17.7399	17.6111	17.8169	17.8865	17.8865	17.8865	17.7399
F1SEY1	MAN2B1	tr|F1SEY1|F1SEY1_PIG	9.92678	3.44548	8.53338	9.99693	2.57471	7.70745	9.19063	2.57471	9.47487	8.04995	2.57471	8.19575
F1SEY8	PIGR	tr|F1SEY8|F1SEY8_PIG	18.2068	18.2068	18.8121	18.5677	18.4857	18.9493	15.6064	15.5704	15.7471	15.2831	15.182	15.7098
F1SFE6	PSMC6	tr|F1SFE6|F1SFE6_PIG	10.3351	10.1676	7.46518	8.54977	10.2821	7.97061	10.1576	9.58842	7.23612	10.4357	10.5575	7.92711
F1SFG8	ATP13A4	tr|F1SFG8|F1SFG8_PIG	12.9553	13.0337	12.7271	13.285	13.3941	12.9712	12.1588	12.9104	12.0442	13.1715	13.285	12.8364
F1SFI5	HRG	tr|F1SFI5|F1SFI5_PIG	13.6415	14.052	13.4955	14.0804	14.4415	13.8056	11.8706	12.6289	11.9872	11.2399	11.6181	11.559
F1SFI6	FETUB	tr|F1SFI6|F1SFI6_PIG	10.7362	11.4619	11.2248	10.7522	10.7122	11.4081	10.7666	10.8148	11.1571	10.6369	10.6083	11.27
F1SFI7	AHSG	tr|F1SFI7|F1SFI7_PIG	14.556	14.3136	14.6143	16.1179	15.9146	16.2087	14.4842	14.6039	14.9442	13.8876	13.8318	13.7669
F1SFJ8	DNAJB11	tr|F1SFJ8|F1SFJ8_PIG	9.29795	10.2694	3.12445	8.09056	10.843	2.57471	9.3903	10.4404	2.57471	8.73467	9.95865	2.57471
F1SFK6	TMEM87A	tr|F1SFK6|F1SFK6_PIG	2.57471	3.37261	7.67819	2.57471	2.57471	6.6515	2.57471	2.57471	7.3604	2.57471	2.57471	7.62844
F1SFV3	S100A14	tr|F1SFV3|F1SFV3_PIG	10.5619	9.26838	9.97274	11.3316	8.77423	10.8078	11.0908	10.9426	10.8673	11.6643	11.2176	11.0237
F1SG00	TPM2	tr|F1SG00|F1SG00_PIG	6.88919	2.57471	9.4514	7.68759	2.57471	10.3401	5.16919	2.57471	9.19918	6.96234	2.57471	9.54648
F1SGG1	KRT18	tr|F1SGG1|F1SGG1_PIG	11.7403	11.3507	11.2454	13.4699	13.1378	12.72	12.34	11.2302	11.0553	11.5929	10.6741	10.46
F1SGG2	KRT8	tr|F1SGG2|F1SGG2_PIG	14.8118	15.7927	15.3157	15.1153	15.6546	15.9459	15.0654	15.725	15.536	15.5554	15.8401	16.2522
F1SGJ3	FLNB	tr|F1SGJ3|F1SGJ3_PIG	12.9104	11.9753	12.8416	13.2276	12.0246	12.8249	12.9423	12.1851	12.9712	12.3336	11.6989	12.2805
F1SGM3	PSME2	tr|F1SGM3|F1SGM3_PIG	4.73834	6.48408	6.78322	4.22877	5.06407	7.15202	3.59742	5.06407	6.52134	3.33697	4.73834	7.15202
F1SGN5	TM9SF1	tr|F1SGN5|F1SGN5_PIG	7.9571	8.40898	8.45876	7.916	7.59177	8.29483	8.77122	9.26564	9.1671	8.68437	8.86749	9.48097
F1SGR0	EIF3M	tr|F1SGR0|F1SGR0_PIG	7.96445	8.33482	8.57907	8.51167	8.78724	7.55821	7.66864	7.25476	7.00343	8.40313	7.4816	7.59177
F1SGY1	ANO6	tr|F1SGY1|F1SGY1_PIG	12.593	12.5852	9.89784	11.8049	12.6743	10.1083	12.5647	12.8185	9.4447	12.6581	13.0721	10.794
F1SH33	SERPINI1	tr|F1SH33|F1SH33_PIG	12.98	10.9267	10.8773	12.7003	11.6489	12.5329	11.9501	10.2749	10.1627	9.71408	8.78724	9.82075
F1SH38	PTPRB	tr|F1SH38|F1SH38_PIG	10.2642	11.8832	10.6279	9.55701	10.8858	9.3954	10.1525	11.8207	10.4765	10.316	12.073	10.7362
F1SH92	ITIH4	tr|F1SH92|F1SH92_PIG	12.2621	11.576	11.945	12.0246	11.7935	11.8091	11.8641	10.7873	11.7035	12.2104	11.4721	11.9753
F1SHL3	SEC23A	tr|F1SHL3|F1SHL3_PIG	7.57454	2.57471	3.08653	7.37458	2.57471	2.57471	3.6466	2.57471	2.57471	6.61056	2.57471	2.57471
F1SHL9	PKM	tr|F1SHL9|F1SHL9_PIG	13.6488	13.3773	13.5673	13.2765	13.2276	13.0916	13.8432	13.7564	14.0037	13.3494	13.1378	13.3838
F1SHN8	SLC2A13	tr|F1SHN8|F1SHN8_PIG	12.5431	13.2978	11.4889	11.9395	13.0046	11.9218	12.72	13.1876	11.9945	12.9338	13.2073	11.733
F1SHP1	ADAMTS1	tr|F1SHP1|F1SHP1_PIG	7.48903	2.57471	8.42665	7.73025	2.57471	8.54272	8.53338	2.57471	9.01754	7.59177	2.57471	8.73467
F1SHR3	ATP6V1E1	tr|F1SHR3|F1SHR3_PIG	12.9863	12.5431	11.5564	12.8364	12.5604	11.5157	12.7681	12.6829	11.7403	13.899	13.542	13.8056
F1SI25	LRRC57	tr|F1SI25|F1SI25_PIG	13.3412	13.0916	13.3336	12.8249	12.7999	12.2931	14.4662	14.0097	14.2687	13.608	13.3494	13.5032
F1SI88	HEXA	tr|F1SI88|F1SI88_PIG	12.3997	12.8185	12.0777	12.72	13.0169	12.7681	11.5488	12.5431	11.5488	12.788	13.4271	12.8584
F1SI90	ADPGK	tr|F1SI90|F1SI90_PIG	10.3874	10.6785	9.13465	9.35454	9.71043	8.74515	10.8858	11.3031	10.4225	9.78926	10.1422	9.0572
F1SIB1	F2	tr|F1SIB1|F1SIB1_PIG	10.6741	10.043	11.1398	11.1089	10.2444	10.2349	10.4765	9.29508	10.6624	9.94131	9.40399	9.83649
F1SIC0	PACSIN3	tr|F1SIC0|F1SIC0_PIG	9.09836	3.17963	3.06721	6.40669	2.57471	2.57471	8.89664	2.57471	2.57471	8.20689	2.57471	2.57471
F1SIC5	NPTN	tr|F1SIC5|F1SIC5_PIG	10.1422	11.9706	11.8341	10.3995	13.285	12.3108	11.6918	13.5599	12.6581	11.4326	13.2513	12.1851
F1SID4	PSMC3	tr|F1SID4|F1SID4_PIG	3.69432	9.57797	9.73648	6.78322	10.1222	10.7999	6.12299	8.79259	8.59451	5.97808	9.40965	9.42614
F1SIJ9	PSAT1	tr|F1SIJ9|F1SIJ9_PIG	12.6656	11.559	12.7495	12.593	12.1241	12.2714	12.3803	11.8091	12.3045	12.5778	12.2714	12.788
F1SIK9	SEPT7	tr|F1SIK9|F1SIK9_PIG	8.57295	9.93432	8.52308	8.42665	10.6179	8.11014	9.66295	11.3185	8.15746	8.90294	9.83359	8.27032
F1SIN0	GCNT1	tr|F1SIN0|F1SIN0_PIG	13.4407	12.875	12.2271	14.0427	12.0959	11.5651	14.6143	14.6889	14.0187	13.8432	13.665	12.9553
F1SIQ5	GPC1	tr|F1SIQ5|F1SIQ5_PIG	9.45665	10.0315	2.90368	5.11185	8.56951	2.57471	10.5269	11.3648	2.57471	9.06017	10.1083	2.57471
F1SIW2	SEMA3G	tr|F1SIW2|F1SIW2_PIG	11.096	10.5363	10.4357	10.4357	10.1877	10.8203	12.2197	11.2794	11.1497	10.7326	10.8203	10.2947
F1SIX3	UGP2	tr|F1SIX3|F1SIX3_PIG	11.2032	11.5312	11.3946	11.4619	11.9753	11.4889	10.8773	11.7822	10.8203	11.4511	11.5651	11.0092
F1SJB5	ANXA1	tr|F1SJB5|F1SJB5_PIG	14.4842	14.6288	14.4973	14.4662	14.7029	14.3136	15.536	15.7098	16.5146	14.7557	14.8641	15.0654
F1SJK6	HACD3	tr|F1SJK6|F1SJK6_PIG	8.70332	8.66535	2.57471	8.08042	8.63184	2.57471	8.8932	9.79605	2.57471	8.06834	8.63184	2.57471
F1SJQ6	RPL14	tr|F1SJQ6|F1SJQ6_PIG	11.6242	10.8244	12.0246	11.3946	9.83359	11.2875	12.5852	11.9341	12.8489	12.8936	12.344	13.0169
F1SJR7	TTLL12	tr|F1SJR7|F1SJR7_PIG	2.57471	8.77946	2.57471	2.57471	9.57003	3.14158	2.57471	8.86749	2.57471	2.57471	9.29508	2.57471
F1SJS8	TAGLN	tr|F1SJS8|F1SJS8_PIG	2.57471	2.57471	6.48408	2.57471	2.57471	8.95936	2.57471	2.57471	8.28125	2.57471	2.57471	7.45335
F1SJT7	APOA4	tr|F1SJT7|F1SJT7_PIG	11.2454	10.1048	10.084	12.0394	11.3817	8.50464	11.0389	10.3457	9.07055	10.5441	9.78926	8.30033
F1SJX5	CIB1	tr|F1SJX5|F1SJX5_PIG	14.0936	14.112	13.6175	12.98	13.2765	12.7057	13.0224	12.745	12.3803	12.3001	12.1458	11.9341
F1SJY1	ERGIC1	tr|F1SJY1|F1SJY1_PIG	8.29483	8.14523	2.57471	8.38537	4.98798	2.57471	9.92219	9.49561	2.57471	8.27032	8.06474	2.57471
F1SK03	ANPEP	tr|F1SK03|F1SK03_PIG	11.4721	9.13465	9.07823	11.6545	8.22537	8.93058	10.5086	8.99815	8.93819	12.0246	8.22031	9.33595
F1SK31	OCLN	tr|F1SK31|F1SK31_PIG	8.26013	8.90294	8.08042	7.45335	8.79546	7.80754	8.91506	8.68889	9.48617	8.17024	7.53385	9.24012
F1SK41	SLC1A1	tr|F1SK41|F1SK41_PIG	6.54038	6.24288	8.79546	7.15202	7.54119	8.60016	5.58785	7.67819	7.79603	6.59595	8.08042	8.86009
F1SKD4	MON2	tr|F1SKD4|F1SKD4_PIG	5.12629	2.57471	2.57471	8.22031	2.57471	2.57471	7.92711	2.57471	3.08653	7.04236	2.57471	3.08653
F1SKE2	PLOD2	tr|F1SKE2|F1SKE2_PIG	5.72885	2.57471	9.16202	7.34745	2.57471	10.0792	7.84613	2.57471	9.51177	8.1758	2.57471	10.0792
F1SKE7	PCOLCE2	tr|F1SKE7|F1SKE7_PIG	8.78269	8.95936	9.98922	9.72662	9.40965	10.4162	10.6672	10.3273	10.054	9.42614	8.96686	9.74525
F1SKI0	MYH11	tr|F1SKI0|F1SKI0_PIG	12.5154	11.2537	12.1103	12.4047	11.2032	12.34	13.0169	11.4949	12.745	12.6135	11.1168	12.2931
F1SKJ1	MYH9	tr|F1SKJ1|F1SKJ1_PIG	16.3154	16.1726	16.1491	16.4061	16.0609	16.3154	17.8169	17.6111	17.8169	17.4643	17.3985	17.0983
F1SKN5	EIF3L	tr|F1SKN5|F1SKN5_PIG	9.31142	2.57471	7.34745	9.6577	2.57471	7.75619	8.44712	2.57471	7.63601	8.37194	2.57471	7.69773
F1SKP0	PICK1	tr|F1SKP0|F1SKP0_PIG	6.22377	2.57471	2.57471	5.58785	6.97101	2.57471	5.72885	6.42938	2.57471	4.5448	6.40669	2.57471
F1SKU3	CRB2	tr|F1SKU3|F1SKU3_PIG	7.62844	10.4404	9.67679	6.34036	10.9199	9.85586	8.39779	10.8203	10.5441	8.12577	10.394	9.73944
F1SL99	PTGES3	tr|F1SL99|F1SL99_PIG	9.41636	7.8937	2.57471	10.0251	8.46465	2.57471	10.2642	7.99074	2.57471	10.1576	9.19063	2.57471
F1SLA0	ATP5F1B	tr|F1SLA0|F1SLA0_PIG	11.1571	10.2444	9.21219	11.3438	9.80668	8.79988	11.2875	9.77842	8.45876	11.2032	10.8618	9.21219
F1SLF9	STAMBP	tr|F1SLF9|F1SLF9_PIG	2.57471	10.5441	2.57471	2.57471	9.4447	2.57471	2.57471	10.7558	2.57471	2.57471	10.1048	2.57471
F1SLL1	IL6ST	tr|F1SLL1|F1SLL1_PIG	10.8034	12.344	10.9365	11.1398	11.9819	11.4721	9.76044	10.9365	10.1175	11.1678	12.788	11.6242
F1SLU6	USP5	tr|F1SLU6|F1SLU6_PIG	8.10122	6.56955	10.3113	6.81056	8.93819	9.22902	7.97727	7.92711	9.49561	7.02226	6.82276	8.67966
F1SLX0	M6PR	tr|F1SLX0|F1SLX0_PIG	10.2947	12.1999	11.8905	10.7254	11.7606	11.8261	10.9568	12.7999	12.1538	10.8078	12.2893	12.1458
F1SLY7	CNPY2	tr|F1SLY7|F1SLY7_PIG	8.89664	7.60132	2.57471	7.84613	7.57454	2.57471	8.68437	8.01172	2.57471	6.31966	6.2975	2.57471
F1SM07	COPS8	tr|F1SM07|F1SM07_PIG	7.5672	2.57471	2.57471	7.17944	2.57471	2.57471	7.86742	2.57471	2.57471	7.40479	2.57471	2.57471
F1SM28	UGT1A6	tr|F1SM28|F1SM28_PIG	12.0172	12.0638	13.1378	12.1103	12.2893	12.4855	12.8854	12.7003	13.4206	12.7571	12.6491	13.436
F1SM35	ATP8B1	tr|F1SM35|F1SM35_PIG	12.1739	11.6181	13.0169	11.9501	11.3648	13.2125	12.4855	11.1497	13.4489	12.131	11.7035	12.9056
F1SM37	NEDD4L	tr|F1SM37|F1SM37_PIG	9.8677	10.2574	9.8431	10.2947	10.4225	9.4514	7.64251	8.63764	10.3718	9.37785	7.95161	9.73648
F1SM81	TTC38	tr|F1SM81|F1SM81_PIG	7.26755	2.57471	7.84613	7.26755	2.57471	7.25476	7.23612	2.57471	8.76633	6.79112	2.57471	7.80754
F1SMB2	DLAT	tr|F1SMB2|F1SMB2_PIG	2.57471	9.3903	8.20204	5.956	9.4514	9.27319	5.03113	7.12536	8.88494	6.66861	7.83319	9.37785
F1SMC0	CAP1	tr|F1SMC0|F1SMC0_PIG	11.0149	11.3648	11.1678	11.27	11.3378	10.9522	10.6369	11.5651	10.7044	10.691	11.4669	11.08
F1SMF4	ITGA2	tr|F1SMF4|F1SMF4_PIG	12.92	12.7057	13.3073	13.0721	12.8306	13.4092	12.8306	12.8364	13.0651	13.7842	13.5331	13.8635
F1SMN6	ATP6V1F	tr|F1SMN6|F1SMN6_PIG	9.68044	11.0476	2.57471	10.4162	10.5814	2.57471	10.25	11.606	2.57471	10.6032	10.9754	2.57471
F1SMS8	LMAN1	tr|F1SMS8|F1SMS8_PIG	10.7044	11.6859	11.1497	10.4088	11.7072	11.5824	11.1041	12.0002	11.4721	10.9199	11.8261	11.8579
F1SMV6	NCL	tr|F1SMV6|F1SMV6_PIG	8.22031	7.86742	2.57471	7.9571	8.8241	2.57471	8.12577	8.35083	2.57471	8.32345	8.43299	2.57471
F1SMW3	SERPINB5	tr|F1SMW3|F1SMW3_PIG	8.70903	7.95161	2.57471	9.66889	8.13702	2.57471	9.00391	8.44712	2.57471	8.67209	7.96445	2.57471
F1SMW6	SERPINB7	tr|F1SMW6|F1SMW6_PIG	12.4423	12.98	12.3652	12.6934	13.1624	12.3241	12.6358	13.285	12.7751	13.8238	14.7898	14.4541
F1SMW9	PSMD1	tr|F1SMW9|F1SMW9_PIG	9.43942	10.7793	10.7622	9.784	11.4081	11.0196	9.53885	11.4458	10.9199	9.87482	11.0854	11.3946
F1SMX1	C2orf72	tr|F1SMX1|F1SMX1_PIG	7.16672	6.16253	2.57471	4.71032	4.41498	2.57471	6.37323	4.17854	2.57471	8.40898	5.14583	2.57471
F1SMX5	CAB39	tr|F1SMX5|F1SMX5_PIG	13.3073	12.8364	13.4206	12.7057	12.5431	12.4181	14.2456	13.6797	14.2038	13.3993	13.1527	13.1527
F1SMZ6	HSPE1	tr|F1SMZ6|F1SMZ6_PIG	7.23612	7.43033	8.64556	9.40965	8.33482	10.0982	7.60859	7.98512	8.95102	7.05962	5.956	8.73049
F1SN27	SORD	tr|F1SN27|F1SN27_PIG	7.84613	8.99231	10.5619	8.86749	9.90668	10.6032	8.97235	9.0572	9.56227	9.0334	9.73944	10.7326
F1SN33	MYO1B	tr|F1SN33|F1SN33_PIG	14.4035	13.9721	13.9721	13.899	13.4762	13.5032	13.697	13.1527	13.0046	13.9455	13.4653	13.665
F1SN44	SLC28A2	tr|F1SN44|F1SN44_PIG	9.58842	7.88562	2.57471	9.04013	8.43767	2.57471	9.67254	8.90294	2.57471	10.2996	9.58128	2.57471
F1SN68	ORM1	tr|F1SN68|F1SN68_PIG	15.4163	15.6852	15.4573	16.4895	16.972	16.5146	13.3161	13.9099	13.6797	12.7813	13.4206	13.1069
F1SN92	SAL1	tr|F1SN92|F1SN92_PIG	15.0654	15.1153	14.8547	15.2394	15.4902	15.4902	15.6546	15.5119	15.7098	14.103	14.1949	14.3315
F1SNE5	SH3GL2	tr|F1SNE5|F1SNE5_PIG	12.1919	11.9546	13.2073	13.1715	12.9553	14.5287	11.6736	10.9647	12.0246	12.2058	11.5001	12.4559
F1SNF3	PODXL	tr|F1SNF3|F1SNF3_PIG	12.6289	11.7692	12.6581	13.8056	13.292	13.7842	14.4973	13.6732	14.3136	13.436	12.6656	13.3494
F1SNJ8	ATP6V0A4	tr|F1SNJ8|F1SNJ8_PIG	6.88282	7.92114	8.42106	8.50464	8.14523	8.97235	6.00738	6.75356	7.77598	7.73835	8.04995	8.57295
F1SNK3	MTAP	tr|F1SNK3|F1SNK3_PIG	2.57471	8.05535	9.27929	2.57471	8.41313	7.43033	2.57471	9.57003	9.4514	2.57471	8.70903	8.14523
F1SNL7	CNDP2	tr|F1SNL7|F1SNL7_PIG	9.31543	11.4721	11.7276	9.4514	10.6369	11.8905	8.95102	10.6032	11.6139	9.50288	10.7793	11.6859
F1SP03	KCMF1	tr|F1SP03|F1SP03_PIG	2.57471	2.57471	2.57471	2.57471	2.57471	5.8078	2.57471	2.57471	5.54179	2.57471	2.57471	5.58785
F1SP18	TARS	tr|F1SP18|F1SP18_PIG	7.53385	7.6129	2.57471	7.5842	7.4202	2.57471	7.38403	8.2399	2.57471	7.46518	7.09375	2.57471
F1SP27	ELP1	tr|F1SP27|F1SP27_PIG	7.12536	2.57471	9.05279	5.07101	2.57471	8.59451	6.83946	2.57471	9.18451	7.2002	2.57471	9.29795
F1SP93	ATP6V1A	tr|F1SP93|F1SP93_PIG	13.4321	13.4955	12.9278	13.8238	13.9455	13.4653	13.6564	13.458	12.8711	13.9207	14.1757	13.2413
F1SPF6	RUVBL1	tr|F1SPF6|F1SPF6_PIG	12.8489	12.9056	13.292	12.7681	12.5723	12.8584	12.4935	12.9423	13.697	13.2709	13.6175	13.0651
F1SPI5	FGD5	tr|F1SPI5|F1SPI5_PIG	13.5854	11.3089	10.9754	13.8161	10.691	11.3817	11.9395	9.78926	9.67679	13.1461	10.3834	10.9477
F1SPK8	CD63	tr|F1SPK8|F1SPK8_PIG	14.5117	14.2574	13.7669	13.5779	13.7328	12.92	13.8528	13.5521	12.9423	14.8118	14.6039	14.2944
F1SPS7	APEH	tr|F1SPS7|F1SPS7_PIG	2.57471	8.36631	8.44203	2.57471	8.49325	8.48147	2.57471	8.47474	8.86009	2.57471	7.38403	8.31048
F1SQ14		tr|F1SQ14|F1SQ14_PIG	12.9338	12.2434	13.1825	11.9945	11.6989	12.2363	12.994	12.2893	13.2276	12.073	11.6489	12.2058
F1SQ22	CD86	tr|F1SQ22|F1SQ22_PIG	2.57471	8.59451	2.57471	2.57471	9.87482	3.17963	2.57471	8.97758	2.57471	2.57471	9.21219	2.57471
F1SQ58	MUC13	tr|F1SQ58|F1SQ58_PIG	10.5575	11.5385	13.0046	10.4883	12.2271	12.7571	10.0495	10.447	11.2985	11.3946	12.1739	13.3993
F1SQH7	SLC27A2	tr|F1SQH7|F1SQH7_PIG	3.67825	2.57471	3.24849	7.3604	2.57471	3.20564	4.73834	2.57471	2.57471	6.91567	2.57471	2.57471
F1SQN1	CCT4	tr|F1SQN1|F1SQN1_PIG	8.86408	9.3954	6.73661	8.57295	9.75033	7.28756	8.69567	9.60625	8.31048	9.11803	9.8677	8.59451
F1SQR8	LTA4H	tr|F1SQR8|F1SQR8_PIG	3.24849	7.57969	7.5842	2.57471	7.67819	7.4202	2.57471	7.5672	6.48408	2.57471	6.31966	6.61056
F1SQT9	ACTR6	tr|F1SQT9|F1SQT9_PIG	3.26711	2.57471	11.6242	2.57471	2.57471	10.854	2.57471	2.57471	12.8638	2.57471	2.57471	12.34
F1SQW0	PAK2	tr|F1SQW0|F1SQW0_PIG	9.34725	9.87818	10.6672	9.18451	8.92107	10.6279	9.95865	10.0982	10.6179	9.3954	9.67254	10.1676
F1SQX2	EPS8	tr|F1SQX2|F1SQX2_PIG	16.6056	16.6558	16.684	15.725	15.7927	16.1726	16.4895	16.7956	16.5685	15.8401	15.9721	16.0861
F1SQX4	MELTF	tr|F1SQX4|F1SQX4_PIG	14.0187	13.7472	13.6281	13.8318	13.3599	13.1876	13.285	13.3232	14.026	13.2978	13.2978	12.9863
F1SQZ6	SLCO1A2	tr|F1SQZ6|F1SQZ6_PIG	3.29554	5.17268	9.40399	2.57471	7.44006	8.22537	2.57471	6.46817	8.73467	2.57471	6.75356	7.77598
F1SR53	ITGA5	tr|F1SR53|F1SR53_PIG	2.57471	10.6083	7.50291	2.57471	10.3874	7.74801	2.57471	8.42106	8.20689	2.57471	9.23481	7.65108
F1SR61	CUL3	tr|F1SR61|F1SR61_PIG	2.57471	7.51736	3.29554	2.57471	8.01638	3.22692	2.57471	7.87772	3.14158	2.57471	7.46518	3.14158
F1SR76	DNPEP	tr|F1SR76|F1SR76_PIG	6.83946	8.35719	4.36654	7.71222	8.57907	4.09033	8.19575	8.24936	3.49535	8.28826	8.53	3.49535
F1SR87	ZFAND2B	tr|F1SR87|F1SR87_PIG	6.48408	2.57471	3.30562	3.33697	2.57471	3.72649	4.92555	2.57471	3.17963	3.44548	2.57471	3.17963
F1SRC8	CLEC3B	tr|F1SRC8|F1SRC8_PIG	8.33932	6.98887	8.04995	8.63184	7.00343	8.34522	5.09417	5.99059	7.3032	5.99059	5.72885	7.4747
F1SRC9	CDCP1	tr|F1SRC9|F1SRC9_PIG	10.9754	10.4959	11.2399	10.3718	10.2057	11.08	10.3351	9.6577	11.2399	9.74525	9.63505	10.9522
F1SRT6	EPHB6	tr|F1SRT6|F1SRT6_PIG	6.42938	8.22537	4.31299	4.26551	9.37423	3.71714	3.44548	9.24012	3.71144	3.17963	8.33932	3.71144
F1SRU0	TRPV5	tr|F1SRU0|F1SRU0_PIG	12.5723	12.6829	13.6797	13.989	12.6829	14.3892	13.3412	13.8528	14.6494	12.92	13.2189	14.103
F1SRU8	TMEM30B	tr|F1SRU8|F1SRU8_PIG	10.8078	10.9426	7.63601	10.7457	10.9477	6.92217	9.48617	10.3113	7.54119	9.99367	10.6477	6.94945
F1SS00	TMBIM1	tr|F1SS00|F1SS00_PIG	12.3803	11.0196	11.559	11.5863	10.6328	11.8955	12.3735	11.1951	11.4669	12.3575	11.3507	11.4889
F1SS01	ARPC2	tr|F1SS01|F1SS01_PIG	10.5363	10.0029	10.0655	11.1131	10.5976	9.71043	10.378	10.4517	8.79259	10.8907	10.5035	9.81202
F1SS16	FAM98B	tr|F1SS16|F1SS16_PIG	2.57471	2.57471	7.98512	2.57471	2.57471	8.64556	2.57471	2.57471	7.97061	2.57471	2.57471	8.28826
F1SS24	FN1	tr|F1SS24|F1SS24_PIG	6.96234	2.57471	4.26551	7.36569	2.57471	3.71144	4.09033	2.57471	3.69432	5.06407	2.57471	3.69432
F1SS93	CTSS	tr|F1SS93|F1SS93_PIG	8.59451	10.054	4.22877	10.0599	10.9754	3.69432	7.93856	8.91001	3.68716	7.09375	8.99815	3.68716
F1SSA6		tr|F1SSA6|F1SSA6_PIG	9.3617	9.09017	10.9522	9.41636	8.34522	10.1222	10.5441	9.56227	11.4156	9.1109	9.25764	10.3834
F1SSE9	GALNT12	tr|F1SSE9|F1SSE9_PIG	8.27537	8.73467	4.17854	8.52308	6.9387	3.68716	7.98512	9.58128	3.67825	9.12123	9.0572	3.67825
F1SSH7	TMED4	tr|F1SSH7|F1SSH7_PIG	8.35083	8.74965	4.09033	7.41097	8.79988	3.67825	10.022	8.76633	3.66644	10.0142	8.88857	3.66644
F1SSI2	DHRS7	tr|F1SSI2|F1SSI2_PIG	4.36654	5.54179	8.2399	5.17268	6.85759	6.79112	6.34036	7.04236	7.8937	5.8078	6.85759	7.50291
F1SSL6	PSMA3	tr|F1SSL6|F1SSL6_PIG	10.5814	10.7457	9.29508	9.97274	10.2391	8.68889	10.3218	10.084	8.55686	10.4088	10.4959	8.37801
F1SSV2	CHP1	tr|F1SSV2|F1SSV2_PIG	10.8308	9.1515	7.8937	10.708	9.05279	9.218	11.4156	10.0251	9.16202	10.794	9.70261	8.55686
F1ST95	OSBPL3	tr|F1ST95|F1ST95_PIG	2.57471	6.83946	3.72649	2.57471	7.68759	3.66644	2.57471	7.51736	3.6466	2.57471	7.17944	3.6466
F1STG7	IL1R1	tr|F1STG7|F1STG7_PIG	12.5222	9.97867	12.3515	12.8306	9.69271	12.1999	13.8238	11.3089	13.5779	12.6934	10.2132	12.3241
F1STI6	CEP57	tr|F1STI6|F1STI6_PIG	3.14158	2.57471	8.51662	2.57471	2.57471	12.2893	2.57471	2.57471	7.83319	2.57471	2.57471	8.48739
F1STI9	ENDOD1	tr|F1STI9|F1STI9_PIG	3.17963	2.57471	7.51736	2.57471	2.57471	7.55244	2.57471	2.57471	8.65873	2.57471	2.57471	7.6129
F1STN6	WASF2	tr|F1STN6|F1STN6_PIG	5.85174	9.69794	3.71714	7.38403	9.16202	8.05535	4.22877	8.36631	6.73661	6.92217	8.44712	8.09056
F1STR1	CTSC	tr|F1STR1|F1STR1_PIG	10.5664	10.0936	9.97867	10.9102	9.52732	10.1422	10.9365	9.34244	10.642	11.4805	9.93432	10.59
F1STR4	PRSS23	tr|F1STR4|F1STR4_PIG	8.49038	4.22877	8.48147	7.77598	2.57471	8.1656	8.31048	2.57471	8.81269	7.4596	2.57471	8.85452
F1SU22	UXS1	tr|F1SU22|F1SU22_PIG	6.34036	7.16672	3.71144	4.80097	8.82896	3.6466	6.68849	7.911	3.62873	6.88919	7.2002	3.62873
F1SU59	ANXA7	tr|F1SU59|F1SU59_PIG	14.3136	14.281	13.8635	13.9099	13.9967	14.103	16.2522	15.6546	15.5119	15.7628	15.2175	15.089
F1SU64	MAL	tr|F1SU64|F1SU64_PIG	12.1458	11.4019	9.22902	9.87482	9.86456	7.51736	13.3773	12.7336	10.6328	13.0082	12.3575	10.6818
F1SU95	SPOCK2	tr|F1SU95|F1SU95_PIG	12.2931	12.3997	9.64812	13.2189	12.8489	10.8948	13.9207	14.1655	12.5276	13.0651	13.0046	11.3089
F1SUD6	FAM120A	tr|F1SUD6|F1SUD6_PIG	7.85617	7.9003	10.3351	8.80535	8.42106	10.3683	9.13465	8.02565	9.73648	9.02635	9.37785	10.043
F1SUG4	ELOB	tr|F1SUG4|F1SUG4_PIG	7.65108	8.11919	8.20689	6.6515	7.34745	7.50291	6.6515	6.9296	7.46518	6.24288	7.71222	7.44828
F1SUH8	ATP6V0C	tr|F1SUH8|F1SUH8_PIG	9.37423	10.9522	10.0315	9.78926	11.2344	10.0599	8.55686	10.113	9.60392	11.8832	12.471	11.5448
F1SUK5	MYO7A	tr|F1SUK5|F1SUK5_PIG	11.6797	12.7412	11.4669	13.0651	14.0187	12.9863	14.0097	14.5833	14.7029	10.4162	11.1951	10.4641
F1SUK6	CAPN5	tr|F1SUK6|F1SUK6_PIG	14.7321	14.7711	14.8641	14.2456	14.2944	14.6288	14.3315	14.5117	15.0457	14.88	15.1627	15.6064
F1SUQ5	UBR4	tr|F1SUQ5|F1SUQ5_PIG	11.559	11.7872	11.6545	11.2985	12.1919	11.1131	11.3089	11.4619	10.6232	11.7276	11.9706	11.1398
F1SV50	PDGFD	tr|F1SV50|F1SV50_PIG	3.08653	9.14148	3.69432	2.57471	9.61634	3.62873	2.57471	9.14148	3.61442	2.57471	8.17024	3.61442
F1SV69	MMP8	tr|F1SV69|F1SV69_PIG	13.285	12.8638	13.5779	12.1458	12.1538	12.6491	15.0211	14.2038	15.3157	13.3412	12.8638	13.5599
F1SVB0	CAPG	tr|F1SVB0|F1SVB0_PIG	7.10173	8.55686	8.09666	5.99059	8.29483	8.84971	4.39024	7.73025	8.36631	4.8404	7.86742	8.53338
F1SX62	VCAN	tr|F1SX62|F1SX62_PIG	13.5331	11.1131	10.4765	12.8854	9.74525	10.3834	10.8308	8.56438	9.43942	10.6672	7.70745	9.20332
F2Z4Y0	SNRPD3	tr|F2Z4Y0|F2Z4Y0_PIG	3.06721	8.56438	8.8932	2.57471	7.26755	8.14523	2.57471	9.07055	8.84971	2.57471	8.38537	8.90294
F2Z4Y1	YWHAH	tr|F2Z4Y1|F2Z4Y1_PIG	3.20564	2.57471	9.56227	2.57471	2.57471	9.11803	2.57471	2.57471	10.1525	2.57471	2.57471	8.94714
F2Z4Y8	RPS11	tr|F2Z4Y8|F2Z4Y8_PIG	11.4805	11.6545	11.5996	10.9887	11.4805	10.4404	12.1851	12.5222	12.4113	12.0394	12.3997	12.2363
F2Z4Z1	YWHAG	tr|F2Z4Z1|F2Z4Z1_PIG	14.1465	14.8641	15.089	13.2513	14.0708	14.0187	13.5521	14.6494	14.7321	13.665	14.556	14.6889
F2Z4Z8	GNB2	tr|F2Z4Z8|F2Z4Z8_PIG	13.8318	12.7681	13.1289	13.4092	12.2805	12.3652	12.8249	12.1016	11.9031	13.9967	12.4113	13.1126
F2Z501	TMED2	tr|F2Z501|F2Z501_PIG	9.92219	7.31582	6.76765	8.40898	6.37323	7.3346	9.24902	7.18876	7.07601	7.57454	9.26838	8.7404
F2Z516	TAX1BP3	tr|F2Z516|F2Z516_PIG	7.3032	2.57471	3.68716	9.02243	2.57471	3.61442	5.99059	2.57471	3.59742	7.84613	2.57471	3.59742
F2Z554	RPL30	tr|F2Z554|F2Z554_PIG	2.57471	4.64023	3.67825	2.57471	6.69711	3.59742	2.57471	6.12299	3.55288	2.57471	4.8404	3.55288
F2Z561	NCALD	tr|F2Z561|F2Z561_PIG	9.4514	10.4822	11.0594	9.04695	9.48617	10.7622	9.51177	10.9267	10.9568	8.00775	10.3113	9.91517
F2Z567	RPL8	tr|F2Z567|F2Z567_PIG	11.0285	2.57471	8.10605	11.0027	2.57471	7.88562	8.40313	2.57471	8.71716	9.38201	2.57471	7.96445
F2Z5B4	HNRNPA3	tr|F2Z5B4|F2Z5B4_PIG	9.12877	8.89664	3.66644	10.9754	11.3185	3.55288	9.04013	9.4514	3.53405	9.49561	9.82075	3.53405
F2Z5C1	ANXA5	tr|F2Z5C1|F2Z5C1_PIG	15.3157	14.88	14.9986	15.182	15.2394	15.3555	15.2175	14.9894	14.6143	15.7098	15.8988	15.9721
F2Z5D2	ACTR3	tr|F2Z5D2|F2Z5D2_PIG	8.12577	9.77842	9.47141	6.16253	10.229	9.94959	7.49421	10.9199	10.378	7.55244	10.4517	10.843
F2Z5E2	SERPINC1	tr|F2Z5E2|F2Z5E2_PIG	11.4889	11.2248	10.8948	12.6656	12.4998	12.5431	11.9341	11.2917	11.3899	11.1497	10.9522	10.9718
F2Z5E6	RPS5	tr|F2Z5E6|F2Z5E6_PIG	9.98249	9.49561	11.5863	8.49038	9.58842	11.3438	10.5664	10.5441	11.6181	11.0027	10.3617	12.1157
F2Z5F5	RPS8	tr|F2Z5F5|F2Z5F5_PIG	13.0721	12.593	13.6564	12.745	12.4113	13.4206	13.2234	13.0046	13.6488	13.8528	13.4955	14.1949
F2Z5G3	CALM2	tr|F2Z5G3|F2Z5G3_PIG	18.3476	18.4857	18.1003	17.6728	17.6111	17.4959	14.4254	14.9442	13.5854	15.1153	15.2831	14.9742
F2Z5H6	ATP6V0D1	tr|F2Z5H6|F2Z5H6_PIG	13.1069	13.2125	13.3494	13.2125	12.9483	13.4699	13.292	13.0651	13.1126	14.4842	13.6732	14.0427
F2Z5I5	CSNK2A1	tr|F2Z5I5|F2Z5I5_PIG	5.16919	7.9571	6.75356	7.92114	8.13246	7.10173	5.17268	8.45876	8.57907	7.12536	8.31626	8.54272
F2Z5J9	RAB11B	tr|F2Z5J9|F2Z5J9_PIG	14.103	13.1378	13.4489	13.7133	12.9104	12.8638	13.4321	13.1211	13.0224	13.5521	12.6289	12.8936
F2Z5K2	PSMA5	tr|F2Z5K2|F2Z5K2_PIG	10.5321	8.54272	10.2947	10.8907	9.22471	10.0251	9.26838	7.97061	9.3954	11.2344	9.74525	10.5363
F2Z5K3	RAP1A	tr|F2Z5K3|F2Z5K3_PIG	14.4415	15.3845	15.0211	13.1461	14.3136	14.0936	13.8161	14.112	14.1757	14.5287	15.725	15.6546
F2Z5L7	PSMA1	tr|F2Z5L7|F2Z5L7_PIG	10.0029	12.3575	12.2495	9.24012	11.4458	12.1392	10.3048	11.9143	12.3336	10.2947	11.7202	12.0394
F2Z5M5	LIN7C	tr|F2Z5M5|F2Z5M5_PIG	12.3515	11.6096	11.5385	12.34	10.9426	10.2821	12.2931	11.6797	11.5824	11.3242	10.0655	10.084
F2Z5N0	PSMA6	tr|F2Z5N0|F2Z5N0_PIG	12.3108	11.6688	11.4384	11.8341	11.6643	11.9031	10.5216	10.9718	10.5862	10.9313	11.0345	11.1131
F2Z5Q1	CHMP2B	tr|F2Z5Q1|F2Z5Q1_PIG	10.2057	11.3185	3.6466	9.71043	11.2537	3.53405	9.47487	10.7666	3.71714	9.88342	10.7666	3.71714
F2Z5Q2	RPL24	tr|F2Z5Q2|F2Z5Q2_PIG	11.3316	11.6736	11.9143	11.3031	11.6545	11.7872	11.2985	12.1999	11.945	12.9712	13.1967	12.7003
F2Z5R5	PDCD10	tr|F2Z5R5|F2Z5R5_PIG	12.7813	13.1876	13.989	12.4423	12.7003	13.6281	12.9338	13.3494	13.6175	12.4935	13.0082	13.6415
F2Z5R6	CAND1	tr|F2Z5R6|F2Z5R6_PIG	8.32806	8.20204	9.00733	10.3457	10.1048	8.42665	8.76237	8.44203	8.33482	8.94714	8.47044	8.46465
F2Z5S8	TUBA4A	tr|F2Z5S8|F2Z5S8_PIG	11.1168	12.0172	12.4113	11.4805	11.8491	12.2271	11.3946	11.7276	12.2714	12.2495	12.8584	13.2234
F2Z5V6	MYL12A	tr|F2Z5V6|F2Z5V6_PIG	13.9099	13.8432	14.0598	13.3993	13.5673	13.5904	15.1627	14.2687	15.089	14.2456	14.0598	14.0598
F6PSB6	IRF3	tr|F6PSB6|F6PSB6_PIG	9.12123	2.57471	3.62873	8.78724	2.57471	3.51407	8.32345	2.57471	3.51407	8.33482	2.57471	3.51407
F6Q194	FGL2	tr|F6Q194|F6Q194_PIG	10.5216	9.4447	11.08	9.34244	5.16919	9.19918	13.0521	12.5497	13.0169	12.0561	11.4805	12.1392
F6Q5P0	RPS13	tr|F6Q5P0|F6Q5P0_PIG	11.1678	12.073	11.0666	10.4225	11.5001	11.0345	12.1157	12.5852	11.6352	11.9073	12.2621	12.0324
F6QA08	PDIA3	tr|F6QA08|F6QA08_PIG	13.5242	13.8318	12.745	13.1624	13.0721	12.9338	13.6175	13.436	14.1192	13.5854	13.3336	13.542
G9F6X8	P4HB	tr|G9F6X8|G9F6X8_PIG	12.0002	12.7948	12.6934	12.1739	13.0521	12.7999	12.4181	13.1715	13.1378	12.3652	12.8306	12.7948
I3L5B2	RPS7	tr|I3L5B2|I3L5B2_PIG	3.34748	8.60385	11.9218	2.57471	6.73661	10.7457	2.57471	9.48097	11.9819	2.57471	10.1676	12.4113
I3L5I2	EMB	tr|I3L5I2|I3L5I2_PIG	11.8706	11.5221	12.8306	12.167	11.8955	12.8364	11.9706	11.9031	12.6432	12.8364	12.6934	13.4489
I3L5J2	MROH1	tr|I3L5J2|I3L5J2_PIG	3.37261	7.10173	6.94945	2.57471	5.99059	6.10347	2.57471	6.52134	7.4202	2.57471	6.73661	6.73661
I3L5K0	PON1	tr|I3L5K0|I3L5K0_PIG	4.39024	3.30562	8.06834	5.16919	2.57471	8.20689	6.39005	2.57471	7.66864	5.956	2.57471	6.88919
I3L5Z2	P3H1	tr|I3L5Z2|I3L5Z2_PIG	12.8364	13.3692	13.1624	12.2561	12.8584	12.5222	13.9304	13.542	13.7945	15.4902	16.1179	15.725
I3L638	VTN	tr|I3L638|I3L638_PIG	14.6039	14.5117	14.5117	13.7669	13.9304	14.6039	17.6728	17.7399	17.3116	15.3845	15.3157	15.3021
I3L651	FGB	tr|I3L651|I3L651_PIG	17.1998	17.6111	17.6111	16.0861	15.7471	16.2522	15.4902	15.6278	15.6278	14.4541	14.4035	14.7711
I3L693	HNRNPR	tr|I3L693|I3L693_PIG	8.31626	7.37458	9.04695	8.53	8.84971	10.0655	8.42106	8.28125	8.42106	8.93819	8.34522	9.1515
I3L6D2	RAB1A	tr|I3L6D2|I3L6D2_PIG	3.33697	6.07416	6.83946	2.57471	4.95703	6.91567	2.57471	4.87938	6.22377	2.57471	6.54038	7.17944
I3L6N3	ARMC8	tr|I3L6N3|I3L6N3_PIG	4.77862	3.51407	6.51257	3.62873	2.57471	6.40669	3.26711	2.57471	6.28473	3.72649	2.57471	6.76765
I3L6P9	LOC100522455	tr|I3L6P9|I3L6P9_PIG	9.56227	11.0345	7.37458	9.33595	10.6477	6.804	8.99231	9.19476	7.5253	10.2444	10.3995	7.86742
I3L6R5	HPN	tr|I3L6R5|I3L6R5_PIG	11.5564	8.88494	11.6181	11.6301	9.07415	12.0442	11.3438	9.60392	10.6979	11.6352	9.59878	11.172
I3L6U9	GNA11	tr|I3L6U9|I3L6U9_PIG	14.4254	14.6039	13.8528	13.3336	13.5086	13.1289	14.2687	14.3892	13.665	14.223	14.3478	13.5854
I3L6Y6	AP2B1	tr|I3L6Y6|I3L6Y6_PIG	2.57471	7.79603	3.61442	2.57471	9.32218	3.49535	2.57471	8.23243	3.44548	2.57471	8.29483	3.44548
I3L728		tr|I3L728|I3L728_PIG	12.3241	10.9199	10.7174	14.2574	13.5153	12.6135	11.5448	9.92678	9.70261	11.1041	10.1576	10.0029
I3L755	A4GALT	tr|I3L755|I3L755_PIG	11.6411	10.8618	11.845	11.733	11.0854	12.3803	11.8955	11.1678	11.9143	11.8049	11.3185	12.5276
I3L759	PGM2	tr|I3L759|I3L759_PIG	8.13702	2.57471	8.01938	8.15746	2.57471	8.51167	6.69711	2.57471	7.49421	6.9387	2.57471	7.76538
I3L774	KDM2A	tr|I3L774|I3L774_PIG	7.00343	7.5842	3.59742	6.84862	7.66864	3.44548	7.73025	7.60859	3.38555	4.6605	7.4747	3.38555
I3L7D4	CD2AP	tr|I3L7D4|I3L7D4_PIG	12.5778	13.4653	13.1715	11.9546	12.7057	12.4559	12.073	12.3183	12.1919	12.8638	13.2643	13.1461
I3L7H3	SLC12A7	tr|I3L7H3|I3L7H3_PIG	7.0685	7.5672	8.22537	6.62399	7.73835	6.89868	6.85759	7.32511	8.68437	7.44006	7.50291	8.05535
I3L7K2	PLCD1	tr|I3L7K2|I3L7K2_PIG	8.58829	2.57471	3.55288	8.86408	2.57471	3.38555	8.41313	2.57471	3.37261	8.35719	2.57471	3.37261
I3L7R2	EPHB2	tr|I3L7R2|I3L7R2_PIG	8.15029	2.57471	3.53405	8.76633	2.57471	3.37261	8.71716	2.57471	3.34748	9.63046	2.57471	3.34748
I3L7V7	TOM1L1	tr|I3L7V7|I3L7V7_PIG	9.01343	10.4357	10.4641	8.64556	8.37801	10.0142	9.83649	10.843	10.3511	9.31543	9.94131	9.87482
I3L7Z6	S100A6	tr|I3L7Z6|I3L7Z6_PIG	17.8865	17.8865	17.8865	17.8865	17.7399	17.9754	18.4857	18.5677	18.8121	17.3985	17.3116	17.3116
I3L812	TPP1	tr|I3L812|I3L812_PIG	10.1933	9.61138	11.2344	10.3113	10.038	11.5221	10.6279	9.5312	11.0908	9.94574	9.35454	11.2917
I3L816	HNRNPH1	tr|I3L816|I3L816_PIG	11.6643	11.4949	11.8261	10.9313	11.6736	11.3561	13.4842	12.0246	12.5723	11.845	12.0819	11.4384
I3L893	GDI1	tr|I3L893|I3L893_PIG	9.84864	8.8932	10.1259	8.29483	8.60016	9.30419	9.28793	8.38537	8.97235	9.4447	8.27537	8.87997
I3L8J8	DIP2B	tr|I3L8J8|I3L8J8_PIG	8.98958	2.57471	10.2996	8.87997	2.57471	10.0495	9.50852	2.57471	9.94131	8.47474	2.57471	9.99367
I3L8K1	SORL1	tr|I3L8K1|I3L8K1_PIG	9.19063	7.4747	8.39107	8.55686	8.20689	9.09836	8.7404	7.34745	8.18142	9.04695	7.36569	7.8937
I3L8Q8	ITGB1BP1	tr|I3L8Q8|I3L8Q8_PIG	7.13409	2.57471	3.51407	4.81794	2.57471	3.34748	6.28473	2.57471	3.33697	6.76765	2.57471	3.33697
I3L8V6	SLC26A4	tr|I3L8V6|I3L8V6_PIG	9.72662	11.2595	10.1362	8.73049	10.5719	9.04695	8.39107	10.3048	10.1993	9.67679	10.7873	9.60625
I3L918	CSE1L	tr|I3L918|I3L918_PIG	8.39107	2.57471	8.40313	7.74801	2.57471	8.77946	8.26013	2.57471	9.30419	7.49421	2.57471	9.31142
I3L929	AKR1A1	tr|I3L929|I3L929_PIG	10.447	11.096	10.9956	10.7873	10.8805	11.2176	10.8352	11.0716	11.5651	14.1655	14.3674	14.5287
I3L945	USP14	tr|I3L945|I3L945_PIG	2.57471	9.16202	3.49535	2.57471	10.0982	3.33697	2.57471	9.61138	3.30562	2.57471	9.57797	3.30562
I3L955	ABCC4	tr|I3L955|I3L955_PIG	7.51736	7.51149	9.45665	7.51736	7.65108	9.81202	8.28125	9.18451	9.31543	8.01638	8.57295	10.054
I3L9J4	CCT6A	tr|I3L9J4|I3L9J4_PIG	8.90294	8.63764	3.44548	9.91517	5.87234	3.30562	9.32749	9.70261	3.29554	8.88857	10.2947	3.29554
I3L9M7	LRRC59	tr|I3L9M7|I3L9M7_PIG	7.4202	2.57471	3.38555	7.911	2.57471	3.29554	8.86009	2.57471	3.26711	7.97727	2.57471	3.26711
I3L9N5	PSMD5	tr|I3L9N5|I3L9N5_PIG	10.8148	9.06461	3.37261	9.52732	8.62514	3.26711	10.5814	9.1109	3.24849	9.8893	9.11803	3.24849
I3L9V2	VAT1	tr|I3L9V2|I3L9V2_PIG	12.6135	11.5001	12.9632	11.9593	11.3031	11.7471	12.7813	11.7471	13.0721	12.6829	11.5221	12.6135
I3L9Y6	HYI	tr|I3L9Y6|I3L9Y6_PIG	2.57471	2.57471	8.57295	3.06721	2.57471	7.57969	2.57471	2.57471	8.53338	2.57471	2.57471	7.26755
I3LA63	MARS	tr|I3LA63|I3LA63_PIG	9.04695	9.68044	3.34748	8.8932	9.02243	3.24849	9.41636	8.99231	3.22692	9.68584	9.30419	3.22692
I3LAJ6	RALA	tr|I3LAJ6|I3LAJ6_PIG	13.6175	14.9894	15.2175	12.92	14.4541	14.8118	12.4313	13.5904	13.3073	12.7751	14.2944	14.4662
I3LAM6	HS6ST1	tr|I3LAM6|I3LAM6_PIG	10.4357	9.8431	9.75531	11.7202	11.6411	9.26564	11.3648	10.9014	11.2454	10.0251	10.9199	9.56227
I3LAU5	UPK3B	tr|I3LAU5|I3LAU5_PIG	11.2794	10.6232	10.5181	11.3242	10.0084	10.5216	10.7254	10.4641	10.5086	11.4949	10.4258	10.6672
I3LB80	SLC3A2	tr|I3LB80|I3LB80_PIG	11.6352	12.0876	12.4855	11.4567	12.2058	12.0876	11.4805	11.8341	12.7813	11.9945	12.3108	12.8185
I3LBB5	ILDR1	tr|I3LBB5|I3LBB5_PIG	8.99815	7.99074	8.35719	8.74965	8.01172	9.32749	9.48097	8.20689	8.94714	8.51167	7.0685	8.20204
I3LBD5	STK10	tr|I3LBD5|I3LBD5_PIG	9.76982	9.22902	8.78269	9.07823	9.24012	8.93819	9.34725	9.47141	9.20332	9.19476	9.12877	8.48147
I3LBF0	CAPN7	tr|I3LBF0|I3LBF0_PIG	10.2749	9.52145	8.95102	9.01343	8.48739	7.00343	10.5321	9.30419	9.29795	9.77842	8.75615	8.77946
I3LBF1	TF	tr|I3LBF1|I3LBF1_PIG	10.7397	12.131	10.9199	11.8706	12.4423	12.8185	9.96738	11.2086	10.3995	10.4404	11.4384	10.7522
I3LC07	RAB18	tr|I3LC07|I3LC07_PIG	2.57471	6.91567	6.46817	3.69432	7.4596	6.37323	4.80097	6.2018	6.42938	4.44193	7.12536	6.9387
I3LC26	WBP2	tr|I3LC26|I3LC26_PIG	2.57471	7.5253	3.33697	2.57471	7.95161	2.57471	2.57471	8.1656	3.20564	2.57471	7.945	3.20564
I3LC73	FASN	tr|I3LC73|I3LC73_PIG	12.5072	13.1461	13.2234	12.5431	12.7495	13.665	12.7948	13.2234	12.9278	12.4181	13.1069	13.2189
I3LCA2	CCT8	tr|I3LCA2|I3LCA2_PIG	10.2574	8.42106	8.77423	9.50852	8.07218	9.99693	9.43653	8.57907	9.71408	10.1676	8.58829	10.5035
I3LCA3	PDZK1	tr|I3LCA3|I3LCA3_PIG	12.8711	12.92	11.8091	11.6181	11.8706	9.98249	11.1776	11.2985	10.7999	10.5814	10.5486	9.86172
I3LCC5	LOC100624628	tr|I3LCC5|I3LCC5_PIG	2.57471	7.23612	2.57471	2.57471	9.59878	4.17854	2.57471	7.55821	2.57471	2.57471	7.63601	2.57471
I3LCH6	EPN3	tr|I3LCH6|I3LCH6_PIG	4.95703	4.98798	6.05866	6.48408	4.46371	6.87644	6.46817	4.96559	6.82276	6.69711	4.76778	6.92217
I3LCQ6	SLC39A2	tr|I3LCQ6|I3LCQ6_PIG	14.7557	14.7029	15.1153	14.1949	14.2456	14.7321	14.7898	15.089	15.2831	17.1998	17.2562	17.3985
I3LCQ9	KRAS	tr|I3LCQ9|I3LCQ9_PIG	8.95936	2.57471	7.92711	6.66861	2.57471	9.01343	7.83319	2.57471	8.54272	9.32749	2.57471	9.3903
I3LD43	LAP3	tr|I3LD43|I3LD43_PIG	8.86749	11.1253	9.78926	8.13246	10.6785	9.3617	9.32218	10.8858	9.96738	9.56227	10.7397	9.88342
I3LD72	EHD2	tr|I3LD72|I3LD72_PIG	6.76765	9.55014	7.71222	7.87772	9.07055	8.09056	8.01638	10.0736	7.85617	6.6515	9.71043	7.12536
I3LD86	PGLYRP2	tr|I3LD86|I3LD86_PIG	10.0599	10.1933	10.9814	11.4458	11.4019	11.2086	9.94574	10.043	10.5619	8.86009	9.69271	9.3954
I3LDA5	EHD4	tr|I3LDA5|I3LDA5_PIG	13.8876	14.2456	14.1192	13.0337	13.6415	13.4321	13.6488	14.1949	13.777	13.2276	13.5153	13.285
I3LDC1	SDHB	tr|I3LDC1|I3LDC1_PIG	2.57471	2.57471	8.09056	2.57471	2.57471	8.02565	2.57471	2.57471	8.51167	2.57471	2.57471	7.97061
I3LDC3	NDUFB10	tr|I3LDC3|I3LDC3_PIG	5.15858	2.57471	3.26711	7.93236	2.57471	2.57471	7.28756	2.57471	3.12445	8.09056	2.57471	3.12445
I3LDC7	IDH1	tr|I3LDC7|I3LDC7_PIG	8.2127	9.76982	11.2595	6.46817	9.38201	10.4883	8.88857	10.2885	11.9395	6.9296	10.3218	11.0716
I3LDF4	ADA	tr|I3LDF4|I3LDF4_PIG	10.8203	10.3617	10.6818	10.1933	10.1083	10.3557	10.9718	11.6489	11.1398	11.9296	11.1089	11.2344
I3LDJ1	FOLR1	tr|I3LDJ1|I3LDJ1_PIG	11.733	12.1241	12.3997	11.845	11.8049	12.3917	11.4511	11.4156	11.6489	11.5704	11.6954	11.4458
I3LDM3	IPO7	tr|I3LDM3|I3LDM3_PIG	6.62399	5.43767	8.62514	9.09836	7.04236	9.04013	6.59595	5.58785	8.43299	6.73661	4.69167	8.75615
I3LE12	HSD17B12	tr|I3LE12|I3LE12_PIG	9.5312	10.1525	11.5824	9.23481	10.0599	11.0594	10.691	10.6083	11.3031	10.0736	10.4822	11.3648
I3LE25	SLC33A1	tr|I3LE25|I3LE25_PIG	2.57471	4.91264	2.57471	2.57471	4.85595	2.57471	2.57471	4.61688	2.57471	2.57471	4.5448	2.57471
I3LEC2	PCBP1	tr|I3LEC2|I3LEC2_PIG	11.7692	10.9568	11.3031	11.6954	9.98249	11.096	11.8409	10.5719	11.1621	11.4567	10.8308	11.4156
I3LEF1	EIF2B5	tr|I3LEF1|I3LEF1_PIG	2.57471	2.57471	2.57471	2.57471	6.81056	2.57471	2.57471	7.2002	2.57471	2.57471	4.80097	2.57471
I3LEM5	KATNAL2	tr|I3LEM5|I3LEM5_PIG	10.9152	9.6577	9.66889	10.1175	10.084	8.39779	10.7326	9.66295	10.043	10.854	10.1478	10.3351
I3LES7	LIPG	tr|I3LES7|I3LES7_PIG	7.44828	2.57471	8.12577	7.79603	2.57471	7.63601	8.98551	2.57471	9.19063	8.2399	2.57471	8.78724
I3LEW5	PSMD2	tr|I3LEW5|I3LEW5_PIG	9.57797	2.57471	8.71716	8.94176	2.57471	9.48097	8.51167	2.57471	8.90294	9.47487	2.57471	9.87818
I3LF38	SEC11A	tr|I3LF38|I3LF38_PIG	2.57471	8.57907	2.57471	2.57471	8.69567	2.57471	2.57471	8.78269	2.57471	2.57471	9.46624	2.57471
I3LFC7	GPM6A	tr|I3LFC7|I3LFC7_PIG	12.2104	11.6797	12.6358	12.6743	11.559	12.2434	11.4019	10.43	11.8261	12.9863	12.2058	13.2342
I3LFH1		tr|I3LFH1|I3LFH1_PIG	16.4895	16.684	17.0983	17.8169	18.2068	18.3476	13.665	13.6415	14.223	13.9099	14.1465	14.4842
I3LFP5	PDZK1IP1	tr|I3LFP5|I3LFP5_PIG	11.1869	11.5651	11.4567	11.3648	10.46	10.9647	12.2805	12.0172	12.5329	11.6411	11.4156	11.7403
I3LFQ5	PFKL	tr|I3LFQ5|I3LFQ5_PIG	11.2176	9.83649	12.3045	11.172	10.2642	12.167	10.9152	9.68584	12.0002	11.5385	10.9267	12.5723
I3LFQ9	CHMP3	tr|I3LFQ9|I3LFQ9_PIG	11.9872	10.5814	10.0251	11.4889	10.5269	10.1877	11.7035	10.3511	10.3557	11.5863	10.4225	10.2132
I3LFR7	DPEP2	tr|I3LFR7|I3LFR7_PIG	10.854	9.8294	10.1676	10.2057	9.48097	9.82075	10.6535	10.1313	10.1259	10.084	9.50852	9.73184
I3LFS8	FLOT2	tr|I3LFS8|I3LFS8_PIG	12.4795	12.7495	12.3108	12.131	12.0442	11.733	12.7412	13.1289	10.9102	12.3108	12.3515	11.9031
I3LFW6	UBE2V1	tr|I3LFW6|I3LFW6_PIG	10.4959	11.0594	10.8505	11.0092	10.8034	11.4458	10.8034	10.6535	10.6672	10.1313	10.1877	10.378
I3LG19	CHMP4C	tr|I3LG19|I3LG19_PIG	12.4935	12.994	11.9031	12.2434	12.3803	11.7072	11.6352	12.0324	11.2794	11.4721	11.9031	10.8203
I3LG51	SOX3	tr|I3LG51|I3LG51_PIG	2.57471	4.95703	2.57471	2.57471	4.80097	2.57471	2.57471	4.39024	2.57471	2.57471	4.36654	2.57471
I3LG98	AP2S1	tr|I3LG98|I3LG98_PIG	10.0315	9.00391	10.0029	8.99231	9.01343	8.76633	10.4162	10.3351	9.83359	10.5363	10.2642	9.64812
I3LGD4	CLTC	tr|I3LGD4|I3LGD4_PIG	13.9207	13.6732	13.7413	14.6039	13.9598	13.9455	14.0344	13.5673	13.7216	14.2574	14.026	14.2574
I3LGI8	FCN2	tr|I3LGI8|I3LGI8_PIG	11.9819	13.9099	12.1458	12.9483	15.2175	12.7948	11.6797	14.3315	11.9073	10.8858	13.0169	11.3185
I3LGI9	GLB1	tr|I3LGI9|I3LGI9_PIG	10.8773	10.7122	10.8308	11.4721	11.1571	11.0716	10.0599	9.99693	10.3457	11.9218	11.845	11.8341
I3LGJ8	LSS	tr|I3LGJ8|I3LGJ8_PIG	9.08356	2.57471	6.66861	9.57003	2.57471	7.62844	9.31142	2.57471	7.45335	8.43299	2.57471	7.03326
I3LGQ1	PLSCR1	tr|I3LGQ1|I3LGQ1_PIG	15.089	14.1757	14.4662	14.052	14.2307	13.7216	16.7055	15.2175	16.2522	15.5704	14.6143	15.4361
I3LGV2	TOR1AIP2	tr|I3LGV2|I3LGV2_PIG	8.27032	2.57471	2.57471	8.31626	2.57471	2.57471	8.13702	2.57471	2.57471	8.18592	2.57471	2.57471
I3LH47	ENTPD3	tr|I3LH47|I3LH47_PIG	14.2307	13.6564	14.1655	13.6564	13.3494	13.8161	15.3555	14.7165	14.7557	14.0936	13.436	13.8876
I3LH60	RAP2C	tr|I3LH60|I3LH60_PIG	13.2765	11.7276	12.6213	13.7413	12.9863	13.2513	13.1289	12.0638	11.9546	13.1967	11.8905	12.1999
I3LH84		tr|I3LH84|I3LH84_PIG	8.54977	9.31142	2.57471	8.88857	9.26564	2.57471	8.60959	8.40898	2.57471	8.98551	9.06461	2.57471
I3LHR0	TMEM125	tr|I3LHR0|I3LHR0_PIG	4.41498	2.57471	2.57471	5.72885	2.57471	2.57471	3.67825	2.57471	2.57471	3.71144	2.57471	2.57471
I3LHU3	LOC100737977	tr|I3LHU3|I3LHU3_PIG	9.06461	9.5312	10.043	10.1798	9.94131	10.6818	8.30033	7.15202	8.05535	7.60859	5.16919	7.28756
I3LHU5	LOC100522404	tr|I3LHU5|I3LHU5_PIG	11.7606	9.67254	10.691	11.606	10.6232	11.2344	11.6643	10.4959	10.7873	11.5564	10.8948	11.5488
I3LIB6	GOLGA7	tr|I3LIB6|I3LIB6_PIG	8.65873	9.26564	7.57454	7.76538	10.043	7.36569	8.20204	10.25	8.07218	8.52308	9.85586	7.99858
I3LIE3	MYH14	tr|I3LIE3|I3LIE3_PIG	13.1967	12.9278	13.5985	13.5032	13.0825	13.5242	13.5086	13.3773	13.436	13.3773	13.4489	13.7842
I3LIL4	MYO1C	tr|I3LIL4|I3LIL4_PIG	11.5157	12.8092	11.7692	11.1869	12.7336	11.4619	12.2058	13.1461	11.3507	11.8091	12.72	11.6411
I3LIM8	LOC110258087	tr|I3LIM8|I3LIM8_PIG	6.68849	8.15746	8.15029	8.43299	6.40669	7.8937	7.3032	7.92114	7.62844	8.01172	6.79112	7.99074
I3LIU7	TMEM102	tr|I3LIU7|I3LIU7_PIG	2.57471	2.57471	6.82276	2.57471	2.57471	6.96234	2.57471	2.57471	6.54038	2.57471	2.57471	6.28473
I3LJ42	GNG2	tr|I3LJ42|I3LJ42_PIG	9.50288	9.56227	10.2057	11.5221	13.1289	12.471	10.0029	9.95455	9.92678	9.76982	10.4162	9.92219
I3LJ87	RPS2	tr|I3LJ87|I3LJ87_PIG	14.223	14.4254	12.8185	13.7564	13.8528	12.6289	15.4764	15.7471	14.112	15.6064	15.6852	14.3136
I3LJB0	SERPINB11	tr|I3LJB0|I3LJB0_PIG	11.2248	8.32806	8.02912	10.6741	8.80535	8.2399	11.0666	8.91506	8.65235	11.27	9.20332	9.23481
I3LJC8	RER1	tr|I3LJC8|I3LJC8_PIG	8.08612	8.01172	8.07218	7.28756	7.93236	8.10122	4.8404	8.06834	8.27032	8.03729	9.02243	8.42106
I3LJC9	HAPLN3	tr|I3LJC9|I3LJC9_PIG	7.61781	7.4816	2.57471	6.91567	8.03729	2.57471	7.55244	8.46465	2.57471	8.36631	8.90294	2.57471
I3LJI1	NDUFA4	tr|I3LJI1|I3LJI1_PIG	9.63046	2.57471	7.93856	9.49561	2.57471	8.91001	9.60392	2.57471	8.44203	9.60625	2.57471	8.06834
I3LJR6	MAT2A	tr|I3LJR6|I3LJR6_PIG	6.73661	2.57471	2.57471	8.15029	2.57471	2.57471	7.85617	2.57471	2.57471	8.20204	2.57471	2.57471
I3LJW2	FGG	tr|I3LJW2|I3LJW2_PIG	16.9188	17.3116	16.972	15.2175	15.8688	16.037	15.7927	15.9721	15.9459	14.3223	14.6735	14.5694
I3LJW4	ACO1	tr|I3LJW4|I3LJW4_PIG	10.3457	10.3995	9.58842	10.59	10.2215	10.1259	10.4517	9.75531	9.90102	10.3995	10.2444	10.2215
I3LK24	AP2A1	tr|I3LK24|I3LK24_PIG	9.73944	12.3652	10.9477	9.62571	12.0098	10.9313	9.97274	12.1538	11.0092	10.2574	12.0959	11.2595
I3LK56	LGI2	tr|I3LK56|I3LK56_PIG	13.1289	13.6415	13.5904	12.3803	12.4047	13.899	13.899	13.9455	14.0804	13.5032	13.3941	13.6564
I3LK59	ENO1	tr|I3LK59|I3LK59_PIG	12.131	13.4271	12.7999	12.2495	13.697	12.7003	11.3741	12.3241	12.7681	11.9395	13.0337	12.5647
I3LK68	PFKP	tr|I3LK68|I3LK68_PIG	11.9073	12.0002	12.2104	12.4795	12.1999	12.4047	12.0819	12.7751	11.9341	12.1538	12.6743	12.5154
I3LKA3	PTPN6	tr|I3LKA3|I3LKA3_PIG	9.65222	2.57471	10.1222	8.95102	2.57471	9.27929	8.33482	2.57471	9.26838	7.86742	2.57471	9.09017
I3LKM2	NBL1	tr|I3LKM2|I3LKM2_PIG	19.1362	19.0133	19.1362	18.4857	18.5677	18.4373	14.0804	14.2456	14.3674	12.8249	12.8364	13.0046
I3LL03	ADCY7	tr|I3LL03|I3LL03_PIG	8.97235	2.57471	2.57471	10.843	2.57471	2.57471	8.98958	2.57471	2.57471	8.87997	2.57471	2.57471
I3LL07	AP2M1	tr|I3LL07|I3LL07_PIG	10.3273	9.94131	2.57471	10.5269	10.6624	2.57471	10.394	10.229	2.57471	10.4258	10.7122	2.57471
I3LL27	VPS4A	tr|I3LL27|I3LL27_PIG	11.0092	10.7558	11.5929	10.7362	9.93432	11.3378	11.172	10.7044	12.0819	11.6859	11.0594	12.2271
I3LL55	PSMD3	tr|I3LL55|I3LL55_PIG	8.74515	9.69271	2.57471	8.43767	9.0572	2.57471	8.84391	9.34725	2.57471	9.58128	9.71408	2.57471
I3LL91	CD200	tr|I3LL91|I3LL91_PIG	7.79603	2.57471	9.09017	9.61138	2.57471	9.46624	8.46465	2.57471	9.12877	9.218	2.57471	9.48617
I3LL97	CSRP1	tr|I3LL97|I3LL97_PIG	2.57471	8.06474	2.57471	2.57471	7.74801	2.57471	2.57471	6.97101	2.57471	2.57471	7.916	2.57471
I3LLD5	EIF4A1	tr|I3LLD5|I3LLD5_PIG	12.073	12.2621	12.9338	12.3997	12.131	13.3073	12.1103	12.1392	12.788	12.7412	12.92	13.1876
I3LLM3	PLA2G4A	tr|I3LLM3|I3LLM3_PIG	11.6545	10.8907	11.3242	10.9568	10.7737	11.8579	10.6624	10.3218	11.3561	10.8352	10.5216	11.5385
I3LLT2	CAD	tr|I3LLT2|I3LLT2_PIG	13.9598	13.1715	13.0651	13.8876	13.8432	13.0521	13.5779	13.2073	13.0337	13.6564	13.3161	13.2073
I3LLU0	GPD1L	tr|I3LLU0|I3LLU0_PIG	4.22877	2.57471	6.9296	5.97808	2.57471	6.39005	4.81794	2.57471	6.31966	4.81794	2.57471	6.24288
I3LM93	TNPO1	tr|I3LM93|I3LM93_PIG	2.57471	8.1656	8.34522	2.57471	6.39005	9.64812	2.57471	7.9571	9.06461	2.57471	8.32806	9.38201
I3LM95	ARSD	tr|I3LM95|I3LM95_PIG	2.57471	7.05216	2.57471	2.57471	6.84862	2.57471	2.57471	6.96234	2.57471	2.57471	7.10173	2.57471
I3LM99	GCA	tr|I3LM99|I3LM99_PIG	11.5996	11.5448	11.9753	11.2595	11.9253	12.0394	11.2917	11.4081	11.3817	13.0169	12.5852	12.9338
I3LMT5	PRRG1	tr|I3LMT5|I3LMT5_PIG	2.57471	8.49325	9.60392	2.57471	7.3346	8.40313	2.57471	6.85759	7.31582	2.57471	6.68849	7.60132
I3LMU0	SERPINA11	tr|I3LMU0|I3LMU0_PIG	11.2595	10.6369	10.7397	11.6688	11.4949	10.3511	11.0196	10.6818	10.1933	11.3817	10.9313	10.1222
I3LMY0	EGFR	tr|I3LMY0|I3LMY0_PIG	2.57471	5.15858	2.57471	2.57471	7.49421	2.57471	2.57471	5.97808	2.57471	2.57471	4.85595	2.57471
I3LN42	GC	tr|I3LN42|I3LN42_PIG	14.9254	14.3478	15.0457	16.2857	15.6852	16.4061	13.1211	13.0721	13.542	13.2765	12.5604	13.2513
I3LN62	VAMP7	tr|I3LN62|I3LN62_PIG	9.22471	8.03729	2.57471	8.89664	7.87772	2.57471	9.6577	7.43033	2.57471	9.66889	8.56951	2.57471
I3LNE4	PADI2	tr|I3LNE4|I3LNE4_PIG	9.21219	7.00343	2.57471	9.65222	6.9296	2.57471	9.11803	6.39005	2.57471	8.57295	6.71363	2.57471
I3LNG8	STIP1	tr|I3LNG8|I3LNG8_PIG	11.0196	8.80535	9.01343	9.93432	8.45876	8.79259	10.8673	7.86274	7.9003	9.61138	8.13702	7.85617
I3LNH3	GANAB	tr|I3LNH3|I3LNH3_PIG	10.6477	7.77598	10.2215	10.9152	10.0251	10.0029	11.3185	8.11014	10.6032	10.8805	7.92114	10.43
I3LNI2	TFG	tr|I3LNI2|I3LNI2_PIG	11.4567	10.4641	11.1776	10.6369	10.5664	11.1776	11.6489	11.1352	11.5704	11.5157	10.6979	11.6736
I3LP40	TDRKH	tr|I3LP40|I3LP40_PIG	7.75619	7.13409	2.57471	3.24849	2.57471	2.57471	10.5181	9.93432	2.57471	7.55821	6.88919	2.57471
I3LP78	RPL9	tr|I3LP78|I3LP78_PIG	9.30419	10.7999	2.57471	8.97235	10.378	2.57471	9.46624	9.87818	2.57471	9.48097	9.97867	2.57471
I3LPB5	CKB	tr|I3LPB5|I3LPB5_PIG	12.0394	11.6489	12.7948	11.7977	11.5651	12.4313	11.9296	11.5312	12.3652	12.1919	11.6352	12.3045
I3LPL7	GLG1	tr|I3LPL7|I3LPL7_PIG	12.0638	12.0777	11.6859	12.875	12.7271	13.2978	12.7104	12.6135	12.593	12.0172	12.745	12.2495
I3LPR3	CD9	tr|I3LPR3|I3LPR3_PIG	15.3021	15.9459	16.7448	11.5448	13.2234	12.8993	16.3154	17.3116	18.705	16.2522	16.7448	17.8169
I3LPW8	FARP1	tr|I3LPW8|I3LPW8_PIG	9.25764	2.57471	8.86009	9.4917	2.57471	8.18592	9.57797	2.57471	8.74515	9.02243	2.57471	7.93236
I3LQ01	CLGN	tr|I3LQ01|I3LQ01_PIG	9.76044	9.65222	10.4225	11.2248	9.73184	10.25	10.7999	10.6624	10.4088	10.229	9.92219	10.038
I3LQ51	PSMB1	tr|I3LQ51|I3LQ51_PIG	2.57471	2.57471	9.17974	2.57471	2.57471	8.97758	2.57471	2.57471	8.13246	2.57471	2.57471	9.4514
I3LQ79	MVP	tr|I3LQ79|I3LQ79_PIG	15.536	15.4902	15.6852	15.4902	15.5554	15.6546	16.1726	16.0861	16.3154	17.3116	17.1372	17.0466
I3LQA4	PROCR	tr|I3LQA4|I3LQA4_PIG	10.038	8.79546	9.50852	10.9522	9.801	10.5719	10.2821	9.94574	10.2885	10.3834	9.95455	10.5619
I3LQB3	ATP6V1H	tr|I3LQB3|I3LQB3_PIG	8.61775	8.93819	10.2574	11.5001	9.70261	10.708	8.22031	8.54272	9.86456	8.23243	9.92678	11.2086
I3LQD3	CAPN2	tr|I3LQD3|I3LQD3_PIG	13.0169	13.1527	12.6829	13.5854	13.1126	12.0561	13.1825	13.4699	13.4271	12.8092	13.0916	12.4648
I3LQH7	BLVRB	tr|I3LQH7|I3LQH7_PIG	7.59177	10.1175	6.92217	7.05962	10.6083	6.46817	6.92217	10.3874	6.16253	7.25476	9.34244	5.956
I3LR32	CCT5	tr|I3LR32|I3LR32_PIG	8.82896	2.57471	10.5976	8.65235	2.57471	10.5664	9.63046	2.57471	10.6111	10.447	2.57471	11.0027
I3LR80	IL1RAP	tr|I3LR80|I3LR80_PIG	15.1153	15.2394	15.5119	14.9254	14.7711	15.2175	15.8401	16.2087	16.445	16.1491	16.1726	16.4895
I3LRJ7	SLC19A3	tr|I3LRJ7|I3LRJ7_PIG	10.8858	7.11521	11.1131	10.043	7.28068	11.172	9.8893	7.46518	10.8773	11.0716	8.87533	11.2248
I3LRS5	ALDH1A1	tr|I3LRS5|I3LRS5_PIG	12.0959	11.7128	11.7035	11.7822	11.5564	11.4669	12.8364	12.3575	11.8409	12.5222	11.9395	11.5001
I3LRT0	AGTRAP	tr|I3LRT0|I3LRT0_PIG	2.57471	9.35454	8.75615	2.57471	7.97727	8.7404	2.57471	9.82075	9.51662	2.57471	9.55014	9.46624
I3LRU1	RHPN2	tr|I3LRU1|I3LRU1_PIG	9.38201	2.57471	2.57471	8.1758	2.57471	2.57471	9.62571	2.57471	2.57471	9.98249	2.57471	2.57471
I3LRX7	USP15	tr|I3LRX7|I3LRX7_PIG	2.57471	5.03113	9.02243	2.57471	4.77862	9.1109	2.57471	6.25377	9.34725	2.57471	8.1758	9.75531
I3LS60	CARKD	tr|I3LS60|I3LS60_PIG	2.57471	6.82276	8.70903	2.57471	8.00775	9.47487	2.57471	6.69711	9.01343	2.57471	7.4202	8.15746
I3LS62	RPL15	tr|I3LS62|I3LS62_PIG	10.9426	9.81647	11.1571	9.52145	10.1753	10.6535	11.6989	11.0027	11.9501	11.4889	11.1213	11.9819
I3LSC3	SLC30A3	tr|I3LSC3|I3LSC3_PIG	8.18592	9.80668	8.47044	9.58842	10.4693	8.19575	8.57907	10.2821	9.37423	8.14523	9.72662	8.39107
I3LSD3	RPL13	tr|I3LSD3|I3LSD3_PIG	11.6918	12.0561	11.3648	10.7793	11.8641	11.1678	12.3997	12.4935	12.7571	12.6432	12.5072	12.6021
I3LSG7	PAK4	tr|I3LSG7|I3LSG7_PIG	7.03326	8.46465	2.57471	6.69711	7.40479	2.57471	8.01938	8.94714	2.57471	4.85595	7.66864	2.57471
I3LSK5	GNB1	tr|I3LSK5|I3LSK5_PIG	15.7927	15.7628	15.9146	14.9442	15.0654	15.4573	15.2394	15.1153	14.9986	16.8784	16.7055	16.8784
I3LSK9	RTL9	tr|I3LSK9|I3LSK9_PIG	2.57471	2.57471	8.98958	2.57471	2.57471	8.11919	2.57471	2.57471	8.86749	2.57471	2.57471	7.3032
I3LSQ2	STEAP2	tr|I3LSQ2|I3LSQ2_PIG	7.2002	2.57471	7.61781	4.41498	2.57471	7.07601	4.98798	2.57471	6.804	6.3534	2.57471	7.16672
I3LSS2	CHMP2A	tr|I3LSS2|I3LSS2_PIG	15.8688	15.9146	15.5554	15.8988	15.7628	15.2613	14.7557	15.0654	14.5833	15.3021	15.4573	14.7321
I3LSZ5	UPP1	tr|I3LSZ5|I3LSZ5_PIG	11.7072	13.5854	12.6491	11.9706	13.436	12.0172	11.7403	13.4206	12.6289	11.9872	13.7472	12.8306
I3LT38	FCGBP	tr|I3LT38|I3LT38_PIG	8.1656	10.1478	10.6083	7.69773	10.3401	10.5035	5.97808	8.95936	9.32749	7.17944	9.3617	9.8677
I3LT64	IL24	tr|I3LT64|I3LT64_PIG	12.8416	12.9553	12.5497	16.0609	16.1491	15.7628	13.9515	14.0936	13.7669	13.8318	14.0187	13.7472
I3LT81	RPL17-C18orf32	tr|I3LT81|I3LT81_PIG	9.79605	10.5575	9.68584	10.7622	9.79605	9.784	10.6785	10.5086	9.88342	10.3218	10.3718	10.1525
I3LTC2	FUK	tr|I3LTC2|I3LTC2_PIG	9.98922	6.00738	10.3048	10.6111	5.14583	8.85452	9.42614	4.71032	8.88857	9.92219	4.91264	8.70332
I3LTE1	CPM	tr|I3LTE1|I3LTE1_PIG	8.08042	11.9501	11.0196	9.97867	11.8409	11.5001	9.36548	12.6491	12.4047	9.46624	11.8409	11.7935
I3LTE8	NSF	tr|I3LTE8|I3LTE8_PIG	7.74801	9.04695	9.40965	3.68716	8.93058	8.53338	8.13246	9.31543	9.37785	7.53385	9.09836	9.34725
I3LTL9	FOLH1B	tr|I3LTL9|I3LTL9_PIG	9.17362	7.68759	10.316	8.4979	6.87644	9.47141	9.58842	6.81056	10.8308	9.20332	7.911	10.1083
I3LU18	TMEM181	tr|I3LU18|I3LU18_PIG	9.29508	8.7404	2.57471	9.94574	8.91001	2.57471	8.47474	8.78724	2.57471	8.68889	8.49325	2.57471
I3LU40	FAM20C	tr|I3LU40|I3LU40_PIG	10.316	8.94714	10.8244	11.1352	9.83649	11.3242	10.8148	9.52145	10.9718	10.5619	9.41636	10.691
I3LUD1	SOD3	tr|I3LUD1|I3LUD1_PIG	10.378	11.6989	13.0916	10.7044	11.5385	13.6415	10.3874	11.8049	13.3494	10.708	11.4949	12.3803
I3LUK0	SLC12A9	tr|I3LUK0|I3LUK0_PIG	2.57471	4.56759	2.57471	2.57471	4.76778	2.57471	2.57471	4.5448	2.57471	2.57471	4.44193	2.57471
I3LUM9	EIF2S3	tr|I3LUM9|I3LUM9_PIG	8.7404	8.38537	8.94714	9.00391	8.2127	8.47474	9.07823	8.89664	8.8241	9.04013	8.85452	9.04695
I3LUR1	HNRNPUL2	tr|I3LUR1|I3LUR1_PIG	6.3534	9.21219	10.2444	4.17854	8.65873	9.77842	8.09056	9.75033	9.8431	8.88494	10.1627	10.3995
I3LV17	RALB	tr|I3LV17|I3LV17_PIG	9.83359	9.8893	2.57471	8.14523	9.40399	2.57471	9.17362	8.86408	2.57471	8.43767	9.17362	2.57471
I3LV91	IQGAP2	tr|I3LV91|I3LV91_PIG	9.07415	10.1753	10.6179	8.10122	9.76982	10.1627	9.57003	11.0285	11.3316	9.16202	10.5664	10.8352
I3LVH8	DSC3	tr|I3LVH8|I3LVH8_PIG	2.57471	8.26013	10.447	2.57471	9.42156	12.7751	2.57471	6.40669	9.66889	2.57471	5.97808	9.02243
I3LVK3	LARS	tr|I3LVK3|I3LVK3_PIG	5.43767	7.73835	7.75619	7.88562	6.16253	8.20204	6.25377	7.59177	7.18876	7.13409	7.5253	7.73025
I3LVS7	RHOA	tr|I3LVS7|I3LVS7_PIG	14.2944	14.4662	14.112	13.7472	13.6281	13.8318	13.542	13.697	13.6415	14.4973	14.4842	14.3892
J9JIM2	GGT1	tr|J9JIM2|J9JIM2_PIG	17.1372	16.8784	16.6558	16.6558	16.5146	16.445	16.684	15.536	15.6064	15.8988	15.3555	15.2831
K7GK75	CFL1	tr|K7GK75|K7GK75_PIG	15.5119	15.5704	15.7927	15.1627	15.1627	15.5704	14.9442	14.4254	14.7898	16.1179	15.7628	16.4061
K7GK90	SSR4	tr|K7GK90|K7GK90_PIG	2.57471	4.71032	2.57471	2.57471	5.956	2.57471	2.57471	6.79112	2.57471	2.57471	4.61688	2.57471
K7GKC0	RPS16	tr|K7GKC0|K7GKC0_PIG	6.78322	10.378	2.57471	7.97061	8.05535	2.57471	6.75356	11.6989	2.57471	7.84962	10.7254	2.57471
K7GKJ8	PGK1	tr|K7GKJ8|K7GKJ8_PIG	9.04013	9.4514	9.81647	8.85452	9.62571	9.55014	7.77598	7.97727	8.13702	9.01754	9.12123	8.94176
K7GKM7	VBP1	tr|K7GKM7|K7GKM7_PIG	8.11919	7.26755	6.42938	5.09417	7.4816	7.73025	6.51257	7.54119	7.04236	6.00738	7.13409	6.62399
K7GKN2	MX1	tr|K7GKN2|K7GKN2_PIG	9.42156	2.57471	2.57471	10.8244	2.57471	2.57471	9.0334	2.57471	2.57471	8.86749	2.57471	2.57471
K7GKN3	CP	tr|K7GKN3|K7GKN3_PIG	14.5694	14.6604	15.182	15.3725	15.3157	16.0861	13.7945	13.8635	14.3223	13.6732	13.7133	14.3223
K7GKR3	ATP9A	tr|K7GKR3|K7GKR3_PIG	7.76538	7.92711	9.86172	4.31299	8.30638	9.75033	6.05866	8.13246	9.17974	6.88282	9.1109	9.76982
K7GKY0	CD109	tr|K7GKY0|K7GKY0_PIG	13.436	13.7133	13.1211	13.458	13.4206	13.0651	12.167	12.4423	11.7872	12.6656	12.4795	12.7999
K7GL74	PRPS2	tr|K7GL74|K7GL74_PIG	6.69711	9.01343	8.37801	8.27032	9.07823	9.12877	8.18142	9.94131	8.95936	8.13246	9.8431	8.81269
K7GLF7	TGM1	tr|K7GLF7|K7GLF7_PIG	7.07601	2.57471	2.57471	6.24288	2.57471	2.57471	7.50291	2.57471	2.57471	5.72885	3.29554	2.57471
K7GLP0	GPM6B	tr|K7GLP0|K7GLP0_PIG	8.93058	10.6477	9.33595	9.86456	12.0777	9.58128	9.98922	11.9819	9.8677	11.3316	13.4321	10.9313
K7GM14	CD44	tr|K7GM14|K7GM14_PIG	10.4517	11.4223	2.57471	10.9647	11.3561	2.57471	11.0716	11.3946	2.57471	10.43	10.8148	2.57471
K7GM40	APOA1	tr|K7GM40|K7GM40_PIG	16.445	16.9188	16.7055	17.4959	17.9754	17.8169	15.8988	16.5146	16.6056	15.2175	15.5554	15.5554
K7GM45	SRC	tr|K7GM45|K7GM45_PIG	6.9387	11.4669	10.2885	7.13409	12.0394	9.92219	8.57295	11.6139	11.1213	8.99815	11.4567	11.2032
K7GM60	LOC110261221	tr|K7GM60|K7GM60_PIG	6.10347	7.63601	7.55244	6.05866	7.10173	7.51149	8.4979	8.79988	7.53385	6.78322	7.32511	7.61781
K7GM61	SLC44A1	tr|K7GM61|K7GM61_PIG	9.13465	10.3113	10.0599	9.71408	10.59	10.4225	9.94131	11.1571	10.229	8.56951	10.0736	9.19476
K7GM88	VPS28	tr|K7GM88|K7GM88_PIG	11.8641	12.9712	12.1016	12.2931	12.8711	12.3001	11.5221	12.8249	12.1103	11.8641	12.8092	12.0638
K7GML6	PLP1	tr|K7GML6|K7GML6_PIG	11.7872	12.0324	12.0876	11.3741	11.2086	11.4156	11.5824	11.5001	11.8207	12.72	12.7412	12.994
K7GMV8	ENPP3	tr|K7GMV8|K7GMV8_PIG	12.4559	12.8584	11.1821	11.3817	12.1458	10.4641	10.316	11.3438	9.46174	10.5575	11.4458	9.66889
K7GMX6	GK	tr|K7GMX6|K7GMX6_PIG	10.2885	8.54977	10.0736	10.691	8.59451	10.2642	9.79605	8.58829	9.24902	10.5086	8.54977	10.3718
K7GN83	BST1	tr|K7GN83|K7GN83_PIG	7.92114	10.5619	7.80754	8.51662	10.4162	9.68044	6.73661	9.99367	7.51736	7.10173	10.1259	8.09666
K7GNJ2	ITGAL	tr|K7GNJ2|K7GNJ2_PIG	4.64023	2.57471	2.57471	4.6605	2.57471	7.60132	4.46371	2.57471	7.03326	3.37261	2.57471	7.2002
K7GP73	SIRPA	tr|K7GP73|K7GP73_PIG	11.3438	11.3817	11.7202	10.9718	10.5086	11.2985	12.4113	11.8955	12.9553	11.7692	10.4641	12.3336
K7GPK2	DNAJA2	tr|K7GPK2|K7GPK2_PIG	12.2271	12.7813	10.5575	11.6352	11.9501	10.0084	12.0002	11.7128	9.81202	12.0638	12.4998	10.2749
K7GPM6	BCAM	tr|K7GPM6|K7GPM6_PIG	8.57907	9.66295	8.76237	8.10605	9.50852	8.66535	9.27319	10.0029	9.79605	8.22031	9.49561	8.68437
K7GPN6	ENTPD1	tr|K7GPN6|K7GPN6_PIG	14.7029	14.5287	14.6494	13.9515	13.4407	13.3692	15.9459	16.972	16.0861	15.6278	15.8688	15.5704
K7GPU8	CSNK2B	tr|K7GPU8|K7GPU8_PIG	7.60859	8.13246	2.57471	6.94945	6.71363	2.57471	7.4202	9.06017	2.57471	6.97101	9.19918	2.57471
K7GPW1	CFI	tr|K7GPW1|K7GPW1_PIG	8.80535	7.911	8.39779	9.57797	8.47474	9.06461	7.46518	6.9387	7.95161	7.911	7.37458	8.00775
K7GQ48	A2M	tr|K7GQ48|K7GQ48_PIG	17.3116	17.6728	17.6728	18.1003	18.3476	18.2068	17.9754	18.4373	17.9754	18.1003	18.1003	17.8865
K7GQ50	S100A1	tr|K7GQ50|K7GQ50_PIG	10.4162	10.9313	2.57471	10.7397	11.9945	2.57471	9.07415	10.0655	2.57471	10.5976	11.606	2.57471
K7GQ95	S100A2	tr|K7GQ95|K7GQ95_PIG	14.88	15.0654	15.0654	13.7945	14.4973	13.989	16.2857	16.1726	16.6558	15.0654	15.2394	15.2175
K7GQB9	GAS6	tr|K7GQB9|K7GQB9_PIG	10.2132	9.02635	8.31626	10.0495	9.19476	10.4822	9.78926	8.67209	8.89664	10.1422	9.79605	10.1313
K7GQD4		tr|K7GQD4|K7GQD4_PIG	10.6624	12.5276	10.3995	10.8308	12.34	10.2132	9.43942	10.1753	9.48097	10.5269	10.8078	10.2574
K7GQM7	LAMP2	tr|K7GQM7|K7GQM7_PIG	15.2831	14.6143	14.1757	14.0598	13.2643	12.6934	14.1757	13.7133	13.5086	13.9721	13.3232	12.875
K7GQZ5	ACP2	tr|K7GQZ5|K7GQZ5_PIG	10.7558	7.85617	10.5269	10.3298	8.91506	10.3298	12.5276	7.44828	10.6535	11.4669	9.56227	10.8773
K7GR44	CETN2	tr|K7GR44|K7GR44_PIG	3.6466	2.57471	7.17944	7.48903	2.57471	8.30638	3.17963	2.57471	6.46817	3.30562	3.24849	6.96234
K7GRP8	TEK	tr|K7GRP8|K7GRP8_PIG	2.57471	2.57471	9.51177	2.57471	2.57471	9.94131	2.57471	2.57471	9.14148	2.57471	3.17963	10.1362
K7GRR0	LDLR	tr|K7GRR0|K7GRR0_PIG	8.37194	2.57471	2.57471	8.06474	2.57471	2.57471	8.02912	2.57471	2.57471	7.8937	3.12445	2.57471
K7GRY0	UBA1	tr|K7GRY0|K7GRY0_PIG	10.4258	10.2749	10.7044	10.3273	10.2349	10.8673	9.71043	9.97274	10.6369	10.0029	10.6535	10.3457
K7GS03	LRP1	tr|K7GS03|K7GS03_PIG	8.11014	8.47044	2.57471	6.39005	7.18876	2.57471	8.76633	9.13465	2.57471	8.80535	8.68437	2.57471
K7GS43	ERBB2	tr|K7GS43|K7GS43_PIG	8.71716	7.83831	8.03729	7.07601	9.00391	8.26013	7.99858	8.42665	8.48147	8.08042	8.53338	8.39779
K7GS49	ILF2	tr|K7GS49|K7GS49_PIG	4.09033	2.57471	6.79112	6.12299	2.57471	8.82896	4.41498	2.57471	7.75619	4.65055	2.57471	8.42665
K7GS67	CD55	tr|K7GS67|K7GS67_PIG	12.5329	12.4935	12.92	11.5385	11.6797	12.344	11.3378	10.4822	11.2595	10.3874	10.3273	11.1168
K7GSB2	CASK	tr|K7GSB2|K7GSB2_PIG	8.00775	8.85452	9.26838	7.62844	8.44712	9.97274	8.64556	9.46174	10.3218	8.22537	8.03729	9.28793
K7GSR6	NT5E	tr|K7GSR6|K7GSR6_PIG	7.5842	2.57471	7.4816	7.2002	2.57471	7.916	5.92409	2.57471	7.5842	7.4747	3.08653	8.33482
K7GT33	ENPEP	tr|K7GT33|K7GT33_PIG	12.6432	12.3803	12.8489	12.3735	12.3515	12.4795	12.5329	11.6736	12.1241	12.8711	12.4559	12.4795
K7GT68	ITGA6	tr|K7GT68|K7GT68_PIG	11.9501	11.8049	11.1951	12.1999	12.1016	11.6736	11.1089	11.5929	11.0027	11.8905	11.7403	11.6643
K9IVR7	WDR1	tr|K9IVR7|K9IVR7_PIG	11.9143	11.1678	11.9296	11.7935	11.0666	10.9102	11.9872	11.08	11.08	11.9546	11.172	11.3031
K9IVV3	TM9SF2	tr|K9IVV3|K9IVV3_PIG	10.9267	10.7254	11.2176	10.2749	10.3511	11.3507	11.7471	10.7457	11.5929	10.9887	10.8805	12.0172
K9IVW4	MTPN	tr|K9IVW4|K9IVW4_PIG	2.57471	8.39107	2.57471	2.57471	8.40898	2.57471	2.57471	6.98887	2.57471	2.57471	6.97101	2.57471
K9IVW6	SLC2A3	tr|K9IVW6|K9IVW6_PIG	14.2687	13.899	15.1627	14.026	13.542	14.9742	13.0452	12.5072	13.9598	13.3336	12.8489	13.9304
K9IWA3	ATP6AP1	tr|K9IWA3|K9IWA3_PIG	9.17974	9.41636	8.8241	9.68044	9.54648	8.95102	10.9267	9.32749	8.33932	10.9568	9.55701	9.19063
K9J4M9	COLEC12	tr|K9J4M9|K9J4M9_PIG	8.68889	8.98551	8.88857	7.46518	8.23243	8.23243	9.218	9.51662	8.40898	6.98887	7.86274	7.48903
K9J4V0	SNRNP200	tr|K9J4V0|K9J4V0_PIG	6.85759	6.9387	9.3954	7.4816	7.38403	8.7237	8.86749	6.84862	9.55701	8.49325	7.11521	9.02635
K9J6J2	STOM_tv1	tr|K9J6J2|K9J6J2_PIG	16.1726	16.35	15.9721	15.9146	16.0861	15.6852	15.7471	17.1998	15.7628	16.3154	16.5146	15.9459
M3TYR7	NAPRT1	tr|M3TYR7|M3TYR7_PIG	11.1776	9.33595	2.57471	10.1259	2.57471	2.57471	13.4206	14.0427	2.57471	10.3298	8.86009	2.57471
M3TYW5	QARS	tr|M3TYW5|M3TYW5_PIG	8.86009	9.24012	8.58829	8.59451	9.14148	7.28068	9.09017	8.83587	8.20204	8.46465	9.16202	8.79259
M3UZ00	ZC3H18	tr|M3UZ00|M3UZ00_PIG	14.8333	13.7413	14.9254	15.2613	14.0936	15.3157	13.8876	13.2276	14.0427	12.2931	11.5488	12.5072
M3VJZ7	LASP1	tr|M3VJZ7|M3VJZ7_PIG	8.92107	2.57471	2.57471	9.06017	2.57471	2.57471	8.56438	3.38555	2.57471	7.97061	3.62873	2.57471
M3VK02	AP3D1	tr|M3VK02|M3VK02_PIG	2.57471	8.18142	2.57471	4.36654	5.54179	2.57471	6.42938	6.3534	2.57471	3.24849	6.94945	2.57471
Q06A94	HNRNPA1	tr|Q06A94|Q06A94_PIG	2.57471	7.93236	2.57471	2.57471	9.0334	2.57471	2.57471	8.77946	2.57471	2.57471	8.4979	2.57471
Q06AB2	UBE2K	tr|Q06AB2|Q06AB2_PIG	2.57471	3.29554	8.86749	2.57471	2.57471	8.36631	2.57471	2.57471	8.1758	2.57471	2.57471	7.83319
Q06AS6	GNAI2	tr|Q06AS6|Q06AS6_PIG	15.3845	15.2613	15.536	14.2687	14.4662	14.6494	14.1322	14.6604	14.2944	15.9721	16.2087	16.2087
Q06AS8	GNAI3	tr|Q06AS8|Q06AS8_PIG	11.9218	11.6352	11.755	11.2086	10.9647	11.4805	11.6301	11.9753	12.4855	11.9706	12.1538	12.5222
Q06AT6	RHOG	tr|Q06AT6|Q06AT6_PIG	10.25	2.57471	10.054	9.55014	2.57471	9.42614	10.4693	2.57471	9.95865	10.3273	2.57471	9.68584
Q06AT7	RHOF	tr|Q06AT7|Q06AT7_PIG	2.57471	8.97758	2.57471	2.57471	8.60385	2.57471	2.57471	9.71043	2.57471	2.57471	9.29795	2.57471
Q0KKC2	MGAT1	tr|Q0KKC2|Q0KKC2_PIG	10.4883	7.66864	2.57471	10.1676	6.56955	2.57471	9.58128	9.12877	2.57471	9.80668	7.75619	2.57471
Q0R678	PARK7	tr|Q0R678|Q0R678_PIG	12.72	12.6934	12.8249	13.608	13.1825	13.0337	12.4998	12.3735	12.6213	11.576	11.7072	11.6797
Q0Z8R0	CST3	tr|Q0Z8R0|Q0Z8R0_PIG	7.64251	12.4795	2.57471	6.79112	12.9338	2.57471	5.14583	11.3507	2.57471	4.71032	11.9218	2.57471
Q2QC87	ACSL4	tr|Q2QC87|Q2QC87_PIG	2.57471	2.57471	7.4202	2.57471	3.37261	8.22031	2.57471	3.61442	7.55821	2.57471	2.57471	7.41097
Q2VTP6	FKBP1A	tr|Q2VTP6|Q2VTP6_PIG	15.0211	12.2363	12.9553	15.4163	13.3336	13.0082	12.0959	10.7362	11.0594	12.4855	11.3089	11.4567
Q3S3F7	SULT2A1	tr|Q3S3F7|Q3S3F7_PIG	2.57471	7.48903	2.57471	3.14158	8.19575	2.57471	2.57471	6.88282	2.57471	2.57471	7.44828	2.57471
Q52NJ5	ARL1	tr|Q52NJ5|Q52NJ5_PIG	4.6605	9.25764	10.1313	4.61688	9.10482	10.4959	4.6605	8.73467	9.68584	7.60132	10.113	11.1497
Q59HI6	TLR6	tr|Q59HI6|Q59HI6_PIG	2.57471	7.02226	2.57471	2.57471	6.92217	2.57471	2.57471	6.61056	2.57471	2.57471	6.24288	2.57471
Q59HI8	TLR2	tr|Q59HI8|Q59HI8_PIG	2.57471	3.61442	8.95936	3.38555	3.12445	9.09017	3.29554	3.49535	9.74525	3.67825	2.57471	9.40399
Q68RU1	ApoN	tr|Q68RU1|Q68RU1_PIG	7.97727	3.66644	2.57471	10.854	3.33697	2.57471	8.2399	3.37261	2.57471	8.47044	3.66644	2.57471
Q6PP07	ADIPOQ	tr|Q6PP07|Q6PP07_PIG	10.5086	11.3899	10.4959	12.2893	11.9073	11.3089	11.7128	10.8673	10.4357	9.8294	10.038	9.42156
Q6R953	DEFB1	tr|Q6R953|Q6R953_PIG	15.4764	13.292	13.7328	18.705	16.3154	16.8317	13.7413	12.4998	12.3515	13.1527	11.9296	12.4423
Q7YSA7	SLC15A1	tr|Q7YSA7|Q7YSA7_PIG	11.4949	12.1458	11.4326	9.92219	11.5996	9.91517	12.92	13.1624	12.3997	12.4795	12.6135	11.6545
Q8MIS4	OPTC	tr|Q8MIS4|Q8MIS4_PIG	11.8049	11.2344	10.378	10.8148	10.8505	10.5321	13.1876	12.8489	12.2058	11.2875	11.1621	10.7793
Q95JH1	CD61	tr|Q95JH1|Q95JH1_PIG	12.6491	11.0716	10.8907	12.5276	11.3242	10.043	12.3575	10.8352	10.038	12.7057	11.3899	11.4019
