# Supplementary material for: Uterine luminal-derived extracellular vesicles: potential nanomaterials to improve embryo implantation
Source: J Nanobiotechnology. 2023 Mar 7;21:79. doi: 10.1186/s12951-023-01834-1 (PMC9990359; doi:10.1186/s12951-023-01834-1)
Supplement: Supplementary file 7 — Additional file 7: Table S3. Clustering of proteins in the uterine luminal fluid-Evs. [file 12951_2023_1834_MOESM7_ESM.xlsx]

## Sheet:  Table S3
Table S3. Clustering of proteins in the uterine luminal fluid-Evs
Accession number	Cluster
A1E295	cluster1
A1Z623	cluster1
A7TX81	cluster1
F1S584	cluster1
O97763	cluster1
P00761	cluster1
P01965	cluster1
P02632	cluster1
P04178	cluster1
P06867	cluster1
P10775	cluster1
P11493	cluster1
P27917	cluster1
P29804	cluster1
P35750	cluster1
P50390	cluster1
P50828	cluster1
P59083	cluster1
P61958	cluster1
P82460	cluster1
Q19KI0	cluster1
Q28944	cluster1
Q29036	cluster1
Q29042	cluster1
Q29090	cluster1
Q29308	cluster1
Q2EN76	cluster1
Q4A3R3	cluster1
Q69DK8	cluster1
Q8MI69	cluster1
A0A075B7H9	cluster1
A0A0K1TQQ0	cluster1
A0A165DE67	cluster1
A0A286ZIN2	cluster1
A0A286ZJD8	cluster1
A0A286ZKR0	cluster1
A0A286ZL47	cluster1
A0A286ZMP9	cluster1
A0A286ZN07	cluster1
A0A286ZNN6	cluster1
A0A286ZP10	cluster1
A0A286ZQ44	cluster1
A0A286ZQ85	cluster1
A0A286ZRH1	cluster1
A0A286ZS87	cluster1
A0A286ZT13	cluster1
A0A286ZTD8	cluster1
A0A286ZUG0	cluster1
A0A286ZUT3	cluster1
A0A286ZUW1	cluster1
A0A286ZV86	cluster1
A0A286ZVB0	cluster1
A0A286ZVC3	cluster1
A0A286ZVL5	cluster1
A0A286ZX63	cluster1
A0A286ZXK7	cluster1
A0A286ZYJ2	cluster1
A0A286ZZB2	cluster1
A0A286ZZE3	cluster1
A0A286ZZL4	cluster1
A0A287A013	cluster1
A0A287A1J6	cluster1
A0A287A1P5	cluster1
A0A287A2C3	cluster1
A0A287A2P1	cluster1
A0A287A3T1	cluster1
A0A287A462	cluster1
A0A287A4G6	cluster1
A0A287A4L1	cluster1
A0A287A5E9	cluster1
A0A287A5Y2	cluster1
A0A287A604	cluster1
A0A287A7D4	cluster1
A0A287A7V2	cluster1
A0A287A829	cluster1
A0A287A864	cluster1
A0A287A8U7	cluster1
A0A287A9L5	cluster1
A0A287A9P3	cluster1
A0A287AA97	cluster1
A0A287AAD5	cluster1
A0A287ABS0	cluster1
A0A287ABX7	cluster1
A0A287ADB5	cluster1
A0A287ADW0	cluster1
A0A287AE24	cluster1
A0A287AFE2	cluster1
A0A287AFS1	cluster1
A0A287AG93	cluster1
A0A287AGZ2	cluster1
A0A287AH93	cluster1
A0A287AI15	cluster1
A0A287AI92	cluster1
A0A287AID2	cluster1
A0A287AIT2	cluster1
A0A287AJV9	cluster1
A0A287ALA0	cluster1
A0A287ALC1	cluster1
A0A287ALP4	cluster1
A0A287ALS7	cluster1
A0A287AP95	cluster1
A0A287AQ13	cluster1
A0A287AR56	cluster1
A0A287ATT2	cluster1
A0A287AV88	cluster1
A0A287AVG1	cluster1
A0A287AXC8	cluster1
A0A287AYY9	cluster1
A0A287AZ36	cluster1
A0A287B249	cluster1
A0A287B2F5	cluster1
A0A287B2U6	cluster1
A0A287B356	cluster1
A0A287B4J0	cluster1
A0A287B4N8	cluster1
A0A287B5N7	cluster1
A0A287B626	cluster1
A0A287B6J1	cluster1
A0A287B792	cluster1
A0A287B8B1	cluster1
A0A287B8E9	cluster1
A0A287B8W5	cluster1
A0A287B9G0	cluster1
A0A287B9X9	cluster1
A0A287BAB0	cluster1
A0A287BAZ6	cluster1
A0A287BDF4	cluster1
A0A287BEF8	cluster1
A0A287BI67	cluster1
A0A287BJL0	cluster1
A0A287BJX0	cluster1
A0A287BL66	cluster1
A0A287BLZ1	cluster1
A0A287BPW4	cluster1
A0A287BR95	cluster1
A0A287BRL8	cluster1
A0A287BSA0	cluster1
A0A287BSC3	cluster1
A0A2C9F356	cluster1
A0A2C9F393	cluster1
A0A2C9F3E5	cluster1
A5GHK8	cluster1
A5GHL0	cluster1
B5APU6	cluster1
B8XH67	cluster1
B8XSI8	cluster1
D0G0C7	cluster1
E7CR01	cluster1
E7EI20	cluster1
F1REY0	cluster1
F1RFK7	cluster1
F1RG09	cluster1
F1RG35	cluster1
F1RGD9	cluster1
F1RGS2	cluster1
F1RGV1	cluster1
F1RI15	cluster1
F1RIP6	cluster1
F1RKD5	cluster1
F1RKF2	cluster1
F1RKG8	cluster1
F1RKU1	cluster1
F1RKW8	cluster1
F1RL06	cluster1
F1RLB6	cluster1
F1RM45	cluster1
F1RN76	cluster1
F1RNH1	cluster1
F1RPU6	cluster1
F1RQ21	cluster1
F1RRJ3	cluster1
F1RT17	cluster1
F1RUM1	cluster1
F1RV21	cluster1
F1RVP8	cluster1
F1RW89	cluster1
F1RX36	cluster1
F1RXD3	cluster1
F1RY44	cluster1
F1RYY6	cluster1
F1RZ19	cluster1
F1S1M4	cluster1
F1S1U5	cluster1
F1S2I8	cluster1
F1S3H1	cluster1
F1S3J9	cluster1
F1S3P6	cluster1
F1S3T6	cluster1
F1S3U9	cluster1
F1S412	cluster1
F1S431	cluster1
F1S4I1	cluster1
F1S5D9	cluster1
F1S6H6	cluster1
F1S715	cluster1
F1S7L8	cluster1
F1S878	cluster1
F1S8B6	cluster1
F1S9A4	cluster1
F1SA70	cluster1
F1SAL8	cluster1
F1SAX5	cluster1
F1SBF9	cluster1
F1SC70	cluster1
F1SCC9	cluster1
F1SCD0	cluster1
F1SDB7	cluster1
F1SDR7	cluster1
F1SDY3	cluster1
F1SEI8	cluster1
F1SEY8	cluster1
F1SFI5	cluster1
F1SFI6	cluster1
F1SGJ3	cluster1
F1SGM3	cluster1
F1SH33	cluster1
F1SIB1	cluster1
F1SJT7	cluster1
F1SJX5	cluster1
F1SKN5	cluster1
F1SLU6	cluster1
F1SM37	cluster1
F1SN68	cluster1
F1SQR8	cluster1
F1SQX4	cluster1
F1SQZ6	cluster1
F1SR53	cluster1
F1SRC8	cluster1
F1SRC9	cluster1
F1SRT6	cluster1
F1SRU8	cluster1
F1SS24	cluster1
F1SS93	cluster1
F1SSL6	cluster1
F1SUG4	cluster1
F1SV50	cluster1
F1SVB0	cluster1
F1SX62	cluster1
F2Z567	cluster1
F2Z5G3	cluster1
F2Z5J9	cluster1
F2Z5N0	cluster1
F2Z5Q1	cluster1
F6PSB6	cluster1
I3L651	cluster1
I3L728	cluster1
I3L759	cluster1
I3L7K2	cluster1
I3L893	cluster1
I3L8K1	cluster1
I3LC73	cluster1
I3LCA3	cluster1
I3LD86	cluster1
I3LDJ1	cluster1
I3LE25	cluster1
I3LFH1	cluster1
I3LFW6	cluster1
I3LG19	cluster1
I3LG51	cluster1
I3LGI8	cluster1
I3LGV2	cluster1
I3LHR0	cluster1
I3LHU3	cluster1
I3LIU7	cluster1
I3LJW2	cluster1
I3LKA3	cluster1
I3LKM2	cluster1
I3LLM3	cluster1
I3LMT5	cluster1
I3LN42	cluster1
I3LNE4	cluster1
I3LNG8	cluster1
I3LP78	cluster1
I3LQH7	cluster1
I3LSS2	cluster1
I3LTC2	cluster1
I3LU18	cluster1
I3LUD1	cluster1
I3LUK0	cluster1
I3LV17	cluster1
I3LVH8	cluster1
J9JIM2	cluster1
K7GKN2	cluster1
K7GKN3	cluster1
K7GM40	cluster1
K7GMV8	cluster1
K7GPW1	cluster1
K7GS67	cluster1
K9IVW4	cluster1
K9IVW6	cluster1
M3UZ00	cluster1
Q06AB2	cluster1
Q0R678	cluster1
Q0Z8R0	cluster1
Q2VTP6	cluster1
Q59HI6	cluster1
Q6PP07	cluster1
Q6R953	cluster1
A5PF08	cluster2
P00336	cluster2
P00346	cluster2
P08059	cluster2
P09889	cluster2
P17803	cluster2
P19133	cluster2
P22411	cluster2
P46405	cluster2
P49666	cluster2
P60982	cluster2
P62272	cluster2
P62802	cluster2
P63246	cluster2
Q06AU6	cluster2
Q0Z8U2	cluster2
Q29079	cluster2
Q29195	cluster2
Q29214	cluster2
Q2YGT9	cluster2
Q5S1U1	cluster2
Q5YA25	cluster2
Q767L7	cluster2
Q7M2W6	cluster2
Q8HZV3	cluster2
A0A286ZIN0	cluster2
A0A286ZJD5	cluster2
A0A286ZJK2	cluster2
A0A286ZJL5	cluster2
A0A286ZJR3	cluster2
A0A286ZJW7	cluster2
A0A286ZLH8	cluster2
A0A286ZMW0	cluster2
A0A286ZPT0	cluster2
A0A286ZV95	cluster2
A0A286ZVH8	cluster2
A0A286ZVZ9	cluster2
A0A286ZWL5	cluster2
A0A286ZY29	cluster2
A0A286ZZY4	cluster2
A0A287A1V0	cluster2
A0A287A275	cluster2
A0A287A342	cluster2
A0A287A4D2	cluster2
A0A287A6G9	cluster2
A0A287A7X1	cluster2
A0A287A8H5	cluster2
A0A287A956	cluster2
A0A287A9H6	cluster2
A0A287A9T4	cluster2
A0A287AAR4	cluster2
A0A287ACV7	cluster2
A0A287ADH9	cluster2
A0A287AE46	cluster2
A0A287AE76	cluster2
A0A287AEC2	cluster2
A0A287AFA0	cluster2
A0A287AJU2	cluster2
A0A287AMF1	cluster2
A0A287AN37	cluster2
A0A287ANW5	cluster2
A0A287ANZ8	cluster2
A0A287AP77	cluster2
A0A287APM6	cluster2
A0A287AQG4	cluster2
A0A287AQJ7	cluster2
A0A287ARN5	cluster2
A0A287ARR0	cluster2
A0A287ARR1	cluster2
A0A287ASD3	cluster2
A0A287AT40	cluster2
A0A287AU30	cluster2
A0A287AW55	cluster2
A0A287AXI2	cluster2
A0A287AXR5	cluster2
A0A287AZ37	cluster2
A0A287AZA7	cluster2
A0A287AZH1	cluster2
A0A287B2R9	cluster2
A0A287B315	cluster2
A0A287B4J7	cluster2
A0A287B4K6	cluster2
A0A287B4P8	cluster2
A0A287B5M2	cluster2
A0A287B5V1	cluster2
A0A287B6I9	cluster2
A0A287B771	cluster2
A0A287B7J9	cluster2
A0A287B7P0	cluster2
A0A287B8W9	cluster2
A0A287B8X4	cluster2
A0A287B929	cluster2
A0A287B931	cluster2
A0A287BA12	cluster2
A0A287BAA6	cluster2
A0A287BBI5	cluster2
A0A287BBS4	cluster2
A0A287BDF8	cluster2
A0A287BEA5	cluster2
A0A287BEC3	cluster2
A0A287BG12	cluster2
A0A287BGK0	cluster2
A0A287BGN7	cluster2
A0A287BH45	cluster2
A0A287BH53	cluster2
A0A287BIX1	cluster2
A0A287BKI9	cluster2
A0A287BLY8	cluster2
A0A287BM53	cluster2
A0A287BMG2	cluster2
A0A287BN36	cluster2
A0A287BN67	cluster2
A0A287BNC1	cluster2
A0A287BNU5	cluster2
A0A287BRX4	cluster2
A0A288CFZ8	cluster2
A0A2C9F3F8	cluster2
A2RQD8	cluster2
A3EX84	cluster2
A7WLI1	cluster2
A7XNM3	cluster2
B2ZI35	cluster2
B6VNT8	cluster2
B8XTR1	cluster2
C3VML0	cluster2
C3VPJ4	cluster2
C4MXZ1	cluster2
C5G5X7	cluster2
F1RF11	cluster2
F1RF33	cluster2
F1RFQ7	cluster2
F1RGV7	cluster2
F1RHR8	cluster2
F1RIF8	cluster2
F1RIP1	cluster2
F1RJX8	cluster2
F1RK12	cluster2
F1RMX2	cluster2
F1RN45	cluster2
F1RNJ5	cluster2
F1RNT9	cluster2
F1RPR8	cluster2
F1RQI7	cluster2
F1RQT1	cluster2
F1RQX3	cluster2
F1RSC3	cluster2
F1RT62	cluster2
F1RT83	cluster2
F1RT87	cluster2
F1RVW6	cluster2
F1RVY7	cluster2
F1RWJ5	cluster2
F1RWV2	cluster2
F1RXD2	cluster2
F1RY31	cluster2
F1RYT3	cluster2
F1RZ28	cluster2
F1RZR0	cluster2
F1S0V3	cluster2
F1S1N1	cluster2
F1S2E2	cluster2
F1S2F6	cluster2
F1S2J6	cluster2
F1S3B4	cluster2
F1S3E0	cluster2
F1S3Q9	cluster2
F1S4H3	cluster2
F1S5K2	cluster2
F1S666	cluster2
F1S6D6	cluster2
F1S6D8	cluster2
F1S6W6	cluster2
F1S6Z8	cluster2
F1S792	cluster2
F1S8P6	cluster2
F1S935	cluster2
F1S9G9	cluster2
F1S9X9	cluster2
F1SAL4	cluster2
F1SAM4	cluster2
F1SAY4	cluster2
F1SB33	cluster2
F1SB62	cluster2
F1SBL4	cluster2
F1SBQ5	cluster2
F1SCI9	cluster2
F1SE73	cluster2
F1SFE6	cluster2
F1SFV3	cluster2
F1SGG2	cluster2
F1SGY1	cluster2
F1SHR3	cluster2
F1SIJ9	cluster2
F1SKE2	cluster2
F1SL99	cluster2
F1SLA0	cluster2
F1SMF4	cluster2
F1SMW6	cluster2
F1SMX1	cluster2
F1SN44	cluster2
F1SPF6	cluster2
F1SPK8	cluster2
F1SQN1	cluster2
F1STR1	cluster2
F1SUD6	cluster2
F1SUH8	cluster2
F1SUK6	cluster2
F2Z501	cluster2
F2Z5C1	cluster2
F2Z5F5	cluster2
F2Z5H6	cluster2
F2Z5K3	cluster2
F2Z5Q2	cluster2
F2Z5S8	cluster2
I3L5I2	cluster2
I3L5Z2	cluster2
I3L755	cluster2
I3L7D4	cluster2
I3L7R2	cluster2
I3L8V6	cluster2
I3L929	cluster2
I3LA63	cluster2
I3LAU5	cluster2
I3LB80	cluster2
I3LC07	cluster2
I3LCA2	cluster2
I3LCQ6	cluster2
I3LCQ9	cluster2
I3LDC3	cluster2
I3LEW5	cluster2
I3LF38	cluster2
I3LFQ5	cluster2
I3LGI9	cluster2
I3LHU5	cluster2
I3LIE3	cluster2
I3LJB0	cluster2
I3LJC9	cluster2
I3LK24	cluster2
I3LL55	cluster2
I3LLD5	cluster2
I3LM93	cluster2
I3LM95	cluster2
I3LM99	cluster2
I3LN62	cluster2
I3LQ79	cluster2
I3LR32	cluster2
I3LRJ7	cluster2
I3LRX7	cluster2
I3LSK5	cluster2
I3LSZ5	cluster2
I3LVS7	cluster2
K7GK75	cluster2
K7GKR3	cluster2
K7GLP0	cluster2
K7GML6	cluster2
K7GQZ5	cluster2
K7GRP8	cluster2
K7GRR0	cluster2
K9IWA3	cluster2
Q06AS6	cluster2
Q52NJ5	cluster2
Q95JH1	cluster2
A5GFY8	cluster3
A5GFZ5	cluster3
P00172	cluster3
P03974	cluster3
P11607	cluster3
P19100	cluster3
P29269	cluster3
P79382	cluster3
P83686	cluster3
Q0QF01	cluster3
Q29092	cluster3
Q29290	cluster3
Q2HY40	cluster3
Q2PKF4	cluster3
Q52NJ3	cluster3
Q864U8	cluster3
A0A286ZIC1	cluster3
A0A286ZIL9	cluster3
A0A286ZK33	cluster3
A0A286ZKN2	cluster3
A0A286ZLQ7	cluster3
A0A286ZMF8	cluster3
A0A286ZMJ9	cluster3
A0A286ZMT1	cluster3
A0A286ZNH1	cluster3
A0A286ZNV5	cluster3
A0A286ZPT1	cluster3
A0A286ZR85	cluster3
A0A286ZRB5	cluster3
A0A286ZRD4	cluster3
A0A286ZRY5	cluster3
A0A286ZSD7	cluster3
A0A286ZSZ2	cluster3
A0A286ZVY5	cluster3
A0A286ZXJ1	cluster3
A0A286ZXS9	cluster3
A0A286ZY95	cluster3
A0A286ZYJ5	cluster3
A0A286ZZK2	cluster3
A0A286ZZU9	cluster3
A0A287A140	cluster3
A0A287A229	cluster3
A0A287A328	cluster3
A0A287A6R6	cluster3
A0A287A853	cluster3
A0A287A8W9	cluster3
A0A287AAE8	cluster3
A0A287AB58	cluster3
A0A287ACI4	cluster3
A0A287ADX3	cluster3
A0A287AE80	cluster3
A0A287AEA5	cluster3
A0A287AEK2	cluster3
A0A287AGM8	cluster3
A0A287AII2	cluster3
A0A287AJI4	cluster3
A0A287AJK9	cluster3
A0A287AKJ3	cluster3
A0A287AKM2	cluster3
A0A287AM91	cluster3
A0A287ANL7	cluster3
A0A287AP83	cluster3
A0A287AQP4	cluster3
A0A287ARU4	cluster3
A0A287ARU7	cluster3
A0A287AS39	cluster3
A0A287AVN3	cluster3
A0A287AWI4	cluster3
A0A287B150	cluster3
A0A287B242	cluster3
A0A287B2K4	cluster3
A0A287B2P1	cluster3
A0A287B669	cluster3
A0A287B742	cluster3
A0A287B7D1	cluster3
A0A287B7G2	cluster3
A0A287B7M4	cluster3
A0A287B7T5	cluster3
A0A287BA36	cluster3
A0A287BAZ5	cluster3
A0A287BBF2	cluster3
A0A287BBP7	cluster3
A0A287BC06	cluster3
A0A287BDS9	cluster3
A0A287BE25	cluster3
A0A287BEG1	cluster3
A0A287BEJ3	cluster3
A0A287BGW6	cluster3
A0A287BHH1	cluster3
A0A287BHJ6	cluster3
A0A287BHM9	cluster3
A0A287BHP4	cluster3
A0A287BI23	cluster3
A0A287BI63	cluster3
A0A287BIN3	cluster3
A0A287BJZ0	cluster3
A0A287BLA2	cluster3
A0A287BMH4	cluster3
A0A287BN06	cluster3
A0A287BNS9	cluster3
A0A287BNZ1	cluster3
A0A287BQT0	cluster3
A0A287BQX1	cluster3
A0A287BR41	cluster3
A0A287BRR9	cluster3
A0A287BT71	cluster3
A0A2C9F3E9	cluster3
A0PFK5	cluster3
A7U5U2	cluster3
B5APV1	cluster3
B9UJD6	cluster3
B9V4F0	cluster3
F1CNZ4	cluster3
F1RGJ2	cluster3
F1RIA4	cluster3
F1RIE2	cluster3
F1RIP4	cluster3
F1RKC7	cluster3
F1RKG7	cluster3
F1RM55	cluster3
F1RMJ4	cluster3
F1RMJ9	cluster3
F1RN84	cluster3
F1RNH0	cluster3
F1RPQ3	cluster3
F1RPW2	cluster3
F1RPW9	cluster3
F1RQP0	cluster3
F1RQW2	cluster3
F1RQY6	cluster3
F1RR27	cluster3
F1RR89	cluster3
F1RRF2	cluster3
F1RRW5	cluster3
F1RS49	cluster3
F1RSN3	cluster3
F1RTQ8	cluster3
F1RUH5	cluster3
F1RUH7	cluster3
F1RUK8	cluster3
F1RUM4	cluster3
F1RUS9	cluster3
F1RW07	cluster3
F1RW43	cluster3
F1RW50	cluster3
F1RX00	cluster3
F1RZ71	cluster3
F1RZC1	cluster3
F1RZK6	cluster3
F1RZY2	cluster3
F1RZY6	cluster3
F1S0P3	cluster3
F1S0Q3	cluster3
F1S1A9	cluster3
F1S1H9	cluster3
F1S2A8	cluster3
F1S2K3	cluster3
F1S2Z5	cluster3
F1S3C7	cluster3
F1S3E8	cluster3
F1S4L8	cluster3
F1S533	cluster3
F1S5Y5	cluster3
F1S7U3	cluster3
F1S8L1	cluster3
F1S982	cluster3
F1SA24	cluster3
F1SA60	cluster3
F1SAI6	cluster3
F1SAY0	cluster3
F1SBS4	cluster3
F1SDX6	cluster3
F1SDZ2	cluster3
F1SDZ8	cluster3
F1SEN1	cluster3
F1SEY1	cluster3
F1SFJ8	cluster3
F1SFK6	cluster3
F1SHL9	cluster3
F1SHP1	cluster3
F1SI90	cluster3
F1SIC0	cluster3
F1SIK9	cluster3
F1SIW2	cluster3
F1SJB5	cluster3
F1SJK6	cluster3
F1SK31	cluster3
F1SKE7	cluster3
F1SKI0	cluster3
F1SLF9	cluster3
F1SLY7	cluster3
F1SM07	cluster3
F1SM35	cluster3
F1SM81	cluster3
F1SN92	cluster3
F1SNK3	cluster3
F1SP18	cluster3
F1SPS7	cluster3
F1SQ14	cluster3
F1SQW0	cluster3
F1SQX2	cluster3
F1SR87	cluster3
F1SSA6	cluster3
F1SSV2	cluster3
F1STG7	cluster3
F1STI9	cluster3
F1STR4	cluster3
F1SUK5	cluster3
F1SV69	cluster3
F2Z4Y1	cluster3
F2Z4Z1	cluster3
F2Z561	cluster3
F2Z5M5	cluster3
F2Z5R5	cluster3
G9F6X8	cluster3
I3L5J2	cluster3
I3L5K0	cluster3
I3L774	cluster3
I3L7V7	cluster3
I3L7Z6	cluster3
I3L816	cluster3
I3L8J8	cluster3
I3L918	cluster3
I3L9M7	cluster3
I3L9N5	cluster3
I3L9Y6	cluster3
I3LBB5	cluster3
I3LBD5	cluster3
I3LBF0	cluster3
I3LD72	cluster3
I3LDA5	cluster3
I3LDC1	cluster3
I3LDC7	cluster3
I3LFQ9	cluster3
I3LFR7	cluster3
I3LFS8	cluster3
I3LH47	cluster3
I3LIM8	cluster3
I3LPW8	cluster3
I3LQD3	cluster3
I3LSG7	cluster3
I3LSK9	cluster3
K7GK90	cluster3
K7GKM7	cluster3
K7GLF7	cluster3
K7GM14	cluster3
K7GM60	cluster3
K7GM61	cluster3
K7GP73	cluster3
K7GPM6	cluster3
K7GQM7	cluster3
K7GSB2	cluster3
K9IVR7	cluster3
K9J4M9	cluster3
M3TYR7	cluster3
M3VJZ7	cluster3
M3VK02	cluster3
Q0KKC2	cluster3
Q59HI8	cluster3
Q8MIS4	cluster3
A6M931	cluster4
B3SP85	cluster4
O02772	cluster4
O62680	cluster4
P02067	cluster4
P31950	cluster4
P62831	cluster4
P62901	cluster4
P67985	cluster4
P80031	cluster4
P80928	cluster4
Q04967	cluster4
Q06A98	cluster4
Q2MJK3	cluster4
Q767L6	cluster4
Q95339	cluster4
Q95342	cluster4
Q9MZ16	cluster4
A0A286ZHW0	cluster4
A0A286ZIL3	cluster4
A0A286ZKF3	cluster4
A0A286ZKR3	cluster4
A0A286ZKY8	cluster4
A0A286ZN52	cluster4
A0A286ZNG4	cluster4
A0A286ZNH3	cluster4
A0A286ZNI7	cluster4
A0A286ZP69	cluster4
A0A286ZTJ3	cluster4
A0A286ZU25	cluster4
A0A286ZVU6	cluster4
A0A286ZW70	cluster4
A0A286ZYY8	cluster4
A0A286ZZB7	cluster4
A0A286ZZN7	cluster4
A0A287A1C8	cluster4
A0A287A1L1	cluster4
A0A287A2G4	cluster4
A0A287A365	cluster4
A0A287A369	cluster4
A0A287A400	cluster4
A0A287A4A5	cluster4
A0A287A4W6	cluster4
A0A287A861	cluster4
A0A287A900	cluster4
A0A287A988	cluster4
A0A287A9G3	cluster4
A0A287ACS9	cluster4
A0A287AEG8	cluster4
A0A287AHC1	cluster4
A0A287AHM1	cluster4
A0A287AHY4	cluster4
A0A287AJQ2	cluster4
A0A287AJY4	cluster4
A0A287AKF5	cluster4
A0A287AKG6	cluster4
A0A287ALZ4	cluster4
A0A287AMR3	cluster4
A0A287AP65	cluster4
A0A287AP66	cluster4
A0A287API3	cluster4
A0A287ATT9	cluster4
A0A287AUW8	cluster4
A0A287AWQ9	cluster4
A0A287AY64	cluster4
A0A287AZG6	cluster4
A0A287B092	cluster4
A0A287B0H0	cluster4
A0A287B0Y9	cluster4
A0A287B226	cluster4
A0A287B2M3	cluster4
A0A287B490	cluster4
A0A287B4E8	cluster4
A0A287B636	cluster4
A0A287B8Z4	cluster4
A0A287BA25	cluster4
A0A287BB51	cluster4
A0A287BB58	cluster4
A0A287BBY1	cluster4
A0A287BCM4	cluster4
A0A287BD81	cluster4
A0A287BEQ9	cluster4
A0A287BG53	cluster4
A0A287BHE7	cluster4
A0A287BHH9	cluster4
A0A287BJY7	cluster4
A0A287BK58	cluster4
A0A287BKC1	cluster4
A0A287BM11	cluster4
A0A287BN98	cluster4
A0A287BQN8	cluster4
A0A287BQR7	cluster4
A0A288CFW1	cluster4
A0A2C9F363	cluster4
A0A2C9F391	cluster4
A9XFX6	cluster4
B6E241	cluster4
B9TRW9	cluster4
C5H0C6	cluster4
D0G0C8	cluster4
D0G7F3	cluster4
D0G7F6	cluster4
E1CAJ6	cluster4
F1RFD6	cluster4
F1RFV5	cluster4
F1RFY1	cluster4
F1RG17	cluster4
F1RGC4	cluster4
F1RHH8	cluster4
F1RHW4	cluster4
F1RII7	cluster4
F1RIP3	cluster4
F1RJ25	cluster4
F1RJW5	cluster4
F1RK90	cluster4
F1RL25	cluster4
F1RN44	cluster4
F1RQ08	cluster4
F1RS36	cluster4
F1RU34	cluster4
F1RWT2	cluster4
F1RXC2	cluster4
F1RZ02	cluster4
F1RZB0	cluster4
F1S057	cluster4
F1S1J9	cluster4
F1S268	cluster4
F1S3P5	cluster4
F1S3V5	cluster4
F1S4Z2	cluster4
F1S5U8	cluster4
F1S5Z7	cluster4
F1S733	cluster4
F1S866	cluster4
F1S895	cluster4
F1S8M9	cluster4
F1SAD9	cluster4
F1SB67	cluster4
F1SBU1	cluster4
F1SC82	cluster4
F1SD69	cluster4
F1SDQ0	cluster4
F1SE87	cluster4
F1SFG8	cluster4
F1SG00	cluster4
F1SGR0	cluster4
F1SH92	cluster4
F1SHL3	cluster4
F1SI88	cluster4
F1SIX3	cluster4
F1SK03	cluster4
F1SK41	cluster4
F1SLL1	cluster4
F1SMC0	cluster4
F1SN33	cluster4
F1SNE5	cluster4
F1SNJ8	cluster4
F1SNL7	cluster4
F1SPI5	cluster4
F1SQ58	cluster4
F1SS01	cluster4
F1STI6	cluster4
F1SUQ5	cluster4
F2Z4Z8	cluster4
F2Z516	cluster4
F2Z5K2	cluster4
I3L6D2	cluster4
I3L6N3	cluster4
I3L6P9	cluster4
I3L6R5	cluster4
I3LAJ6	cluster4
I3LBF1	cluster4
I3LFC7	cluster4
I3LH84	cluster4
I3LJC8	cluster4
I3LJW4	cluster4
I3LK59	cluster4
I3LL97	cluster4
I3LLT2	cluster4
I3LMU0	cluster4
I3LPB5	cluster4
I3LQ51	cluster4
I3LSQ2	cluster4
I3LT38	cluster4
K7GKJ8	cluster4
K7GKY0	cluster4
K7GM88	cluster4
K7GMX6	cluster4
K7GN83	cluster4
K7GPK2	cluster4
K7GQ50	cluster4
K7GQD4	cluster4
K7GRY0	cluster4
K7GSR6	cluster4
K7GT33	cluster4
K7GT68	cluster4
Q3S3F7	cluster4
O02705	cluster5
O77735	cluster5
P00503	cluster5
P02550	cluster5
P04246	cluster5
P11708	cluster5
P50667	cluster5
P54612	cluster5
P60662	cluster5
P61292	cluster5
P62936	cluster5
P80310	cluster5
Q007T2	cluster5
Q06AT9	cluster5
Q06AU2	cluster5
Q29223	cluster5
Q29549	cluster5
Q2QLE0	cluster5
Q4LE85	cluster5
Q6S4N2	cluster5
Q710C4	cluster5
Q767L0	cluster5
Q95250	cluster5
Q9TSX9	cluster5
A0A286ZJ59	cluster5
A0A286ZJE1	cluster5
A0A286ZJH7	cluster5
A0A286ZLP7	cluster5
A0A286ZPH3	cluster5
A0A286ZQW5	cluster5
A0A286ZRU9	cluster5
A0A286ZSW6	cluster5
A0A286ZTK5	cluster5
A0A286ZTS6	cluster5
A0A286ZTX0	cluster5
A0A286ZVR9	cluster5
A0A286ZW86	cluster5
A0A286ZYE6	cluster5
A0A286ZYX8	cluster5
A0A286ZZB8	cluster5
A0A286ZZM7	cluster5
A0A287A044	cluster5
A0A287A139	cluster5
A0A287A1H3	cluster5
A0A287A2L0	cluster5
A0A287A3N7	cluster5
A0A287A437	cluster5
A0A287A530	cluster5
A0A287A5C9	cluster5
A0A287A5M7	cluster5
A0A287A5U7	cluster5
A0A287A650	cluster5
A0A287A6K7	cluster5
A0A287A704	cluster5
A0A287A766	cluster5
A0A287A7G8	cluster5
A0A287A888	cluster5
A0A287A8T0	cluster5
A0A287A969	cluster5
A0A287AA15	cluster5
A0A287AAS9	cluster5
A0A287ABD8	cluster5
A0A287ACY5	cluster5
A0A287AD16	cluster5
A0A287ADE6	cluster5
A0A287AFJ6	cluster5
A0A287AG15	cluster5
A0A287AG50	cluster5
A0A287AG63	cluster5
A0A287AG70	cluster5
A0A287AH59	cluster5
A0A287AHE4	cluster5
A0A287AHI5	cluster5
A0A287AI87	cluster5
A0A287AIE6	cluster5
A0A287AIG2	cluster5
A0A287AIJ3	cluster5
A0A287AJT7	cluster5
A0A287ALI7	cluster5
A0A287ALR0	cluster5
A0A287AMU3	cluster5
A0A287AMU5	cluster5
A0A287AN48	cluster5
A0A287AND4	cluster5
A0A287AP48	cluster5
A0A287AP85	cluster5
A0A287AQG3	cluster5
A0A287ASD0	cluster5
A0A287AUH6	cluster5
A0A287AUX3	cluster5
A0A287AV76	cluster5
A0A287AWF7	cluster5
A0A287AWM5	cluster5
A0A287AWN0	cluster5
A0A287AWS4	cluster5
A0A287AWZ9	cluster5
A0A287AXS7	cluster5
A0A287B013	cluster5
A0A287B0C2	cluster5
A0A287B0I4	cluster5
A0A287B0L6	cluster5
A0A287B261	cluster5
A0A287B278	cluster5
A0A287B3K2	cluster5
A0A287B3W8	cluster5
A0A287B4G4	cluster5
A0A287B4R3	cluster5
A0A287B5A2	cluster5
A0A287B6H9	cluster5
A0A287B7A4	cluster5
A0A287B7C6	cluster5
A0A287B7Q1	cluster5
A0A287B807	cluster5
A0A287B9W3	cluster5
A0A287B9Y4	cluster5
A0A287BBE8	cluster5
A0A287BCN1	cluster5
A0A287BED9	cluster5
A0A287BFC9	cluster5
A0A287BG16	cluster5
A0A287BGW4	cluster5
A0A287BIR5	cluster5
A0A287BIV4	cluster5
A0A287BKF7	cluster5
A0A287BKH8	cluster5
A0A287BNF0	cluster5
A0A287BPF5	cluster5
A0A287BRC0	cluster5
A0A287BS07	cluster5
A0A287BS51	cluster5
A0A287BSA8	cluster5
A5GFU7	cluster5
A8U4R4	cluster5
B5APU9	cluster5
C3S7K5	cluster5
C3S7K6	cluster5
C3UP60	cluster5
D0G6R6	cluster5
D0G6X4	cluster5
D2WKD6	cluster5
E7EI18	cluster5
F1RF26	cluster5
F1RF77	cluster5
F1RG51	cluster5
F1RGP5	cluster5
F1RGR9	cluster5
F1RGX2	cluster5
F1RHE6	cluster5
F1RIA7	cluster5
F1RIU1	cluster5
F1RJK5	cluster5
F1RLG5	cluster5
F1RM08	cluster5
F1RMX5	cluster5
F1RN68	cluster5
F1RNK3	cluster5
F1RP17	cluster5
F1RP42	cluster5
F1RPA3	cluster5
F1RPD2	cluster5
F1RRD6	cluster5
F1RRN0	cluster5
F1RTE1	cluster5
F1RV24	cluster5
F1RVE7	cluster5
F1RW06	cluster5
F1RXG9	cluster5
F1RXQ7	cluster5
F1RY92	cluster5
F1RYZ1	cluster5
F1RZH3	cluster5
F1RZL4	cluster5
F1RZZ1	cluster5
F1S073	cluster5
F1S0V7	cluster5
F1S108	cluster5
F1S1M2	cluster5
F1S253	cluster5
F1S2M2	cluster5
F1S3D5	cluster5
F1S3Q7	cluster5
F1S4V8	cluster5
F1S682	cluster5
F1S6A4	cluster5
F1S6M7	cluster5
F1S7A4	cluster5
F1S8X7	cluster5
F1S9Q1	cluster5
F1SA98	cluster5
F1SB42	cluster5
F1SB53	cluster5
F1SBE4	cluster5
F1SBE5	cluster5
F1SC07	cluster5
F1SC80	cluster5
F1SCE4	cluster5
F1SD88	cluster5
F1SEQ6	cluster5
F1SGN5	cluster5
F1SH38	cluster5
F1SHN8	cluster5
F1SI25	cluster5
F1SIC5	cluster5
F1SIN0	cluster5
F1SIQ5	cluster5
F1SJQ6	cluster5
F1SJY1	cluster5
F1SKJ1	cluster5
F1SKU3	cluster5
F1SLX0	cluster5
F1SM28	cluster5
F1SMN6	cluster5
F1SMS8	cluster5
F1SMX5	cluster5
F1SP27	cluster5
F1SQT9	cluster5
F1SS00	cluster5
F1SSE9	cluster5
F1SSH7	cluster5
F1SSI2	cluster5
F1SU22	cluster5
F1SU59	cluster5
F1SU64	cluster5
F1SU95	cluster5
F2Z4Y0	cluster5
F2Z4Y8	cluster5
F2Z5D2	cluster5
F2Z5E6	cluster5
F2Z5L7	cluster5
F2Z5V6	cluster5
F6Q194	cluster5
F6Q5P0	cluster5
F6QA08	cluster5
I3L5B2	cluster5
I3L638	cluster5
I3L6U9	cluster5
I3L7H3	cluster5
I3L8Q8	cluster5
I3L955	cluster5
I3L9J4	cluster5
I3L9V2	cluster5
I3LC26	cluster5
I3LD43	cluster5
I3LDF4	cluster5
I3LE12	cluster5
I3LEC2	cluster5
I3LEM5	cluster5
I3LES7	cluster5
I3LFP5	cluster5
I3LG98	cluster5
I3LGQ1	cluster5
I3LIB6	cluster5
I3LIL4	cluster5
I3LJ87	cluster5
I3LK56	cluster5
I3LL27	cluster5
I3LNI2	cluster5
I3LP40	cluster5
I3LPR3	cluster5
I3LR80	cluster5
I3LRS5	cluster5
I3LRT0	cluster5
I3LRU1	cluster5
I3LS62	cluster5
I3LSD3	cluster5
I3LT81	cluster5
I3LTE8	cluster5
I3LTL9	cluster5
I3LUM9	cluster5
I3LUR1	cluster5
I3LV91	cluster5
K7GKC0	cluster5
K7GM45	cluster5
K7GPN6	cluster5
K7GPU8	cluster5
K7GQ95	cluster5
K7GS03	cluster5
K7GS43	cluster5
K9IVV3	cluster5
K9J4V0	cluster5
K9J6J2	cluster5
M3TYW5	cluster5
Q06AS8	cluster5
Q06AT6	cluster5
Q06AT7	cluster5
Q7YSA7	cluster5
A1XQU1	cluster6
A2TF48	cluster6
O19175	cluster6
P00571	cluster6
P00795	cluster6
P04163	cluster6
P04574	cluster6
P05027	cluster6
P09571	cluster6
P22298	cluster6
P26429	cluster6
P51779	cluster6
Q06AV4	cluster6
Q07717	cluster6
Q29221	cluster6
Q29384	cluster6
Q29554	cluster6
Q2QLE3	cluster6
Q3YLA6	cluster6
Q45FY6	cluster6
Q75QW1	cluster6
Q864U6	cluster6
Q8MJ49	cluster6
Q8WNR0	cluster6
Q95283	cluster6
Q9GL01	cluster6
Q9XSD9	cluster6
A0A1P0REP6	cluster6
A0A286ZFW3	cluster6
A0A286ZHV7	cluster6
A0A286ZIU2	cluster6
A0A286ZK74	cluster6
A0A286ZLU4	cluster6
A0A286ZM70	cluster6
A0A286ZPA4	cluster6
A0A286ZQF6	cluster6
A0A286ZRI5	cluster6
A0A286ZRM3	cluster6
A0A286ZTA6	cluster6
A0A286ZTS9	cluster6
A0A286ZUH0	cluster6
A0A286ZUW0	cluster6
A0A286ZW89	cluster6
A0A286ZWC3	cluster6
A0A286ZXP6	cluster6
A0A286ZYC5	cluster6
A0A286ZZL9	cluster6
A0A286ZZT2	cluster6
A0A287A1E0	cluster6
A0A287A1Y1	cluster6
A0A287A248	cluster6
A0A287A284	cluster6
A0A287A2K4	cluster6
A0A287A2L2	cluster6
A0A287A2V4	cluster6
A0A287A3W5	cluster6
A0A287A3W9	cluster6
A0A287A3Z5	cluster6
A0A287A480	cluster6
A0A287A5Z0	cluster6
A0A287A608	cluster6
A0A287A6N0	cluster6
A0A287A7F6	cluster6
A0A287A7L8	cluster6
A0A287A808	cluster6
A0A287AA42	cluster6
A0A287AAM0	cluster6
A0A287AAZ9	cluster6
A0A287ABK7	cluster6
A0A287ABP5	cluster6
A0A287ACI5	cluster6
A0A287ADK3	cluster6
A0A287ADK7	cluster6
A0A287AEJ1	cluster6
A0A287AGC6	cluster6
A0A287AGU1	cluster6
A0A287AJK1	cluster6
A0A287AKV4	cluster6
A0A287ALP5	cluster6
A0A287AM51	cluster6
A0A287AM78	cluster6
A0A287AR67	cluster6
A0A287ASI0	cluster6
A0A287AT18	cluster6
A0A287AT81	cluster6
A0A287AUT1	cluster6
A0A287AVA9	cluster6
A0A287AYH9	cluster6
A0A287AZ47	cluster6
A0A287AZG0	cluster6
A0A287B0P6	cluster6
A0A287B245	cluster6
A0A287B2K1	cluster6
A0A287B3M2	cluster6
A0A287B5A7	cluster6
A0A287B780	cluster6
A0A287B7C9	cluster6
A0A287B7N8	cluster6
A0A287B7R4	cluster6
A0A287B7U9	cluster6
A0A287B970	cluster6
A0A287BAT2	cluster6
A0A287BAW5	cluster6
A0A287BB88	cluster6
A0A287BD23	cluster6
A0A287BEP2	cluster6
A0A287BEQ8	cluster6
A0A287BEZ3	cluster6
A0A287BFU6	cluster6
A0A287BG49	cluster6
A0A287BKQ9	cluster6
A0A287BLN4	cluster6
A0A287BLY2	cluster6
A0A287BM23	cluster6
A0A287BMI3	cluster6
A0A287BPA4	cluster6
A0A287BPP1	cluster6
A0A287BQW3	cluster6
A0A287BRF1	cluster6
A0A287BS44	cluster6
A0A2C9F385	cluster6
A0A2C9F3A3	cluster6
B0LY42	cluster6
B5APU3	cluster6
C0JPM4	cluster6
C0LZL0	cluster6
F1REZ1	cluster6
F1RFW5	cluster6
F1RGC9	cluster6
F1RGF2	cluster6
F1RJ01	cluster6
F1RJ93	cluster6
F1RJF7	cluster6
F1RKR7	cluster6
F1RLJ4	cluster6
F1RMN6	cluster6
F1RMZ8	cluster6
F1RP16	cluster6
F1RPF1	cluster6
F1RQQ7	cluster6
F1RQZ9	cluster6
F1RRK9	cluster6
F1RRT3	cluster6
F1RRU7	cluster6
F1RRV6	cluster6
F1RS19	cluster6
F1RT53	cluster6
F1RWC5	cluster6
F1RWW4	cluster6
F1RX83	cluster6
F1RY68	cluster6
F1RYZ0	cluster6
F1RZA6	cluster6
F1RZP1	cluster6
F1S1G8	cluster6
F1S1N0	cluster6
F1S1V1	cluster6
F1S1X3	cluster6
F1S288	cluster6
F1S3P8	cluster6
F1S3W2	cluster6
F1S418	cluster6
F1S4B0	cluster6
F1S573	cluster6
F1S9K5	cluster6
F1SA12	cluster6
F1SAK9	cluster6
F1SB34	cluster6
F1SB90	cluster6
F1SBB5	cluster6
F1SCF0	cluster6
F1SCJ1	cluster6
F1SCV9	cluster6
F1SD63	cluster6
F1SD72	cluster6
F1SES5	cluster6
F1SFI7	cluster6
F1SGG1	cluster6
F1SID4	cluster6
F1SJR7	cluster6
F1SJS8	cluster6
F1SKD4	cluster6
F1SKP0	cluster6
F1SMB2	cluster6
F1SMV6	cluster6
F1SMW3	cluster6
F1SMW9	cluster6
F1SMZ6	cluster6
F1SN27	cluster6
F1SNF3	cluster6
F1SP03	cluster6
F1SP93	cluster6
F1SQ22	cluster6
F1SQH7	cluster6
F1SR61	cluster6
F1SR76	cluster6
F1SRU0	cluster6
F1SS16	cluster6
F1ST95	cluster6
F1STN6	cluster6
F2Z554	cluster6
F2Z5B4	cluster6
F2Z5E2	cluster6
F2Z5I5	cluster6
F2Z5R6	cluster6
I3L693	cluster6
I3L6Y6	cluster6
I3L812	cluster6
I3L945	cluster6
I3LAM6	cluster6
I3LCC5	cluster6
I3LCH6	cluster6
I3LDM3	cluster6
I3LEF1	cluster6
I3LGD4	cluster6
I3LGJ8	cluster6
I3LH60	cluster6
I3LJ42	cluster6
I3LJI1	cluster6
I3LJR6	cluster6
I3LK68	cluster6
I3LL03	cluster6
I3LL07	cluster6
I3LL91	cluster6
I3LLU0	cluster6
I3LMY0	cluster6
I3LNH3	cluster6
I3LPL7	cluster6
I3LQ01	cluster6
I3LQA4	cluster6
I3LQB3	cluster6
I3LS60	cluster6
I3LSC3	cluster6
I3LT64	cluster6
I3LTE1	cluster6
I3LU40	cluster6
I3LVK3	cluster6
K7GL74	cluster6
K7GNJ2	cluster6
K7GQ48	cluster6
K7GQB9	cluster6
K7GR44	cluster6
K7GS49	cluster6
Q06A94	cluster6
Q2QC87	cluster6
Q68RU1	cluster6
