# Supplementary material for: Uterine luminal-derived extracellular vesicles: potential nanomaterials to improve embryo implantation
Source: J Nanobiotechnology. 2023 Mar 7;21:79. doi: 10.1186/s12951-023-01834-1 (PMC9990359; doi:10.1186/s12951-023-01834-1)
Supplement: Supplementary file 8 — Additional file 8: Table S4. GO enrichment and KEGG pathway analysis of proteins in clusters 1 and 2. [file 12951_2023_1834_MOESM8_ESM.xlsx]

## Sheet: GO analysis of cluster1
Table S4. GO enrichment analysis of proteins in cluster1
ONTOLOGY	ID	Description	GeneRatio	BgRatio	pvalue	p.adjust	qvalue	geneID	Count
BP	GO:0006508	proteolysis	15/76	490/7132	0.000165248	0.2032	0.185091	CTSB/COPS6/CAPN1/CTSV/PSMC5/GBA/WWP1/USP5/CLEC3B/PSMA3/FGG/GGT1/UBE2K/PARK7/CST3	15
BP	GO:0019725	cellular homeostasis	11/76	294/7132	0.000253367	0.2032	0.185091	SOD1/HPX/TXN/RHCG/PRDX2/SLC31A2/SLC9A3R1/CALM3/RAB11B/PTPN6/UBE2K	11
BP	GO:1901215	negative regulation of neuron death	5/76	65/7132	0.000603801	0.232255	0.211557	SOD1/CHMP4A/STXBP1/GBA/PARK7	5
BP	GO:0006749	glutathione metabolic process	3/76	19/7132	0.000996719	0.232255	0.211557	SOD1/GGT1/PARK7	3
BP	GO:0070527	platelet aggregation	3/76	19/7132	0.000996719	0.232255	0.211557	STXBP1/FGG/PTPN6	3
BP	GO:0035304	regulation of protein dephosphorylation	3/76	21/7132	0.00134726	0.232255	0.211557	GBA/YWHAB/CALM3	3
BP	GO:0051258	protein polymerization	6/76	116/7132	0.00140793	0.232255	0.211557	CHMP4A/ARPC1B/TPPP3/CAPG/FGG/UBE2K	6
BP	GO:0048878	chemical homeostasis	11/76	367/7132	0.00161697	0.232255	0.211557	NPC2/SOD1/APOC3/HPX/RHCG/SLC31A2/SLC9A3R1/CALM3/RAB11B/PTPN6/PARK7	11
BP	GO:0043388	positive regulation of DNA binding	3/76	23/7132	0.00176674	0.232255	0.211557	TXN/CALM3/PARK7	3
BP	GO:0002066	columnar/cuboidal epithelial cell development	3/76	24/7132	0.00200375	0.232255	0.211557	SOD1/SLC9A3R1/YIPF6	3
BP	GO:0034109	homotypic cell-cell adhesion	3/76	24/7132	0.00200375	0.232255	0.211557	STXBP1/FGG/PTPN6	3
BP	GO:0045185	maintenance of protein location	3/76	24/7132	0.00200375	0.232255	0.211557	TXN/YWHAB/PARK7	3
BP	GO:0006812	cation transport	10/76	327/7132	0.00230414	0.232255	0.211557	RHCG/SNAP23/SLC31A2/SLC9A3R1/ATOX1/KCNK1/CALM3/RAB11B/PTPN6/PARK7	10
BP	GO:0009611	response to wounding	7/76	174/7132	0.00241788	0.232255	0.211557	SOD1/PLG/STXBP1/RTN4/ITGA5/FGG/PTPN6	7
BP	GO:0051603	proteolysis involved in cellular protein catabolic process	9/76	275/7132	0.00244282	0.232255	0.211557	CTSB/CTSV/PSMC5/GBA/WWP1/USP5/PSMA3/UBE2K/PARK7	9
BP	GO:1901214	regulation of neuron death	5/76	90/7132	0.00261377	0.232255	0.211557	SOD1/CHMP4A/STXBP1/GBA/PARK7	5
BP	GO:0031638	zymogen activation	3/76	27/7132	0.00283013	0.232255	0.211557	CLEC3B/FGG/GGT1	3
BP	GO:1904062	regulation of cation transmembrane transport	5/76	96/7132	0.00346002	0.232255	0.211557	SLC31A2/SLC9A3R1/CALM3/PTPN6/PARK7	5
BP	GO:0015696	ammonium transport	3/76	29/7132	0.00348194	0.232255	0.211557	RHCG/SNAP23/PARK7	3
BP	GO:0044257	cellular protein catabolic process	9/76	290/7132	0.00348999	0.232255	0.211557	CTSB/CTSV/PSMC5/GBA/WWP1/USP5/PSMA3/UBE2K/PARK7	9
BP	GO:1901565	organonitrogen compound catabolic process	12/76	467/7132	0.00358596	0.232255	0.211557	CTSB/CTSV/PSMC5/GBA/WWP1/ALDH6A1/USP5/PSMA3/BLVRB/GGT1/UBE2K/PARK7	12
BP	GO:0055082	cellular chemical homeostasis	8/76	238/7132	0.00363938	0.232255	0.211557	SOD1/HPX/RHCG/SLC31A2/SLC9A3R1/CALM3/RAB11B/PTPN6	8
BP	GO:0032434	regulation of proteasomal ubiquitin-dependent protein catabolic process	4/76	61/7132	0.00392633	0.232255	0.211557	GBA/USP5/UBE2K/PARK7	4
BP	GO:0006811	ion transport	12/76	478/7132	0.0043295	0.232255	0.211557	APOC3/RHCG/SNAP23/SLC31A2/SLC9A3R1/ATOX1/KCNK1/SLCO1A2/CALM3/RAB11B/PTPN6/PARK7	12
BP	GO:1903035	negative regulation of response to wounding	3/76	32/7132	0.0046196	0.232255	0.211557	PLG/RTN4/FGG	3
BP	GO:0070997	neuron death	5/76	103/7132	0.00467824	0.232255	0.211557	SOD1/CHMP4A/STXBP1/GBA/PARK7	5
BP	GO:0006873	cellular ion homeostasis	7/76	196/7132	0.00468427	0.232255	0.211557	SOD1/HPX/RHCG/SLC31A2/SLC9A3R1/CALM3/PTPN6	7
BP	GO:0019430	removal of superoxide radicals	2/76	10/7132	0.00477164	0.232255	0.211557	SOD1/PARK7	2
BP	GO:0042730	fibrinolysis	2/76	10/7132	0.00477164	0.232255	0.211557	PLG/FGG	2
BP	GO:0098869	cellular oxidant detoxification	2/76	10/7132	0.00477164	0.232255	0.211557	SOD1/PARK7	2
BP	GO:2000058	regulation of ubiquitin-dependent protein catabolic process	4/76	66/7132	0.00521005	0.232255	0.211557	GBA/USP5/UBE2K/PARK7	4
BP	GO:0043161	proteasome-mediated ubiquitin-dependent protein catabolic process	6/76	151/7132	0.00527066	0.232255	0.211557	PSMC5/GBA/WWP1/USP5/UBE2K/PARK7	6
BP	GO:0051235	maintenance of location	5/76	106/7132	0.00528386	0.232255	0.211557	TXN/YWHAB/CALM3/PTPN6/PARK7	5
BP	GO:0051099	positive regulation of binding	4/76	67/7132	0.00549676	0.232255	0.211557	TXN/CALM3/RALB/PARK7	4
BP	GO:0000303	response to superoxide	2/76	11/7132	0.0057919	0.232255	0.211557	SOD1/PARK7	2
BP	GO:0000305	response to oxygen radical	2/76	11/7132	0.0057919	0.232255	0.211557	SOD1/PARK7	2
BP	GO:0042398	cellular modified amino acid biosynthetic process	2/76	11/7132	0.0057919	0.232255	0.211557	GGT1/PARK7	2
BP	GO:0071450	cellular response to oxygen radical	2/76	11/7132	0.0057919	0.232255	0.211557	SOD1/PARK7	2
BP	GO:0071451	cellular response to superoxide	2/76	11/7132	0.0057919	0.232255	0.211557	SOD1/PARK7	2
BP	GO:0072595	maintenance of protein localization in organelle	2/76	11/7132	0.0057919	0.232255	0.211557	TXN/PARK7	2
BP	GO:0030168	platelet activation	3/76	35/7132	0.0059582	0.233096	0.212323	STXBP1/FGG/PTPN6	3
BP	GO:0098655	cation transmembrane transport	7/76	210/7132	0.00679553	0.235405	0.214426	RHCG/SLC31A2/SLC9A3R1/KCNK1/CALM3/PTPN6/PARK7	7
BP	GO:0042743	hydrogen peroxide metabolic process	2/76	12/7132	0.00690253	0.235405	0.214426	SOD1/PARK7	2
BP	GO:1990748	cellular detoxification	2/76	12/7132	0.00690253	0.235405	0.214426	SOD1/PARK7	2
BP	GO:0030162	regulation of proteolysis	7/76	211/7132	0.00696965	0.235405	0.214426	GBA/USP5/CLEC3B/PSMA3/UBE2K/PARK7/CST3	7
BP	GO:0090066	regulation of anatomical structure size	7/76	211/7132	0.00696965	0.235405	0.214426	SOD1/RTN4/RAB22A/ARPC1B/SLC9A3R1/CAPG/FGG	7
BP	GO:0007596	blood coagulation	4/76	72/7132	0.00708923	0.235405	0.214426	PLG/STXBP1/FGG/PTPN6	4
BP	GO:0050817	coagulation	4/76	73/7132	0.00744063	0.235405	0.214426	PLG/STXBP1/FGG/PTPN6	4
BP	GO:0006470	protein dephosphorylation	3/76	38/7132	0.00750651	0.235405	0.214426	GBA/YWHAB/CALM3	3
BP	GO:0046916	cellular transition metal ion homeostasis	3/76	39/7132	0.00807052	0.235405	0.214426	SOD1/HPX/SLC31A2	3
BP	GO:0018195	peptidyl-arginine modification	2/76	13/7132	0.00810153	0.235405	0.214426	PADI2/PARK7	2
BP	GO:0098754	detoxification	2/76	13/7132	0.00810153	0.235405	0.214426	SOD1/PARK7	2
BP	GO:1901032	negative regulation of response to reactive oxygen species	2/76	13/7132	0.00810153	0.235405	0.214426	TXN/PARK7	2
BP	GO:1903206	negative regulation of hydrogen peroxide-induced cell death	2/76	13/7132	0.00810153	0.235405	0.214426	TXN/PARK7	2
BP	GO:2001039	negative regulation of cellular response to drug	2/76	13/7132	0.00810153	0.235405	0.214426	TXN/PARK7	2
BP	GO:0009914	hormone transport	5/76	118/7132	0.00826722	0.235405	0.214426	TTR/SNAP23/RAB11B/FGG/PARK7	5
BP	GO:0007599	hemostasis	4/76	76/7132	0.00856332	0.235405	0.214426	PLG/STXBP1/FGG/PTPN6	4
BP	GO:0061136	regulation of proteasomal protein catabolic process	4/76	76/7132	0.00856332	0.235405	0.214426	GBA/USP5/UBE2K/PARK7	4
BP	GO:0042542	response to hydrogen peroxide	3/76	40/7132	0.0086589	0.235405	0.214426	SOD1/TXN/PARK7	3
BP	GO:0031639	plasminogen activation	2/76	14/7132	0.00938694	0.242143	0.220563	CLEC3B/FGG	2
BP	GO:0046823	negative regulation of nucleocytoplasmic transport	2/76	14/7132	0.00938694	0.242143	0.220563	TXN/PARK7	2
BP	GO:1902042	negative regulation of extrinsic apoptotic signaling pathway via death domain receptors	2/76	14/7132	0.00938694	0.242143	0.220563	FGG/PARK7	2
BP	GO:0010498	proteasomal protein catabolic process	6/76	171/7132	0.00952084	0.242143	0.220563	PSMC5/GBA/WWP1/USP5/UBE2K/PARK7	6
BP	GO:0010562	positive regulation of phosphorus metabolic process	10/76	402/7132	0.00981252	0.242143	0.220563	SOD1/TXN/GBA/ITGA5/CALM3/FGG/RALB/UBE2K/PARK7/TLR6	10
BP	GO:0045937	positive regulation of phosphate metabolic process	10/76	402/7132	0.00981252	0.242143	0.220563	SOD1/TXN/GBA/ITGA5/CALM3/FGG/RALB/UBE2K/PARK7/TLR6	10
BP	GO:0006511	ubiquitin-dependent protein catabolic process	7/76	228/7132	0.0104668	0.250058	0.227773	PSMC5/GBA/WWP1/USP5/PSMA3/UBE2K/PARK7	7
BP	GO:0032507	maintenance of protein location in cell	2/76	15/7132	0.0107568	0.250058	0.227773	TXN/PARK7	2
BP	GO:0035306	positive regulation of dephosphorylation	2/76	15/7132	0.0107568	0.250058	0.227773	GBA/CALM3	2
BP	GO:0060119	inner ear receptor cell development	2/76	15/7132	0.0107568	0.250058	0.227773	SOD1/SLC9A3R1	2
BP	GO:0044242	cellular lipid catabolic process	4/76	82/7132	0.0111297	0.251438	0.22903	APOC3/GBA/ETFDH/PLA2G4A	4
BP	GO:1903050	regulation of proteolysis involved in cellular protein catabolic process	4/76	82/7132	0.0111297	0.251438	0.22903	GBA/USP5/UBE2K/PARK7	4
BP	GO:0019941	modification-dependent protein catabolic process	7/76	232/7132	0.0114487	0.255052	0.232322	PSMC5/GBA/WWP1/USP5/PSMA3/UBE2K/PARK7	7
BP	GO:0042491	inner ear auditory receptor cell differentiation	2/76	16/7132	0.0122093	0.257908	0.234923	SOD1/SLC9A3R1	2
BP	GO:0043243	positive regulation of protein complex disassembly	2/76	16/7132	0.0122093	0.257908	0.234923	EIF5A/GBA	2
BP	GO:0000904	cell morphogenesis involved in differentiation	7/76	235/7132	0.012228	0.257908	0.234923	SOD1/STXBP1/RTN4/TMEM106B/RAB25/SLC9A3R1/PTPN6	7
BP	GO:0030163	protein catabolic process	9/76	354/7132	0.0124421	0.257908	0.234923	CTSB/CTSV/PSMC5/GBA/WWP1/USP5/PSMA3/UBE2K/PARK7	9
BP	GO:0043632	modification-dependent macromolecule catabolic process	7/76	236/7132	0.0124961	0.257908	0.234923	PSMC5/GBA/WWP1/USP5/PSMA3/UBE2K/PARK7	7
BP	GO:0010035	response to inorganic substance	5/76	131/7132	0.0126427	0.257908	0.234923	SOD1/TXN/CALM3/FGG/PARK7	5
BP	GO:0030001	metal ion transport	7/76	237/7132	0.0127685	0.257908	0.234923	SLC31A2/SLC9A3R1/ATOX1/KCNK1/CALM3/RAB11B/PTPN6	7
BP	GO:0006066	alcohol metabolic process	5/76	132/7132	0.0130335	0.257908	0.234923	NPC2/SOD1/TTR/GBA/PARK7	5
BP	GO:0035303	regulation of dephosphorylation	3/76	47/7132	0.0134768	0.257908	0.234923	GBA/YWHAB/CALM3	3
BP	GO:0002455	humoral immune response mediated by circulating immunoglobulin	2/76	17/7132	0.0137425	0.257908	0.234923	C1S/PTPN6	2
BP	GO:1903205	regulation of hydrogen peroxide-induced cell death	2/76	17/7132	0.0137425	0.257908	0.234923	TXN/PARK7	2
BP	GO:0060548	negative regulation of cell death	9/76	360/7132	0.0137755	0.257908	0.234923	SOD1/TXN/DAD1/CHMP4A/STXBP1/GBA/ITGA5/FGG/PARK7	9
BP	GO:0034765	regulation of ion transmembrane transport	5/76	134/7132	0.0138395	0.257908	0.234923	SLC31A2/SLC9A3R1/CALM3/PTPN6/PARK7	5
BP	GO:0032984	protein-containing complex disassembly	4/76	88/7132	0.0141475	0.257908	0.234923	EIF5A/GBA/SH3GL1/CAPG	4
BP	GO:0051101	regulation of DNA binding	3/76	49/7132	0.0150829	0.257908	0.234923	TXN/CALM3/PARK7	3
BP	GO:0097237	cellular response to toxic substance	3/76	49/7132	0.0150829	0.257908	0.234923	SOD1/TXN/PARK7	3
BP	GO:0050801	ion homeostasis	7/76	245/7132	0.0151044	0.257908	0.234923	SOD1/HPX/RHCG/SLC31A2/SLC9A3R1/CALM3/PTPN6	7
BP	GO:0030195	negative regulation of blood coagulation	2/76	18/7132	0.0153546	0.257908	0.234923	PLG/FGG	2
BP	GO:0034113	heterotypic cell-cell adhesion	2/76	18/7132	0.0153546	0.257908	0.234923	ITGA5/FGG	2
BP	GO:0035315	hair cell differentiation	2/76	18/7132	0.0153546	0.257908	0.234923	SOD1/SLC9A3R1	2
BP	GO:0090317	negative regulation of intracellular protein transport	2/76	18/7132	0.0153546	0.257908	0.234923	TXN/PARK7	2
BP	GO:1900047	negative regulation of hemostasis	2/76	18/7132	0.0153546	0.257908	0.234923	PLG/FGG	2
BP	GO:2001038	regulation of cellular response to drug	2/76	18/7132	0.0153546	0.257908	0.234923	TXN/PARK7	2
BP	GO:0043269	regulation of ion transport	6/76	191/7132	0.0158011	0.257908	0.234923	SLC31A2/SLC9A3R1/CALM3/RAB11B/PTPN6/PARK7	6
BP	GO:0070646	protein modification by small protein removal	3/76	50/7132	0.0159249	0.257908	0.234923	COPS6/USP5/PARK7	3
BP	GO:0098662	inorganic cation transmembrane transport	6/76	193/7132	0.0165567	0.257908	0.234923	SLC31A2/SLC9A3R1/KCNK1/CALM3/PTPN6/PARK7	6
BP	GO:0043524	negative regulation of neuron apoptotic process	3/76	51/7132	0.0167929	0.257908	0.234923	SOD1/STXBP1/PARK7	3
BP	GO:0032411	positive regulation of transporter activity	2/76	19/7132	0.0170438	0.257908	0.234923	CALM3/PARK7	2
BP	GO:0033627	cell adhesion mediated by integrin	2/76	19/7132	0.0170438	0.257908	0.234923	ITGA5/PTPN6	2
BP	GO:0048678	response to axon injury	2/76	19/7132	0.0170438	0.257908	0.234923	SOD1/RTN4	2
BP	GO:0050819	negative regulation of coagulation	2/76	19/7132	0.0170438	0.257908	0.234923	PLG/FGG	2
BP	GO:1900408	negative regulation of cellular response to oxidative stress	2/76	19/7132	0.0170438	0.257908	0.234923	TXN/PARK7	2
BP	GO:1903202	negative regulation of oxidative stress-induced cell death	2/76	19/7132	0.0170438	0.257908	0.234923	TXN/PARK7	2
BP	GO:2001024	negative regulation of response to drug	2/76	19/7132	0.0170438	0.257908	0.234923	TXN/PARK7	2
BP	GO:1903362	regulation of cellular protein catabolic process	4/76	94/7132	0.0176413	0.260073	0.236895	GBA/USP5/UBE2K/PARK7	4
BP	GO:0055076	transition metal ion homeostasis	3/76	52/7132	0.017687	0.260073	0.236895	SOD1/HPX/SLC31A2	3
BP	GO:0051640	organelle localization	6/76	198/7132	0.0185547	0.260073	0.236895	CHMP4A/STXBP1/SNAP23/TMEM106B/SLC9A3R1/RAB11B	6
BP	GO:1901615	organic hydroxy compound metabolic process	6/76	198/7132	0.0185547	0.260073	0.236895	NPC2/SOD1/TTR/GBA/GC/PARK7	6
BP	GO:0043244	regulation of protein complex disassembly	3/76	53/7132	0.0186073	0.260073	0.236895	EIF5A/GBA/CAPG	3
BP	GO:0019226	transmission of nerve impulse	2/76	20/7132	0.0188083	0.260073	0.236895	SOD1/GBA	2
BP	GO:0036474	cell death in response to hydrogen peroxide	2/76	20/7132	0.0188083	0.260073	0.236895	TXN/PARK7	2
BP	GO:0051187	cofactor catabolic process	2/76	20/7132	0.0188083	0.260073	0.236895	BLVRB/GGT1	2
BP	GO:1902041	regulation of extrinsic apoptotic signaling pathway via death domain receptors	2/76	20/7132	0.0188083	0.260073	0.236895	FGG/PARK7	2
BP	GO:1902883	negative regulation of response to oxidative stress	2/76	20/7132	0.0188083	0.260073	0.236895	TXN/PARK7	2
BP	GO:0042060	wound healing	5/76	146/7132	0.0193892	0.261369	0.238076	PLG/STXBP1/ITGA5/FGG/PTPN6	5
BP	GO:0098660	inorganic ion transmembrane transport	6/76	200/7132	0.0193985	0.261369	0.238076	SLC31A2/SLC9A3R1/KCNK1/CALM3/PTPN6/PARK7	6
BP	GO:0031329	regulation of cellular catabolic process	7/76	258/7132	0.0195307	0.261369	0.238076	APOC3/CHMP4A/GBA/USP5/RALB/UBE2K/PARK7	7
BP	GO:0002065	columnar/cuboidal epithelial cell differentiation	3/76	54/7132	0.0195538	0.261369	0.238076	SOD1/SLC9A3R1/YIPF6	3
BP	GO:0032535	regulation of cellular component size	5/76	148/7132	0.020438	0.265232	0.241595	RTN4/RAB22A/ARPC1B/SLC9A3R1/CAPG	5
BP	GO:0034614	cellular response to reactive oxygen species	3/76	55/7132	0.0205266	0.265232	0.241595	SOD1/TXN/PARK7	3
BP	GO:0006801	superoxide metabolic process	2/76	21/7132	0.0206463	0.265232	0.241595	SOD1/PARK7	2
BP	GO:0051881	regulation of mitochondrial membrane potential	2/76	21/7132	0.0206463	0.265232	0.241595	SOD1/PARK7	2
BP	GO:0034220	ion transmembrane transport	7/76	261/7132	0.0206696	0.265232	0.241595	RHCG/SLC31A2/SLC9A3R1/KCNK1/CALM3/PTPN6/PARK7	7
BP	GO:0002064	epithelial cell development	4/76	100/7132	0.0216318	0.266029	0.242321	SOD1/RAB25/SLC9A3R1/YIPF6	4
BP	GO:0044265	cellular macromolecule catabolic process	9/76	389/7132	0.0217697	0.266029	0.242321	CTSB/CTSV/PSMC5/GBA/WWP1/USP5/PSMA3/UBE2K/PARK7	9
BP	GO:0051656	establishment of organelle localization	5/76	151/7132	0.02208	0.266029	0.242321	CHMP4A/STXBP1/SNAP23/SLC9A3R1/RAB11B	5
BP	GO:0031401	positive regulation of protein modification process	10/76	457/7132	0.0223972	0.266029	0.242321	SOD1/TXN/GBA/ITGA5/CALM3/FGG/RALB/UBE2K/PARK7/TLR6	10
BP	GO:0043624	cellular protein complex disassembly	3/76	57/7132	0.022551	0.266029	0.242321	EIF5A/SH3GL1/CAPG	3
BP	GO:1905037	autophagosome organization	3/76	57/7132	0.022551	0.266029	0.242321	CHMP4A/GBA/RALB	3
BP	GO:0006879	cellular iron ion homeostasis	2/76	22/7132	0.0225561	0.266029	0.242321	SOD1/HPX	2
BP	GO:0016925	protein sumoylation	2/76	22/7132	0.0225561	0.266029	0.242321	SUMO2/PARK7	2
BP	GO:0061045	negative regulation of wound healing	2/76	22/7132	0.0225561	0.266029	0.242321	PLG/FGG	2
BP	GO:0070972	protein localization to endoplasmic reticulum	2/76	22/7132	0.0225561	0.266029	0.242321	CHMP4A/RTN4	2
BP	GO:2000785	regulation of autophagosome assembly	2/76	22/7132	0.0225561	0.266029	0.242321	CHMP4A/RALB	2
BP	GO:0042391	regulation of membrane potential	4/76	102/7132	0.0230753	0.26833	0.244417	SOD1/GBA/KCNK1/PARK7	4
BP	GO:0045087	innate immune response	7/76	267/7132	0.0230858	0.26833	0.244417	FCN1/C1S/STXBP1/PTPN6/UBE2K/TLR6/DEFB1	7
BP	GO:0043405	regulation of MAP kinase activity	4/76	103/7132	0.0238186	0.271419	0.24723	SOD1/GBA/PTPN6/TLR6	4
BP	GO:0045859	regulation of protein kinase activity	7/76	269/7132	0.0239331	0.271419	0.24723	SOD1/SLC9A3R1/GBA/PTPN6/RALB/PARK7/TLR6	7
BP	GO:0007009	plasma membrane organization	2/76	23/7132	0.024536	0.271419	0.24723	SOD1/CHMP4A	2
BP	GO:0044088	regulation of vacuole organization	2/76	23/7132	0.024536	0.271419	0.24723	CHMP4A/RALB	2
BP	GO:0051651	maintenance of location in cell	2/76	23/7132	0.024536	0.271419	0.24723	TXN/PARK7	2
BP	GO:1901031	regulation of response to reactive oxygen species	2/76	23/7132	0.024536	0.271419	0.24723	TXN/PARK7	2
BP	GO:2001244	positive regulation of intrinsic apoptotic signaling pathway	2/76	23/7132	0.024536	0.271419	0.24723	SLC9A3R1/PARK7	2
BP	GO:0071900	regulation of protein serine/threonine kinase activity	5/76	157/7132	0.0256174	0.28144	0.256358	SOD1/GBA/PTPN6/RALB/TLR6	5
BP	GO:0034308	primary alcohol metabolic process	2/76	24/7132	0.0265844	0.288312	0.262618	TTR/PARK7	2
BP	GO:0009057	macromolecule catabolic process	10/76	470/7132	0.0266024	0.288312	0.262618	CTSB/CAPN1/CTSV/PSMC5/GBA/WWP1/USP5/PSMA3/UBE2K/PARK7	10
BP	GO:0043409	negative regulation of MAPK cascade	3/76	61/7132	0.0269157	0.28975	0.263928	SLC9A3R1/GBA/PTPN6	3
BP	GO:0023061	signal release	5/76	160/7132	0.0275154	0.294231	0.268009	STXBP1/SNAP23/RAB11B/FGG/PARK7	5
BP	GO:0032418	lysosome localization	2/76	25/7132	0.0286996	0.298766	0.272141	SNAP23/TMEM106B	2
BP	GO:0060113	inner ear receptor cell differentiation	2/76	25/7132	0.0286996	0.298766	0.272141	SOD1/SLC9A3R1	2
BP	GO:0060563	neuroepithelial cell differentiation	2/76	25/7132	0.0286996	0.298766	0.272141	SOD1/SLC9A3R1	2
BP	GO:1903201	regulation of oxidative stress-induced cell death	2/76	25/7132	0.0286996	0.298766	0.272141	TXN/PARK7	2
BP	GO:0043523	regulation of neuron apoptotic process	3/76	63/7132	0.0292557	0.298766	0.272141	SOD1/STXBP1/PARK7	3
BP	GO:0046165	alcohol biosynthetic process	3/76	63/7132	0.0292557	0.298766	0.272141	SOD1/GBA/PARK7	3
BP	GO:0098771	inorganic ion homeostasis	6/76	220/7132	0.0293191	0.298766	0.272141	SOD1/HPX/SLC31A2/SLC9A3R1/CALM3/PTPN6	6
BP	GO:0006520	cellular amino acid metabolic process	4/76	110/7132	0.0294296	0.298766	0.272141	HARS/ALDH6A1/GGT1/PARK7	4
BP	GO:0010256	endomembrane system organization	4/76	111/7132	0.03029	0.303874	0.276793	SOD1/CHMP4A/RTN4/RAB22A	4
BP	GO:0033344	cholesterol efflux	2/76	26/7132	0.03088	0.303874	0.276793	NPC2/APOC3	2
BP	GO:0043407	negative regulation of MAP kinase activity	2/76	26/7132	0.03088	0.303874	0.276793	GBA/PTPN6	2
BP	GO:0051055	negative regulation of lipid biosynthetic process	2/76	26/7132	0.03088	0.303874	0.276793	SOD1/APOC3	2
BP	GO:1901607	alpha-amino acid biosynthetic process	2/76	26/7132	0.03088	0.303874	0.276793	GGT1/PARK7	2
BP	GO:0043549	regulation of kinase activity	7/76	286/7132	0.0320209	0.312534	0.284681	SOD1/SLC9A3R1/GBA/PTPN6/RALB/PARK7/TLR6	7
BP	GO:0046879	hormone secretion	4/76	114/7132	0.0329604	0.312534	0.284681	SNAP23/RAB11B/FGG/PARK7	4
BP	GO:0006575	cellular modified amino acid metabolic process	3/76	66/7132	0.0329618	0.312534	0.284681	SOD1/GGT1/PARK7	3
BP	GO:0008625	extrinsic apoptotic signaling pathway via death domain receptors	2/76	27/7132	0.033124	0.312534	0.284681	FGG/PARK7	2
BP	GO:0042490	mechanoreceptor differentiation	2/76	27/7132	0.033124	0.312534	0.284681	SOD1/SLC9A3R1	2
BP	GO:0050829	defense response to Gram-negative bacterium	2/76	27/7132	0.033124	0.312534	0.284681	DMBT1/DEFB1	2
BP	GO:0072527	pyrimidine-containing compound metabolic process	2/76	27/7132	0.033124	0.312534	0.284681	NME2/ALDH6A1	2
BP	GO:0000302	response to reactive oxygen species	3/76	67/7132	0.0342492	0.321262	0.292631	SOD1/TXN/PARK7	3
BP	GO:0060627	regulation of vesicle-mediated transport	5/76	171/7132	0.0352343	0.324104	0.29522	APOC3/STXBP1/RAB25/RAB11B/FGG	5
BP	GO:0032092	positive regulation of protein binding	2/76	28/7132	0.03543	0.324104	0.29522	RALB/PARK7	2
BP	GO:0036473	cell death in response to oxidative stress	2/76	28/7132	0.03543	0.324104	0.29522	TXN/PARK7	2
BP	GO:0019933	cAMP-mediated signaling	3/76	68/7132	0.0355626	0.324104	0.29522	SLC9A3R1/CALM3/DEFB1	3
BP	GO:1903034	regulation of response to wounding	3/76	68/7132	0.0355626	0.324104	0.29522	PLG/RTN4/FGG	3
BP	GO:0006875	cellular metal ion homeostasis	5/76	172/7132	0.0359964	0.326204	0.297133	SOD1/HPX/SLC31A2/CALM3/PTPN6	5
BP	GO:0048667	cell morphogenesis involved in neuron differentiation	5/76	173/7132	0.0367686	0.328847	0.29954	SOD1/STXBP1/RTN4/TMEM106B/SLC9A3R1	5
BP	GO:0046677	response to antibiotic	3/76	69/7132	0.0369017	0.328847	0.29954	SOD1/TXN/PARK7	3
BP	GO:1902533	positive regulation of intracellular signal transduction	8/76	360/7132	0.036903	0.328847	0.29954	SOD1/RTN4/SLC9A3R1/CALM3/FGG/PTPN6/PARK7/TLR6	8
BP	GO:0008652	cellular amino acid biosynthetic process	2/76	29/7132	0.0377965	0.333108	0.303421	GGT1/PARK7	2
BP	GO:1900407	regulation of cellular response to oxidative stress	2/76	29/7132	0.0377965	0.333108	0.303421	TXN/PARK7	2
BP	GO:0022898	regulation of transmembrane transporter activity	3/76	71/7132	0.039657	0.347595	0.316618	SLC9A3R1/CALM3/PARK7	3
BP	GO:0045921	positive regulation of exocytosis	2/76	30/7132	0.040222	0.348736	0.317657	STXBP1/FGG	2
BP	GO:0051279	regulation of release of sequestered calcium ion into cytosol	2/76	30/7132	0.040222	0.348736	0.317657	CALM3/PTPN6	2
BP	GO:0034622	cellular protein-containing complex assembly	9/76	435/7132	0.0406434	0.350495	0.319259	CHMP4A/STXBP1/RTN4/PSMC5/ARPC1B/TPPP3/CAPG/FGG/UBE2K	9
BP	GO:0034762	regulation of transmembrane transport	5/76	179/7132	0.0416171	0.356972	0.325159	SLC31A2/SLC9A3R1/CALM3/PTPN6/PARK7	5
BP	GO:0051224	negative regulation of protein transport	3/76	73/7132	0.0425144	0.357165	0.325335	TXN/PARK7/TLR6	3
BP	GO:0032387	negative regulation of intracellular transport	2/76	31/7132	0.042705	0.357165	0.325335	TXN/PARK7	2
BP	GO:0051051	negative regulation of transport	5/76	181/7132	0.0433158	0.357165	0.325335	APOC3/TXN/SLC9A3R1/PARK7/TLR6	5
BP	GO:0009894	regulation of catabolic process	7/76	306/7132	0.0436871	0.357165	0.325335	APOC3/CHMP4A/GBA/USP5/RALB/UBE2K/PARK7	7
BP	GO:0006836	neurotransmitter transport	3/76	74/7132	0.0439811	0.357165	0.325335	STXBP1/SNAP23/PARK7	3
BP	GO:0032409	regulation of transporter activity	3/76	74/7132	0.0439811	0.357165	0.325335	SLC9A3R1/CALM3/PARK7	3
BP	GO:0001934	positive regulation of protein phosphorylation	8/76	374/7132	0.0446234	0.357165	0.325335	SOD1/TXN/ITGA5/FGG/RALB/UBE2K/PARK7/TLR6	8
BP	GO:0030193	regulation of blood coagulation	2/76	32/7132	0.045244	0.357165	0.325335	PLG/FGG	2
BP	GO:0042632	cholesterol homeostasis	2/76	32/7132	0.045244	0.357165	0.325335	NPC2/APOC3	2
BP	GO:0045454	cell redox homeostasis	2/76	32/7132	0.045244	0.357165	0.325335	TXN/PRDX2	2
BP	GO:0055092	sterol homeostasis	2/76	32/7132	0.045244	0.357165	0.325335	NPC2/APOC3	2
BP	GO:0072376	protein activation cascade	2/76	32/7132	0.045244	0.357165	0.325335	C1S/FGG	2
BP	GO:0140029	exocytic process	2/76	32/7132	0.045244	0.357165	0.325335	STXBP1/SNAP23	2
BP	GO:1900046	regulation of hemostasis	2/76	32/7132	0.045244	0.357165	0.325335	PLG/FGG	2
BP	GO:0051402	neuron apoptotic process	3/76	75/7132	0.0454729	0.357165	0.325335	SOD1/STXBP1/PARK7	3
BP	GO:1901605	alpha-amino acid metabolic process	3/76	75/7132	0.0454729	0.357165	0.325335	ALDH6A1/GGT1/PARK7	3
BP	GO:1904950	negative regulation of establishment of protein localization	3/76	75/7132	0.0454729	0.357165	0.325335	TXN/PARK7/TLR6	3
BP	GO:0044092	negative regulation of molecular function	7/76	309/7132	0.0456477	0.357165	0.325335	APOC3/SLC9A3R1/GBA/PTPN6/RALB/PARK7/CST3	7
BP	GO:0010959	regulation of metal ion transport	4/76	127/7132	0.0460897	0.358874	0.326891	SLC31A2/SLC9A3R1/CALM3/PTPN6	4
BP	GO:0019935	cyclic-nucleotide-mediated signaling	3/76	76/7132	0.0469897	0.360242	0.328138	SLC9A3R1/CALM3/DEFB1	3
BP	GO:0006887	exocytosis	4/76	128/7132	0.047205	0.360242	0.328138	STXBP1/SNAP23/RAB11B/FGG	4
BP	GO:0044057	regulation of system process	5/76	186/7132	0.0477447	0.360242	0.328138	SOD1/SLC9A3R1/GBA/CALM3/FGG	5
BP	GO:0042472	inner ear morphogenesis	2/76	33/7132	0.0478377	0.360242	0.328138	SOD1/SLC9A3R1	2
BP	GO:0050818	regulation of coagulation	2/76	33/7132	0.0478377	0.360242	0.328138	PLG/FGG	2
BP	GO:0051702	interaction with symbiont	2/76	33/7132	0.0478377	0.360242	0.328138	PLG/CALM3	2
BP	GO:0070301	cellular response to hydrogen peroxide	2/76	33/7132	0.0478377	0.360242	0.328138	TXN/PARK7	2
BP	GO:0042327	positive regulation of phosphorylation	8/76	380/7132	0.0482389	0.360391	0.328273	SOD1/TXN/ITGA5/FGG/RALB/UBE2K/PARK7/TLR6	8
BP	GO:0016042	lipid catabolic process	4/76	129/7132	0.0483352	0.360391	0.328273	APOC3/GBA/ETFDH/PLA2G4A	4
BP	GO:0010038	response to metal ion	3/76	77/7132	0.0485314	0.360391	0.328273	CALM3/FGG/PARK7	3
BP	GO:0015850	organic hydroxy compound transport	3/76	78/7132	0.0500979	0.368077	0.335275	NPC2/APOC3/PARK7	3
BP	GO:0045055	regulated exocytosis	3/76	78/7132	0.0500979	0.368077	0.335275	STXBP1/SNAP23/RAB11B	3
BP	GO:1904064	positive regulation of cation transmembrane transport	2/76	34/7132	0.0504844	0.368077	0.335275	CALM3/PARK7	2
BP	GO:2000117	negative regulation of cysteine-type endopeptidase activity	2/76	34/7132	0.0504844	0.368077	0.335275	PARK7/CST3	2
BP	GO:0010817	regulation of hormone levels	5/76	190/7132	0.0514758	0.373608	0.340312	TTR/SNAP23/RAB11B/FGG/PARK7	5
BP	GO:0050878	regulation of body fluid levels	4/76	132/7132	0.0518159	0.374064	0.340727	PLG/STXBP1/FGG/PTPN6	4
BP	GO:0000041	transition metal ion transport	2/76	35/7132	0.053183	0.374064	0.340727	SLC31A2/RAB11B	2
BP	GO:0055072	iron ion homeostasis	2/76	35/7132	0.053183	0.374064	0.340727	SOD1/HPX	2
BP	GO:2001023	regulation of response to drug	2/76	35/7132	0.053183	0.374064	0.340727	TXN/PARK7	2
BP	GO:0007033	vacuole organization	3/76	80/7132	0.0533044	0.374064	0.340727	CHMP4A/GBA/RALB	3
BP	GO:0016485	protein processing	3/76	80/7132	0.0533044	0.374064	0.340727	CLEC3B/FGG/GGT1	3
BP	GO:0031330	negative regulation of cellular catabolic process	3/76	80/7132	0.0533044	0.374064	0.340727	APOC3/CHMP4A/PARK7	3
BP	GO:0055065	metal ion homeostasis	5/76	192/7132	0.0534043	0.374064	0.340727	SOD1/HPX/SLC31A2/CALM3/PTPN6	5
BP	GO:0051338	regulation of transferase activity	7/76	321/7132	0.0540572	0.37699	0.343393	SOD1/SLC9A3R1/GBA/PTPN6/RALB/PARK7/TLR6	7
BP	GO:0030003	cellular cation homeostasis	5/76	193/7132	0.0543843	0.37763	0.343976	SOD1/HPX/SLC31A2/CALM3/PTPN6	5
BP	GO:0034767	positive regulation of ion transmembrane transport	2/76	36/7132	0.055932	0.380148	0.346269	CALM3/PARK7	2
BP	GO:0046822	regulation of nucleocytoplasmic transport	2/76	36/7132	0.055932	0.380148	0.346269	TXN/PARK7	2
BP	GO:0050830	defense response to Gram-positive bacterium	2/76	36/7132	0.055932	0.380148	0.346269	DMBT1/DEFB1	2
BP	GO:0062014	negative regulation of small molecule metabolic process	2/76	36/7132	0.055932	0.380148	0.346269	SOD1/APOC3	2
BP	GO:1902882	regulation of response to oxidative stress	2/76	36/7132	0.055932	0.380148	0.346269	TXN/PARK7	2
BP	GO:0043086	negative regulation of catalytic activity	5/76	196/7132	0.0573873	0.384502	0.350235	APOC3/GBA/PTPN6/PARK7/CST3	5
BP	GO:0014066	regulation of phosphatidylinositol 3-kinase signaling	2/76	37/7132	0.05873	0.384502	0.350235	SLC9A3R1/PTPN6	2
BP	GO:0032091	negative regulation of protein binding	2/76	37/7132	0.05873	0.384502	0.350235	RALB/PARK7	2
BP	GO:0032677	regulation of interleukin-8 production	2/76	37/7132	0.05873	0.384502	0.350235	PARK7/TLR6	2
BP	GO:0051208	sequestering of calcium ion	2/76	37/7132	0.05873	0.384502	0.350235	CALM3/PTPN6	2
BP	GO:0051209	release of sequestered calcium ion into cytosol	2/76	37/7132	0.05873	0.384502	0.350235	CALM3/PTPN6	2
BP	GO:0051282	regulation of sequestering of calcium ion	2/76	37/7132	0.05873	0.384502	0.350235	CALM3/PTPN6	2
BP	GO:0051283	negative regulation of sequestering of calcium ion	2/76	37/7132	0.05873	0.384502	0.350235	CALM3/PTPN6	2
BP	GO:0051592	response to calcium ion	2/76	37/7132	0.05873	0.384502	0.350235	CALM3/FGG	2
BP	GO:0043408	regulation of MAPK cascade	6/76	262/7132	0.0598159	0.390019	0.355261	SOD1/SLC9A3R1/GBA/FGG/PTPN6/TLR6	6
BP	GO:0010522	regulation of calcium ion transport into cytosol	2/76	38/7132	0.0615757	0.390075	0.355312	CALM3/PTPN6	2
BP	GO:0015918	sterol transport	2/76	38/7132	0.0615757	0.390075	0.355312	NPC2/APOC3	2
BP	GO:0030301	cholesterol transport	2/76	38/7132	0.0615757	0.390075	0.355312	NPC2/APOC3	2
BP	GO:0006959	humoral immune response	3/76	85/7132	0.0617424	0.390075	0.355312	C1S/PTPN6/DEFB1	3
BP	GO:0030072	peptide hormone secretion	3/76	85/7132	0.0617424	0.390075	0.355312	RAB11B/FGG/PARK7	3
BP	GO:0034599	cellular response to oxidative stress	3/76	85/7132	0.0617424	0.390075	0.355312	SOD1/TXN/PARK7	3
BP	GO:0006979	response to oxidative stress	4/76	140/7132	0.0617542	0.390075	0.355312	SOD1/TXN/ETFDH/PARK7	4
BP	GO:0032880	regulation of protein localization	7/76	331/7132	0.06177	0.390075	0.355312	TXN/RTN4/ARHGDIA/RAB11B/FGG/PARK7/TLR6	7
BP	GO:0051098	regulation of binding	4/76	141/7132	0.0630631	0.396679	0.361327	TXN/CALM3/RALB/PARK7	4
BP	GO:0009636	response to toxic substance	3/76	86/7132	0.0635009	0.397873	0.362415	SOD1/TXN/PARK7	3
BP	GO:1903409	reactive oxygen species biosynthetic process	2/76	39/7132	0.0644679	0.401073	0.365329	SOD1/PARK7	2
BP	GO:0010563	negative regulation of phosphorus metabolic process	5/76	203/7132	0.0647617	0.401073	0.365329	SLC9A3R1/GBA/YWHAB/PTPN6/PARK7	5
BP	GO:0045936	negative regulation of phosphate metabolic process	5/76	203/7132	0.0647617	0.401073	0.365329	SLC9A3R1/GBA/YWHAB/PTPN6/PARK7	5
BP	GO:0016311	dephosphorylation	3/76	87/7132	0.0652826	0.402744	0.366851	GBA/YWHAB/CALM3	3
BP	GO:0000902	cell morphogenesis	7/76	336/7132	0.0658699	0.40481	0.368734	SOD1/STXBP1/RTN4/TMEM106B/RAB25/SLC9A3R1/PTPN6	7
BP	GO:0006469	negative regulation of protein kinase activity	3/76	88/7132	0.0670874	0.407992	0.371632	GBA/PTPN6/PARK7	3
BP	GO:0010951	negative regulation of endopeptidase activity	2/76	40/7132	0.0674052	0.407992	0.371632	PARK7/CST3	2
BP	GO:0042471	ear morphogenesis	2/76	40/7132	0.0674052	0.407992	0.371632	SOD1/SLC9A3R1	2
BP	GO:1900180	regulation of protein localization to nucleus	2/76	40/7132	0.0674052	0.407992	0.371632	TXN/PARK7	2
BP	GO:0051346	negative regulation of hydrolase activity	3/76	89/7132	0.068915	0.412043	0.375322	APOC3/PARK7/CST3	3
BP	GO:0044283	small molecule biosynthetic process	6/76	272/7132	0.0691346	0.412043	0.375322	SOD1/APOC3/NME2/GBA/GGT1/PARK7	6
BP	GO:0006518	peptide metabolic process	7/76	340/7132	0.0692674	0.412043	0.375322	SOD1/EIF5A/HARS/RPL8/RPL9/GGT1/PARK7	7
BP	GO:0006820	anion transport	4/76	146/7132	0.0698269	0.412043	0.375322	APOC3/SLC9A3R1/SLCO1A2/RAB11B	4
BP	GO:0006611	protein export from nucleus	2/76	41/7132	0.0703864	0.412043	0.375322	TXN/PARK7	2
BP	GO:0007034	vacuolar transport	2/76	41/7132	0.0703864	0.412043	0.375322	CHMP4A/CHMP4C	2
BP	GO:0016064	immunoglobulin mediated immune response	2/76	41/7132	0.0703864	0.412043	0.375322	C1S/PTPN6	2
BP	GO:0019724	B cell mediated immunity	2/76	41/7132	0.0703864	0.412043	0.375322	C1S/PTPN6	2
BP	GO:0097553	calcium ion transmembrane import into cytosol	2/76	41/7132	0.0703864	0.412043	0.375322	CALM3/PTPN6	2
BP	GO:0052548	regulation of endopeptidase activity	3/76	90/7132	0.0707652	0.412754	0.37597	PSMA3/PARK7/CST3	3
BP	GO:0050778	positive regulation of immune response	5/76	209/7132	0.0714908	0.415476	0.378449	C1S/PTPN6/UBE2K/PARK7/TLR6	5
BP	GO:0010466	negative regulation of peptidase activity	2/76	42/7132	0.0734103	0.420536	0.383058	PARK7/CST3	2
BP	GO:0032637	interleukin-8 production	2/76	42/7132	0.0734103	0.420536	0.383058	PARK7/TLR6	2
BP	GO:0045833	negative regulation of lipid metabolic process	2/76	42/7132	0.0734103	0.420536	0.383058	SOD1/APOC3	2
BP	GO:2001237	negative regulation of extrinsic apoptotic signaling pathway	2/76	42/7132	0.0734103	0.420536	0.383058	FGG/PARK7	2
BP	GO:0002181	cytoplasmic translation	2/76	43/7132	0.0764755	0.43041	0.392052	RPL8/RPL9	2
BP	GO:0007605	sensory perception of sound	2/76	43/7132	0.0764755	0.43041	0.392052	SOD1/SLC9A3R1	2
BP	GO:0010565	regulation of cellular ketone metabolic process	2/76	43/7132	0.0764755	0.43041	0.392052	APOC3/PARK7	2
BP	GO:0016579	protein deubiquitination	2/76	43/7132	0.0764755	0.43041	0.392052	USP5/PARK7	2
BP	GO:0032436	positive regulation of proteasomal ubiquitin-dependent protein catabolic process	2/76	43/7132	0.0764755	0.43041	0.392052	GBA/USP5	2
BP	GO:0060341	regulation of cellular localization	6/76	280/7132	0.0771701	0.4328	0.394229	TXN/RTN4/CALM3/RAB11B/PTPN6/PARK7	6
BP	GO:0009895	negative regulation of catabolic process	3/76	94/7132	0.0783885	0.434706	0.395965	APOC3/CHMP4A/PARK7	3
BP	GO:0022411	cellular component disassembly	4/76	152/7132	0.0784195	0.434706	0.395965	EIF5A/GBA/SH3GL1/CAPG	4
BP	GO:0042176	regulation of protein catabolic process	4/76	152/7132	0.0784195	0.434706	0.395965	GBA/USP5/UBE2K/PARK7	4
BP	GO:0031400	negative regulation of protein modification process	5/76	215/7132	0.0785939	0.434706	0.395965	SLC9A3R1/GBA/YWHAB/PTPN6/PARK7	5
BP	GO:0007229	integrin-mediated signaling pathway	2/76	44/7132	0.079581	0.435201	0.396416	NME2/ITGA5	2
BP	GO:0033673	negative regulation of kinase activity	3/76	95/7132	0.0803488	0.435201	0.396416	GBA/PTPN6/PARK7	3
BP	GO:0055080	cation homeostasis	5/76	217/7132	0.0810441	0.435201	0.396416	SOD1/HPX/SLC31A2/CALM3/PTPN6	5
BP	GO:0071236	cellular response to antibiotic	2/76	45/7132	0.0827255	0.435201	0.396416	TXN/PARK7	2
BP	GO:0071901	negative regulation of protein serine/threonine kinase activity	2/76	46/7132	0.0859079	0.435201	0.396416	GBA/PTPN6	2
BP	GO:1901800	positive regulation of proteasomal protein catabolic process	2/76	46/7132	0.0859079	0.435201	0.396416	GBA/USP5	2
BP	GO:0001933	negative regulation of protein phosphorylation	4/76	157/7132	0.0859684	0.435201	0.396416	SLC9A3R1/GBA/PTPN6/PARK7	4
BP	GO:0006790	sulfur compound metabolic process	3/76	99/7132	0.0884018	0.435201	0.396416	SOD1/GGT1/PARK7	3
BP	GO:0052547	regulation of peptidase activity	3/76	99/7132	0.0884018	0.435201	0.396416	PSMA3/PARK7/CST3	3
BP	GO:0006997	nucleus organization	2/76	47/7132	0.0891271	0.435201	0.396416	CHMP4A/RTN4	2
BP	GO:0010508	positive regulation of autophagy	2/76	47/7132	0.0891271	0.435201	0.396416	GBA/RALB	2
BP	GO:0050954	sensory perception of mechanical stimulus	2/76	47/7132	0.0891271	0.435201	0.396416	SOD1/SLC9A3R1	2
BP	GO:0051168	nuclear export	2/76	47/7132	0.0891271	0.435201	0.396416	TXN/PARK7	2
BP	GO:0060402	calcium ion transport into cytosol	2/76	47/7132	0.0891271	0.435201	0.396416	CALM3/PTPN6	2
BP	GO:1903828	negative regulation of cellular protein localization	2/76	47/7132	0.0891271	0.435201	0.396416	TXN/PARK7	2
BP	GO:2000060	positive regulation of ubiquitin-dependent protein catabolic process	2/76	47/7132	0.0891271	0.435201	0.396416	GBA/USP5	2
BP	GO:0043603	cellular amide metabolic process	8/76	434/7132	0.0894996	0.435201	0.396416	SOD1/EIF5A/HARS/GBA/RPL8/RPL9/GGT1/PARK7	8
BP	GO:1901617	organic hydroxy compound biosynthetic process	3/76	100/7132	0.0904669	0.435201	0.396416	SOD1/GBA/PARK7	3
BP	GO:0008037	cell recognition	2/76	48/7132	0.0923819	0.435201	0.396416	RTN4/FETUB	2
BP	GO:0035637	multicellular organismal signaling	2/76	48/7132	0.0923819	0.435201	0.396416	SOD1/GBA	2
BP	GO:0000165	MAPK cascade	6/76	295/7132	0.0936184	0.435201	0.396416	SOD1/SLC9A3R1/GBA/FGG/PTPN6/TLR6	6
BP	GO:0051604	protein maturation	3/76	102/7132	0.0946575	0.435201	0.396416	CLEC3B/FGG/GGT1	3
BP	GO:0071902	positive regulation of protein serine/threonine kinase activity	3/76	102/7132	0.0946575	0.435201	0.396416	SOD1/RALB/TLR6	3
BP	GO:0014065	phosphatidylinositol 3-kinase signaling	2/76	49/7132	0.0956712	0.435201	0.396416	SLC9A3R1/PTPN6	2
BP	GO:0016999	antibiotic metabolic process	2/76	49/7132	0.0956712	0.435201	0.396416	SOD1/PARK7	2
BP	GO:0055088	lipid homeostasis	2/76	49/7132	0.0956712	0.435201	0.396416	NPC2/APOC3	2
BP	GO:0070647	protein modification by small protein conjugation or removal	6/76	299/7132	0.0983053	0.435201	0.396416	COPS6/SUMO2/USP5/UBE2V1/UBE2K/PARK7	6
BP	GO:1903827	regulation of cellular protein localization	4/76	166/7132	0.100418	0.435201	0.396416	TXN/RTN4/RAB11B/PARK7	4
BP	GO:0016236	macroautophagy	3/76	105/7132	0.101092	0.435201	0.396416	CHMP4A/GBA/RALB	3
BP	GO:0006213	pyrimidine nucleoside metabolic process	1/76	10/7132	0.101656	0.435201	0.396416	NME2	1
BP	GO:0006677	glycosylceramide metabolic process	1/76	10/7132	0.101656	0.435201	0.396416	GBA	1
BP	GO:0006878	cellular copper ion homeostasis	1/76	10/7132	0.101656	0.435201	0.396416	SLC31A2	1
BP	GO:0007413	axonal fasciculation	1/76	10/7132	0.101656	0.435201	0.396416	RTN4	1
BP	GO:0009147	pyrimidine nucleoside triphosphate metabolic process	1/76	10/7132	0.101656	0.435201	0.396416	NME2	1
BP	GO:0009148	pyrimidine nucleoside triphosphate biosynthetic process	1/76	10/7132	0.101656	0.435201	0.396416	NME2	1
BP	GO:0009595	detection of biotic stimulus	1/76	10/7132	0.101656	0.435201	0.396416	TLR6	1
BP	GO:0010447	response to acidic pH	1/76	10/7132	0.101656	0.435201	0.396416	RAB11B	1
BP	GO:0032369	negative regulation of lipid transport	1/76	10/7132	0.101656	0.435201	0.396416	APOC3	1
BP	GO:0032400	melanosome localization	1/76	10/7132	0.101656	0.435201	0.396416	RAB11B	1
BP	GO:0032401	establishment of melanosome localization	1/76	10/7132	0.101656	0.435201	0.396416	RAB11B	1
BP	GO:0032402	melanosome transport	1/76	10/7132	0.101656	0.435201	0.396416	RAB11B	1
BP	GO:0033233	regulation of protein sumoylation	1/76	10/7132	0.101656	0.435201	0.396416	PARK7	1
BP	GO:0034122	negative regulation of toll-like receptor signaling pathway	1/76	10/7132	0.101656	0.435201	0.396416	TLR6	1
BP	GO:0034311	diol metabolic process	1/76	10/7132	0.101656	0.435201	0.396416	GBA	1
BP	GO:0034312	diol biosynthetic process	1/76	10/7132	0.101656	0.435201	0.396416	GBA	1
BP	GO:0034367	protein-containing complex remodeling	1/76	10/7132	0.101656	0.435201	0.396416	APOC3	1
BP	GO:0034368	protein-lipid complex remodeling	1/76	10/7132	0.101656	0.435201	0.396416	APOC3	1
BP	GO:0034369	plasma lipoprotein particle remodeling	1/76	10/7132	0.101656	0.435201	0.396416	APOC3	1
BP	GO:0034381	plasma lipoprotein particle clearance	1/76	10/7132	0.101656	0.435201	0.396416	APOC3	1
BP	GO:0035089	establishment of apical/basal cell polarity	1/76	10/7132	0.101656	0.435201	0.396416	SLC9A3R1	1
BP	GO:0036465	synaptic vesicle recycling	1/76	10/7132	0.101656	0.435201	0.396416	SH3GL1	1
BP	GO:0043496	regulation of protein homodimerization activity	1/76	10/7132	0.101656	0.435201	0.396416	PARK7	1
BP	GO:0043666	regulation of phosphoprotein phosphatase activity	1/76	10/7132	0.101656	0.435201	0.396416	CALM3	1
BP	GO:0045117	azole transport	1/76	10/7132	0.101656	0.435201	0.396416	SNAP23	1
BP	GO:0045898	regulation of RNA polymerase II transcriptional preinitiation complex assembly	1/76	10/7132	0.101656	0.435201	0.396416	PSMC5	1
BP	GO:0045922	negative regulation of fatty acid metabolic process	1/76	10/7132	0.101656	0.435201	0.396416	APOC3	1
BP	GO:0046514	ceramide catabolic process	1/76	10/7132	0.101656	0.435201	0.396416	GBA	1
BP	GO:0048681	negative regulation of axon regeneration	1/76	10/7132	0.101656	0.435201	0.396416	RTN4	1
BP	GO:0050995	negative regulation of lipid catabolic process	1/76	10/7132	0.101656	0.435201	0.396416	APOC3	1
BP	GO:0051875	pigment granule localization	1/76	10/7132	0.101656	0.435201	0.396416	RAB11B	1
BP	GO:0051904	pigment granule transport	1/76	10/7132	0.101656	0.435201	0.396416	RAB11B	1
BP	GO:0051905	establishment of pigment granule localization	1/76	10/7132	0.101656	0.435201	0.396416	RAB11B	1
BP	GO:0055070	copper ion homeostasis	1/76	10/7132	0.101656	0.435201	0.396416	SLC31A2	1
BP	GO:0060261	positive regulation of transcription initiation from RNA polymerase II promoter	1/76	10/7132	0.101656	0.435201	0.396416	PSMC5	1
BP	GO:0060292	long-term synaptic depression	1/76	10/7132	0.101656	0.435201	0.396416	STXBP1	1
BP	GO:0106030	neuron projection fasciculation	1/76	10/7132	0.101656	0.435201	0.396416	RTN4	1
BP	GO:1902931	negative regulation of alcohol biosynthetic process	1/76	10/7132	0.101656	0.435201	0.396416	SOD1	1
BP	GO:1903859	regulation of dendrite extension	1/76	10/7132	0.101656	0.435201	0.396416	RTN4	1
BP	GO:0016241	regulation of macroautophagy	2/76	51/7132	0.102349	0.435201	0.396416	CHMP4A/RALB	2
BP	GO:1903052	positive regulation of proteolysis involved in cellular protein catabolic process	2/76	51/7132	0.102349	0.435201	0.396416	GBA/USP5	2
BP	GO:1903169	regulation of calcium ion transmembrane transport	2/76	51/7132	0.102349	0.435201	0.396416	CALM3/PTPN6	2
BP	GO:0023014	signal transduction by protein phosphorylation	6/76	303/7132	0.103117	0.435201	0.396416	SOD1/SLC9A3R1/GBA/FGG/PTPN6/TLR6	6
BP	GO:0010506	regulation of autophagy	3/76	106/7132	0.103275	0.435201	0.396416	CHMP4A/GBA/RALB	3
BP	GO:0051348	negative regulation of transferase activity	3/76	107/7132	0.105477	0.435201	0.396416	GBA/PTPN6/PARK7	3
BP	GO:0019722	calcium-mediated signaling	2/76	52/7132	0.105736	0.435201	0.396416	CALM3/DEFB1	2
BP	GO:0051261	protein depolymerization	2/76	52/7132	0.105736	0.435201	0.396416	SH3GL1/CAPG	2
BP	GO:0062012	regulation of small molecule metabolic process	3/76	108/7132	0.107697	0.435201	0.396416	SOD1/APOC3/PARK7	3
BP	GO:0055085	transmembrane transport	7/76	380/7132	0.108991	0.435201	0.396416	RHCG/SLC31A2/SLC9A3R1/KCNK1/CALM3/PTPN6/PARK7	7
BP	GO:0009913	epidermal cell differentiation	2/76	53/7132	0.109152	0.435201	0.396416	SOD1/SLC9A3R1	2
BP	GO:0060401	cytosolic calcium ion transport	2/76	53/7132	0.109152	0.435201	0.396416	CALM3/PTPN6	2
BP	GO:0061041	regulation of wound healing	2/76	53/7132	0.109152	0.435201	0.396416	PLG/FGG	2
BP	GO:1902600	proton transmembrane transport	2/76	53/7132	0.109152	0.435201	0.396416	SLC9A3R1/PARK7	2
BP	GO:0072657	protein localization to membrane	4/76	172/7132	0.110642	0.435201	0.396416	CHMP4A/STXBP1/SLC9A3R1/RAB11B	4
BP	GO:0051129	negative regulation of cellular component organization	5/76	239/7132	0.110646	0.435201	0.396416	APOC3/CHMP4A/RTN4/GBA/CAPG	5
BP	GO:0010648	negative regulation of cell communication	8/76	456/7132	0.110907	0.435201	0.396416	STXBP1/SLC9A3R1/GBA/YWHAB/FGG/PTPN6/PARK7/TLR6	8
BP	GO:0006536	glutamate metabolic process	1/76	11/7132	0.111242	0.435201	0.396416	GGT1	1
BP	GO:0006730	one-carbon metabolic process	1/76	11/7132	0.111242	0.435201	0.396416	LOC100153915	1
BP	GO:0006825	copper ion transport	1/76	11/7132	0.111242	0.435201	0.396416	SLC31A2	1
BP	GO:0007080	mitotic metaphase plate congression	1/76	11/7132	0.111242	0.435201	0.396416	CHMP4A	1
BP	GO:0009069	serine family amino acid metabolic process	1/76	11/7132	0.111242	0.435201	0.396416	GGT1	1
BP	GO:0015872	dopamine transport	1/76	11/7132	0.111242	0.435201	0.396416	PARK7	1
BP	GO:0019731	antibacterial humoral response	1/76	11/7132	0.111242	0.435201	0.396416	DEFB1	1
BP	GO:0030220	platelet formation	1/76	11/7132	0.111242	0.435201	0.396416	PTPN6	1
BP	GO:0033158	regulation of protein import into nucleus, translocation	1/76	11/7132	0.111242	0.435201	0.396416	TXN	1
BP	GO:0034377	plasma lipoprotein particle assembly	1/76	11/7132	0.111242	0.435201	0.396416	APOC3	1
BP	GO:0036344	platelet morphogenesis	1/76	11/7132	0.111242	0.435201	0.396416	PTPN6	1
BP	GO:0036475	neuron death in response to oxidative stress	1/76	11/7132	0.111242	0.435201	0.396416	PARK7	1
BP	GO:0044273	sulfur compound catabolic process	1/76	11/7132	0.111242	0.435201	0.396416	GGT1	1
BP	GO:0044557	relaxation of smooth muscle	1/76	11/7132	0.111242	0.435201	0.396416	SOD1	1
BP	GO:0045471	response to ethanol	1/76	11/7132	0.111242	0.435201	0.396416	SOD1	1
BP	GO:0045981	positive regulation of nucleotide metabolic process	1/76	11/7132	0.111242	0.435201	0.396416	PARK7	1
BP	GO:0048670	regulation of collateral sprouting	1/76	11/7132	0.111242	0.435201	0.396416	RTN4	1
BP	GO:0060575	intestinal epithelial cell differentiation	1/76	11/7132	0.111242	0.435201	0.396416	YIPF6	1
BP	GO:0061162	establishment of monopolar cell polarity	1/76	11/7132	0.111242	0.435201	0.396416	SLC9A3R1	1
BP	GO:0061339	establishment or maintenance of monopolar cell polarity	1/76	11/7132	0.111242	0.435201	0.396416	SLC9A3R1	1
BP	GO:0061844	antimicrobial humoral immune response mediated by antimicrobial peptide	1/76	11/7132	0.111242	0.435201	0.396416	DEFB1	1
BP	GO:0065005	protein-lipid complex assembly	1/76	11/7132	0.111242	0.435201	0.396416	APOC3	1
BP	GO:0070293	renal absorption	1/76	11/7132	0.111242	0.435201	0.396416	SLC9A3R1	1
BP	GO:0070571	negative regulation of neuron projection regeneration	1/76	11/7132	0.111242	0.435201	0.396416	RTN4	1
BP	GO:0071467	cellular response to pH	1/76	11/7132	0.111242	0.435201	0.396416	RAB11B	1
BP	GO:0071526	semaphorin-plexin signaling pathway	1/76	11/7132	0.111242	0.435201	0.396416	ARHGDIA	1
BP	GO:0071786	endoplasmic reticulum tubular network organization	1/76	11/7132	0.111242	0.435201	0.396416	RTN4	1
BP	GO:0090162	establishment of epithelial cell polarity	1/76	11/7132	0.111242	0.435201	0.396416	SLC9A3R1	1
BP	GO:0090181	regulation of cholesterol metabolic process	1/76	11/7132	0.111242	0.435201	0.396416	SOD1	1
BP	GO:0098780	response to mitochondrial depolarisation	1/76	11/7132	0.111242	0.435201	0.396416	GBA	1
BP	GO:1900544	positive regulation of purine nucleotide metabolic process	1/76	11/7132	0.111242	0.435201	0.396416	PARK7	1
BP	GO:1903146	regulation of autophagy of mitochondrion	1/76	11/7132	0.111242	0.435201	0.396416	GBA	1
BP	GO:1903203	regulation of oxidative stress-induced neuron death	1/76	11/7132	0.111242	0.435201	0.396416	PARK7	1
BP	GO:1903573	negative regulation of response to endoplasmic reticulum stress	1/76	11/7132	0.111242	0.435201	0.396416	PARK7	1
BP	GO:1903580	positive regulation of ATP metabolic process	1/76	11/7132	0.111242	0.435201	0.396416	PARK7	1
BP	GO:0023057	negative regulation of signaling	8/76	457/7132	0.111943	0.436793	0.397866	STXBP1/SLC9A3R1/GBA/YWHAB/FGG/PTPN6/PARK7/TLR6	8
BP	GO:0016050	vesicle organization	3/76	110/7132	0.112194	0.436793	0.397866	CHMP4A/STXBP1/RAB22A	3
BP	GO:2001242	regulation of intrinsic apoptotic signaling pathway	2/76	54/7132	0.112598	0.437126	0.39817	SLC9A3R1/PARK7	2
BP	GO:0002443	leukocyte mediated immunity	3/76	111/7132	0.114469	0.437126	0.39817	C1S/SNAP23/PTPN6	3
BP	GO:0007265	Ras protein signal transduction	3/76	111/7132	0.114469	0.437126	0.39817	APOC3/ARHGDIA/RALB	3
BP	GO:0042742	defense response to bacterium	3/76	111/7132	0.114469	0.437126	0.39817	DMBT1/TLR6/DEFB1	3
BP	GO:0042326	negative regulation of phosphorylation	4/76	175/7132	0.115925	0.437126	0.39817	SLC9A3R1/GBA/PTPN6/PARK7	4
BP	GO:0000045	autophagosome assembly	2/76	55/7132	0.116073	0.437126	0.39817	CHMP4A/RALB	2
BP	GO:0008203	cholesterol metabolic process	2/76	55/7132	0.116073	0.437126	0.39817	NPC2/SOD1	2
BP	GO:1902652	secondary alcohol metabolic process	2/76	55/7132	0.116073	0.437126	0.39817	NPC2/SOD1	2
BP	GO:0032989	cellular component morphogenesis	7/76	387/7132	0.117002	0.437126	0.39817	SOD1/STXBP1/RTN4/TMEM106B/RAB25/SLC9A3R1/PTPN6	7
BP	GO:0099504	synaptic vesicle cycle	2/76	56/7132	0.119575	0.437126	0.39817	STXBP1/SH3GL1	2
BP	GO:0000096	sulfur amino acid metabolic process	1/76	12/7132	0.120727	0.437126	0.39817	GGT1	1
BP	GO:0001504	neurotransmitter uptake	1/76	12/7132	0.120727	0.437126	0.39817	PARK7	1
BP	GO:0002707	negative regulation of lymphocyte mediated immunity	1/76	12/7132	0.120727	0.437126	0.39817	PTPN6	1
BP	GO:0006120	mitochondrial electron transport, NADH to ubiquinone	1/76	12/7132	0.120727	0.437126	0.39817	PARK7	1
BP	GO:0007212	dopamine receptor signaling pathway	1/76	12/7132	0.120727	0.437126	0.39817	SLC9A3R1	1
BP	GO:0010640	regulation of platelet-derived growth factor receptor signaling pathway	1/76	12/7132	0.120727	0.437126	0.39817	SLC9A3R1	1
BP	GO:0018198	peptidyl-cysteine modification	1/76	12/7132	0.120727	0.437126	0.39817	PARK7	1
BP	GO:0021799	cerebral cortex radially oriented cell migration	1/76	12/7132	0.120727	0.437126	0.39817	RTN4	1
BP	GO:0021801	cerebral cortex radial glia guided migration	1/76	12/7132	0.120727	0.437126	0.39817	RTN4	1
BP	GO:0022030	telencephalon glial cell migration	1/76	12/7132	0.120727	0.437126	0.39817	RTN4	1
BP	GO:0030517	negative regulation of axon extension	1/76	12/7132	0.120727	0.437126	0.39817	RTN4	1
BP	GO:0032717	negative regulation of interleukin-8 production	1/76	12/7132	0.120727	0.437126	0.39817	TLR6	1
BP	GO:0034114	regulation of heterotypic cell-cell adhesion	1/76	12/7132	0.120727	0.437126	0.39817	FGG	1
BP	GO:0045986	negative regulation of smooth muscle contraction	1/76	12/7132	0.120727	0.437126	0.39817	SOD1	1
BP	GO:0051220	cytoplasmic sequestering of protein	1/76	12/7132	0.120727	0.437126	0.39817	YWHAB	1
BP	GO:0070059	intrinsic apoptotic signaling pathway in response to endoplasmic reticulum stress	1/76	12/7132	0.120727	0.437126	0.39817	PARK7	1
BP	GO:0070296	sarcoplasmic reticulum calcium ion transport	1/76	12/7132	0.120727	0.437126	0.39817	CALM3	1
BP	GO:0070633	transepithelial transport	1/76	12/7132	0.120727	0.437126	0.39817	RHCG	1
BP	GO:0090322	regulation of superoxide metabolic process	1/76	12/7132	0.120727	0.437126	0.39817	PARK7	1
BP	GO:0097484	dendrite extension	1/76	12/7132	0.120727	0.437126	0.39817	RTN4	1
BP	GO:2000144	positive regulation of DNA-templated transcription, initiation	1/76	12/7132	0.120727	0.437126	0.39817	PSMC5	1
BP	GO:0015711	organic anion transport	3/76	114/7132	0.121399	0.437937	0.398909	APOC3/SLC9A3R1/SLCO1A2	3
BP	GO:0034329	cell junction assembly	2/76	57/7132	0.123103	0.437937	0.398909	PARD6B/ITGA5	2
BP	GO:0048015	phosphatidylinositol-mediated signaling	2/76	57/7132	0.123103	0.437937	0.398909	SLC9A3R1/PTPN6	2
BP	GO:0099003	vesicle-mediated transport in synapse	2/76	57/7132	0.123103	0.437937	0.398909	STXBP1/SH3GL1	2
BP	GO:0080134	regulation of response to stress	8/76	470/7132	0.125895	0.437937	0.398909	PLG/TXN/RTN4/FGG/GGT1/UBE2K/PARK7/TLR6	8
BP	GO:0009593	detection of chemical stimulus	2/76	58/7132	0.126656	0.437937	0.398909	CALM3/TLR6	2
BP	GO:0033138	positive regulation of peptidyl-serine phosphorylation	2/76	58/7132	0.126656	0.437937	0.398909	TXN/PARK7	2
BP	GO:0032102	negative regulation of response to external stimulus	3/76	117/7132	0.128482	0.437937	0.398909	PLG/RTN4/FGG	3
BP	GO:0044403	symbiont process	3/76	117/7132	0.128482	0.437937	0.398909	PLG/CHMP4A/CALM3	3
BP	GO:0006826	iron ion transport	1/76	13/7132	0.130113	0.437937	0.398909	RAB11B	1
BP	GO:0007422	peripheral nervous system development	1/76	13/7132	0.130113	0.437937	0.398909	SOD1	1
BP	GO:0010894	negative regulation of steroid biosynthetic process	1/76	13/7132	0.130113	0.437937	0.398909	SOD1	1
BP	GO:0015914	phospholipid transport	1/76	13/7132	0.130113	0.437937	0.398909	APOC3	1
BP	GO:0019433	triglyceride catabolic process	1/76	13/7132	0.130113	0.437937	0.398909	APOC3	1
BP	GO:0032459	regulation of protein oligomerization	1/76	13/7132	0.130113	0.437937	0.398909	GBA	1
BP	GO:0033628	regulation of cell adhesion mediated by integrin	1/76	13/7132	0.130113	0.437937	0.398909	PTPN6	1
BP	GO:0035308	negative regulation of protein dephosphorylation	1/76	13/7132	0.130113	0.437937	0.398909	YWHAB	1
BP	GO:0035855	megakaryocyte development	1/76	13/7132	0.130113	0.437937	0.398909	PTPN6	1
BP	GO:0042311	vasodilation	1/76	13/7132	0.130113	0.437937	0.398909	SOD1	1
BP	GO:0044319	wound healing, spreading of cells	1/76	13/7132	0.130113	0.437937	0.398909	ITGA5	1
BP	GO:0045047	protein targeting to ER	1/76	13/7132	0.130113	0.437937	0.398909	CHMP4A	1
BP	GO:0045939	negative regulation of steroid metabolic process	1/76	13/7132	0.130113	0.437937	0.398909	SOD1	1
BP	GO:0048679	regulation of axon regeneration	1/76	13/7132	0.130113	0.437937	0.398909	RTN4	1
BP	GO:0055081	anion homeostasis	1/76	13/7132	0.130113	0.437937	0.398909	SLC9A3R1	1
BP	GO:0060337	type I interferon signaling pathway	1/76	13/7132	0.130113	0.437937	0.398909	UBE2K	1
BP	GO:0090505	epiboly involved in wound healing	1/76	13/7132	0.130113	0.437937	0.398909	ITGA5	1
BP	GO:1904646	cellular response to amyloid-beta	1/76	13/7132	0.130113	0.437937	0.398909	TLR6	1
BP	GO:2000378	negative regulation of reactive oxygen species metabolic process	1/76	13/7132	0.130113	0.437937	0.398909	PARK7	1
BP	GO:2000679	positive regulation of transcription regulatory region DNA binding	1/76	13/7132	0.130113	0.437937	0.398909	PARK7	1
BP	GO:0009267	cellular response to starvation	2/76	59/7132	0.130234	0.437937	0.398909	GBA/RALB	2
BP	GO:0030879	mammary gland development	2/76	59/7132	0.130234	0.437937	0.398909	CAPN1/RTN4	2
BP	GO:0048017	inositol lipid-mediated signaling	2/76	59/7132	0.130234	0.437937	0.398909	SLC9A3R1/PTPN6	2
BP	GO:0050821	protein stabilization	2/76	59/7132	0.130234	0.437937	0.398909	RTN4/PARK7	2
BP	GO:1903364	positive regulation of cellular protein catabolic process	2/76	59/7132	0.130234	0.437937	0.398909	GBA/USP5	2
BP	GO:0043066	negative regulation of apoptotic process	6/76	326/7132	0.133135	0.443213	0.403714	SOD1/DAD1/STXBP1/ITGA5/FGG/PARK7	6
BP	GO:0045862	positive regulation of proteolysis	3/76	119/7132	0.133285	0.443213	0.403714	GBA/USP5/CLEC3B	3
BP	GO:0070372	regulation of ERK1 and ERK2 cascade	3/76	119/7132	0.133285	0.443213	0.403714	SLC9A3R1/FGG/PTPN6	3
BP	GO:0006937	regulation of muscle contraction	2/76	60/7132	0.133836	0.443213	0.403714	SOD1/CALM3	2
BP	GO:0007266	Rho protein signal transduction	2/76	60/7132	0.133836	0.443213	0.403714	APOC3/ARHGDIA	2
BP	GO:0031333	negative regulation of protein complex assembly	2/76	60/7132	0.133836	0.443213	0.403714	GBA/CAPG	2
BP	GO:0051896	regulation of protein kinase B signaling	2/76	60/7132	0.133836	0.443213	0.403714	RTN4/SLC9A3R1	2
BP	GO:0051186	cofactor metabolic process	4/76	185/7132	0.134316	0.443213	0.403714	SOD1/BLVRB/GGT1/PARK7	4
BP	GO:0008202	steroid metabolic process	3/76	120/7132	0.13571	0.443213	0.403714	NPC2/SOD1/GC	3
BP	GO:0046903	secretion	7/76	403/7132	0.136448	0.443213	0.403714	STXBP1/SNAP23/SLC9A3R1/RAB11B/FGG/PARK7/TLR6	7
BP	GO:0016125	sterol metabolic process	2/76	61/7132	0.137461	0.443213	0.403714	NPC2/SOD1	2
BP	GO:0030073	insulin secretion	2/76	61/7132	0.137461	0.443213	0.403714	RAB11B/PARK7	2
BP	GO:0042157	lipoprotein metabolic process	2/76	61/7132	0.137461	0.443213	0.403714	APOC3/GBA	2
BP	GO:0001895	retina homeostasis	1/76	14/7132	0.1394	0.443213	0.403714	SOD1	1
BP	GO:0002823	negative regulation of adaptive immune response based on somatic recombination of immune receptors built from immunoglobulin superfamily domains	1/76	14/7132	0.1394	0.443213	0.403714	PTPN6	1
BP	GO:0007157	heterophilic cell-cell adhesion via plasma membrane cell adhesion molecules	1/76	14/7132	0.1394	0.443213	0.403714	ITGA5	1
BP	GO:0016242	negative regulation of macroautophagy	1/76	14/7132	0.1394	0.443213	0.403714	CHMP4A	1
BP	GO:0030521	androgen receptor signaling pathway	1/76	14/7132	0.1394	0.443213	0.403714	PARK7	1
BP	GO:0033238	regulation of cellular amine metabolic process	1/76	14/7132	0.1394	0.443213	0.403714	PARK7	1
BP	GO:0035987	endodermal cell differentiation	1/76	14/7132	0.1394	0.443213	0.403714	ITGA5	1
BP	GO:0042168	heme metabolic process	1/76	14/7132	0.1394	0.443213	0.403714	BLVRB	1
BP	GO:0042417	dopamine metabolic process	1/76	14/7132	0.1394	0.443213	0.403714	PARK7	1
BP	GO:0051181	cofactor transport	1/76	14/7132	0.1394	0.443213	0.403714	SLC9A3R1	1
BP	GO:0070570	regulation of neuron projection regeneration	1/76	14/7132	0.1394	0.443213	0.403714	RTN4	1
BP	GO:0072599	establishment of protein localization to endoplasmic reticulum	1/76	14/7132	0.1394	0.443213	0.403714	CHMP4A	1
BP	GO:0090504	epiboly	1/76	14/7132	0.1394	0.443213	0.403714	ITGA5	1
BP	GO:1904645	response to amyloid-beta	1/76	14/7132	0.1394	0.443213	0.403714	TLR6	1
BP	GO:2001236	regulation of extrinsic apoptotic signaling pathway	2/76	62/7132	0.141107	0.443213	0.403714	FGG/PARK7	2
BP	GO:0043604	amide biosynthetic process	6/76	332/7132	0.141598	0.443213	0.403714	EIF5A/HARS/GBA/RPL8/RPL9/GGT1	6
BP	GO:0032269	negative regulation of cellular protein metabolic process	6/76	333/7132	0.143033	0.443213	0.403714	SLC9A3R1/GBA/YWHAB/PTPN6/PARK7/CST3	6
BP	GO:0043069	negative regulation of programmed cell death	6/76	333/7132	0.143033	0.443213	0.403714	SOD1/DAD1/STXBP1/ITGA5/FGG/PARK7	6
BP	GO:0034764	positive regulation of transmembrane transport	2/76	63/7132	0.144774	0.443213	0.403714	CALM3/PARK7	2
BP	GO:0035296	regulation of tube diameter	2/76	63/7132	0.144774	0.443213	0.403714	SOD1/FGG	2
BP	GO:0042594	response to starvation	2/76	63/7132	0.144774	0.443213	0.403714	GBA/RALB	2
BP	GO:0051100	negative regulation of binding	2/76	63/7132	0.144774	0.443213	0.403714	RALB/PARK7	2
BP	GO:0097746	regulation of blood vessel diameter	2/76	63/7132	0.144774	0.443213	0.403714	SOD1/FGG	2
BP	GO:0050776	regulation of immune response	5/76	263/7132	0.148137	0.443213	0.403714	C1S/PTPN6/UBE2K/PARK7/TLR6	5
BP	GO:2001235	positive regulation of apoptotic signaling pathway	2/76	64/7132	0.148461	0.443213	0.403714	SLC9A3R1/PARK7	2
BP	GO:0001523	retinoid metabolic process	1/76	15/7132	0.148588	0.443213	0.403714	TTR	1
BP	GO:0001881	receptor recycling	1/76	15/7132	0.148588	0.443213	0.403714	RAB11B	1
BP	GO:0006904	vesicle docking involved in exocytosis	1/76	15/7132	0.148588	0.443213	0.403714	STXBP1	1
BP	GO:0007032	endosome organization	1/76	15/7132	0.148588	0.443213	0.403714	RAB22A	1
BP	GO:0007530	sex determination	1/76	15/7132	0.148588	0.443213	0.403714	SOX3	1
BP	GO:0009268	response to pH	1/76	15/7132	0.148588	0.443213	0.403714	RAB11B	1
BP	GO:0010324	membrane invagination	1/76	15/7132	0.148588	0.443213	0.403714	CHMP4A	1
BP	GO:0016101	diterpenoid metabolic process	1/76	15/7132	0.148588	0.443213	0.403714	TTR	1
BP	GO:0033598	mammary gland epithelial cell proliferation	1/76	15/7132	0.148588	0.443213	0.403714	RTN4	1
BP	GO:0043949	regulation of cAMP-mediated signaling	1/76	15/7132	0.148588	0.443213	0.403714	CALM3	1
BP	GO:0045577	regulation of B cell differentiation	1/76	15/7132	0.148588	0.443213	0.403714	PTPN6	1
BP	GO:0048240	sperm capacitation	1/76	15/7132	0.148588	0.443213	0.403714	DEFB1	1
BP	GO:0050771	negative regulation of axonogenesis	1/76	15/7132	0.148588	0.443213	0.403714	RTN4	1
BP	GO:0050853	B cell receptor signaling pathway	1/76	15/7132	0.148588	0.443213	0.403714	PTPN6	1
BP	GO:0061077	chaperone-mediated protein folding	1/76	15/7132	0.148588	0.443213	0.403714	FKBP1A	1
BP	GO:0070534	protein K63-linked ubiquitination	1/76	15/7132	0.148588	0.443213	0.403714	UBE2V1	1
BP	GO:0071825	protein-lipid complex subunit organization	1/76	15/7132	0.148588	0.443213	0.403714	APOC3	1
BP	GO:0071827	plasma lipoprotein particle organization	1/76	15/7132	0.148588	0.443213	0.403714	APOC3	1
BP	GO:1901186	positive regulation of ERBB signaling pathway	1/76	15/7132	0.148588	0.443213	0.403714	RTN4	1
BP	GO:2000482	regulation of interleukin-8 secretion	1/76	15/7132	0.148588	0.443213	0.403714	TLR6	1
BP	GO:0044419	interspecies interaction between organisms	3/76	126/7132	0.150576	0.443213	0.403714	PLG/CHMP4A/CALM3	3
BP	GO:0010634	positive regulation of epithelial cell migration	2/76	65/7132	0.152168	0.443213	0.403714	RTN4/RAB25	2
BP	GO:0046890	regulation of lipid biosynthetic process	2/76	65/7132	0.152168	0.443213	0.403714	SOD1/APOC3	2
BP	GO:0090150	establishment of protein localization to membrane	2/76	65/7132	0.152168	0.443213	0.403714	CHMP4A/RAB11B	2
BP	GO:0019932	second-messenger-mediated signaling	3/76	128/7132	0.155645	0.443213	0.403714	SLC9A3R1/CALM3/DEFB1	3
BP	GO:0032412	regulation of ion transmembrane transporter activity	2/76	66/7132	0.155893	0.443213	0.403714	SLC9A3R1/CALM3	2
BP	GO:0033157	regulation of intracellular protein transport	2/76	66/7132	0.155893	0.443213	0.403714	TXN/PARK7	2
BP	GO:0002820	negative regulation of adaptive immune response	1/76	16/7132	0.15768	0.443213	0.403714	PTPN6	1
BP	GO:0002861	regulation of inflammatory response to antigenic stimulus	1/76	16/7132	0.15768	0.443213	0.403714	PARK7	1
BP	GO:0002920	regulation of humoral immune response	1/76	16/7132	0.15768	0.443213	0.403714	PTPN6	1
BP	GO:0006414	translational elongation	1/76	16/7132	0.15768	0.443213	0.403714	EIF5A	1
BP	GO:0006778	porphyrin-containing compound metabolic process	1/76	16/7132	0.15768	0.443213	0.403714	BLVRB	1
BP	GO:0006900	vesicle budding from membrane	1/76	16/7132	0.15768	0.443213	0.403714	CHMP4A	1
BP	GO:0007339	binding of sperm to zona pellucida	1/76	16/7132	0.15768	0.443213	0.403714	FETUB	1
BP	GO:0030149	sphingolipid catabolic process	1/76	16/7132	0.15768	0.443213	0.403714	GBA	1
BP	GO:0031103	axon regeneration	1/76	16/7132	0.15768	0.443213	0.403714	RTN4	1
BP	GO:0032435	negative regulation of proteasomal ubiquitin-dependent protein catabolic process	1/76	16/7132	0.15768	0.443213	0.403714	PARK7	1
BP	GO:0035036	sperm-egg recognition	1/76	16/7132	0.15768	0.443213	0.403714	FETUB	1
BP	GO:0035773	insulin secretion involved in cellular response to glucose stimulus	1/76	16/7132	0.15768	0.443213	0.403714	RAB11B	1
BP	GO:0043171	peptide catabolic process	1/76	16/7132	0.15768	0.443213	0.403714	GGT1	1
BP	GO:0046461	neutral lipid catabolic process	1/76	16/7132	0.15768	0.443213	0.403714	APOC3	1
BP	GO:0046464	acylglycerol catabolic process	1/76	16/7132	0.15768	0.443213	0.403714	APOC3	1
BP	GO:0046466	membrane lipid catabolic process	1/76	16/7132	0.15768	0.443213	0.403714	GBA	1
BP	GO:0050854	regulation of antigen receptor-mediated signaling pathway	1/76	16/7132	0.15768	0.443213	0.403714	PTPN6	1
BP	GO:0050856	regulation of T cell receptor signaling pathway	1/76	16/7132	0.15768	0.443213	0.403714	PTPN6	1
BP	GO:0051123	RNA polymerase II preinitiation complex assembly	1/76	16/7132	0.15768	0.443213	0.403714	PSMC5	1
BP	GO:0051693	actin filament capping	1/76	16/7132	0.15768	0.443213	0.403714	CAPG	1
BP	GO:0051937	catecholamine transport	1/76	16/7132	0.15768	0.443213	0.403714	PARK7	1
BP	GO:0060260	regulation of transcription initiation from RNA polymerase II promoter	1/76	16/7132	0.15768	0.443213	0.403714	PSMC5	1
BP	GO:0019752	carboxylic acid metabolic process	6/76	343/7132	0.157756	0.443213	0.403714	APOC3/HARS/ETFDH/ALDH6A1/GGT1/PARK7	6
BP	GO:0022612	gland morphogenesis	2/76	67/7132	0.159636	0.443213	0.403714	CAPN1/SLC9A3R1	2
BP	GO:0043112	receptor metabolic process	2/76	67/7132	0.159636	0.443213	0.403714	CAPN1/RAB11B	2
BP	GO:0043254	regulation of protein complex assembly	4/76	198/7132	0.159889	0.443213	0.403714	PSMC5/ARPC1B/GBA/CAPG	4
BP	GO:0031331	positive regulation of cellular catabolic process	3/76	130/7132	0.160768	0.443213	0.403714	GBA/USP5/RALB	3
BP	GO:0051336	regulation of hydrolase activity	5/76	271/7132	0.161724	0.443213	0.403714	APOC3/PSMA3/CALM3/PARK7/CST3	5
BP	GO:0018193	peptidyl-amino acid modification	7/76	423/7132	0.162878	0.443213	0.403714	SUMO2/TXN/ITGA5/PTPN6/PADI2/UBE2K/PARK7	7
BP	GO:0070371	ERK1 and ERK2 cascade	3/76	131/7132	0.16335	0.443213	0.403714	SLC9A3R1/FGG/PTPN6	3
BP	GO:0007163	establishment or maintenance of cell polarity	2/76	68/7132	0.163396	0.443213	0.403714	PARD6B/SLC9A3R1	2
BP	GO:0008361	regulation of cell size	2/76	68/7132	0.163396	0.443213	0.403714	RTN4/SLC9A3R1	2
BP	GO:0035150	regulation of tube size	2/76	68/7132	0.163396	0.443213	0.403714	SOD1/FGG	2
BP	GO:0042180	cellular ketone metabolic process	2/76	68/7132	0.163396	0.443213	0.403714	APOC3/PARK7	2
BP	GO:0050880	regulation of blood vessel size	2/76	68/7132	0.163396	0.443213	0.403714	SOD1/FGG	2
BP	GO:0009968	negative regulation of signal transduction	7/76	424/7132	0.164258	0.443213	0.403714	SLC9A3R1/GBA/YWHAB/FGG/PTPN6/PARK7/TLR6	7
BP	GO:0002704	negative regulation of leukocyte mediated immunity	1/76	17/7132	0.166676	0.443213	0.403714	PTPN6	1
BP	GO:0003382	epithelial cell morphogenesis	1/76	17/7132	0.166676	0.443213	0.403714	RAB25	1
BP	GO:0006221	pyrimidine nucleotide biosynthetic process	1/76	17/7132	0.166676	0.443213	0.403714	NME2	1
BP	GO:0006775	fat-soluble vitamin metabolic process	1/76	17/7132	0.166676	0.443213	0.403714	GC	1
BP	GO:0009112	nucleobase metabolic process	1/76	17/7132	0.166676	0.443213	0.403714	ALDH6A1	1
BP	GO:0009395	phospholipid catabolic process	1/76	17/7132	0.166676	0.443213	0.403714	PLA2G4A	1
BP	GO:0010800	positive regulation of peptidyl-threonine phosphorylation	1/76	17/7132	0.166676	0.443213	0.403714	UBE2K	1
BP	GO:0032414	positive regulation of ion transmembrane transporter activity	1/76	17/7132	0.166676	0.443213	0.403714	CALM3	1
BP	GO:0033059	cellular pigmentation	1/76	17/7132	0.166676	0.443213	0.403714	RAB11B	1
BP	GO:0045806	negative regulation of endocytosis	1/76	17/7132	0.166676	0.443213	0.403714	APOC3	1
BP	GO:0045932	negative regulation of muscle contraction	1/76	17/7132	0.166676	0.443213	0.403714	SOD1	1
BP	GO:0046039	GTP metabolic process	1/76	17/7132	0.166676	0.443213	0.403714	NME2	1
BP	GO:0050805	negative regulation of synaptic transmission	1/76	17/7132	0.166676	0.443213	0.403714	STXBP1	1
BP	GO:0051281	positive regulation of release of sequestered calcium ion into cytosol	1/76	17/7132	0.166676	0.443213	0.403714	CALM3	1
BP	GO:0051898	negative regulation of protein kinase B signaling	1/76	17/7132	0.166676	0.443213	0.403714	SLC9A3R1	1
BP	GO:0055090	acylglycerol homeostasis	1/76	17/7132	0.166676	0.443213	0.403714	APOC3	1
BP	GO:0070328	triglyceride homeostasis	1/76	17/7132	0.166676	0.443213	0.403714	APOC3	1
BP	GO:0070897	transcription preinitiation complex assembly	1/76	17/7132	0.166676	0.443213	0.403714	PSMC5	1
BP	GO:0070936	protein K48-linked ubiquitination	1/76	17/7132	0.166676	0.443213	0.403714	UBE2K	1
BP	GO:0071357	cellular response to type I interferon	1/76	17/7132	0.166676	0.443213	0.403714	UBE2K	1
BP	GO:0098900	regulation of action potential	1/76	17/7132	0.166676	0.443213	0.403714	GBA	1
BP	GO:1903307	positive regulation of regulated secretory pathway	1/76	17/7132	0.166676	0.443213	0.403714	STXBP1	1
BP	GO:2000059	negative regulation of ubiquitin-dependent protein catabolic process	1/76	17/7132	0.166676	0.443213	0.403714	PARK7	1
BP	GO:0051248	negative regulation of protein metabolic process	6/76	349/7132	0.166903	0.443213	0.403714	SLC9A3R1/GBA/YWHAB/PTPN6/PARK7/CST3	6
BP	GO:0030833	regulation of actin filament polymerization	2/76	69/7132	0.167172	0.443213	0.403714	ARPC1B/CAPG	2
BP	GO:0033135	regulation of peptidyl-serine phosphorylation	2/76	69/7132	0.167172	0.443213	0.403714	TXN/PARK7	2
BP	GO:0097164	ammonium ion metabolic process	2/76	69/7132	0.167172	0.443213	0.403714	GBA/PARK7	2
BP	GO:0032386	regulation of intracellular transport	3/76	133/7132	0.16855	0.446084	0.406329	TXN/RAB11B/PARK7	3
BP	GO:0000209	protein polyubiquitination	2/76	70/7132	0.170963	0.446084	0.406329	UBE2V1/UBE2K	2
BP	GO:0002253	activation of immune response	3/76	135/7132	0.173798	0.446084	0.406329	C1S/PTPN6/TLR6	3
BP	GO:0015672	monovalent inorganic cation transport	3/76	135/7132	0.173798	0.446084	0.406329	SLC9A3R1/KCNK1/PARK7	3
BP	GO:0003018	vascular process in circulatory system	2/76	71/7132	0.174769	0.446084	0.406329	SOD1/FGG	2
BP	GO:0043270	positive regulation of ion transport	2/76	71/7132	0.174769	0.446084	0.406329	CALM3/PARK7	2
BP	GO:0048839	inner ear development	2/76	71/7132	0.174769	0.446084	0.406329	SOD1/SLC9A3R1	2
BP	GO:0060047	heart contraction	2/76	71/7132	0.174769	0.446084	0.406329	SOD1/CALM3	2
BP	GO:0008038	neuron recognition	1/76	18/7132	0.175578	0.446084	0.406329	RTN4	1
BP	GO:0030835	negative regulation of actin filament depolymerization	1/76	18/7132	0.175578	0.446084	0.406329	CAPG	1
BP	GO:0033013	tetrapyrrole metabolic process	1/76	18/7132	0.175578	0.446084	0.406329	BLVRB	1
BP	GO:0033143	regulation of intracellular steroid hormone receptor signaling pathway	1/76	18/7132	0.175578	0.446084	0.406329	PARK7	1
BP	GO:0051310	metaphase plate congression	1/76	18/7132	0.175578	0.446084	0.406329	CHMP4A	1
BP	GO:0097755	positive regulation of blood vessel diameter	1/76	18/7132	0.175578	0.446084	0.406329	SOD1	1
BP	GO:1903428	positive regulation of reactive oxygen species biosynthetic process	1/76	18/7132	0.175578	0.446084	0.406329	PARK7	1
BP	GO:1905897	regulation of response to endoplasmic reticulum stress	1/76	18/7132	0.175578	0.446084	0.406329	PARK7	1
BP	GO:2000008	regulation of protein localization to cell surface	1/76	18/7132	0.175578	0.446084	0.406329	RAB11B	1
BP	GO:2000142	regulation of DNA-templated transcription, initiation	1/76	18/7132	0.175578	0.446084	0.406329	PSMC5	1
BP	GO:0032940	secretion by cell	6/76	355/7132	0.176277	0.446084	0.406329	STXBP1/SNAP23/RAB11B/FGG/PARK7/TLR6	6
BP	GO:0044087	regulation of cellular component biogenesis	6/76	355/7132	0.176277	0.446084	0.406329	CHMP4A/PSMC5/ARPC1B/GBA/CAPG/RALB	6
BP	GO:0043043	peptide biosynthetic process	5/76	280/7132	0.1776	0.446084	0.406329	EIF5A/HARS/RPL8/RPL9/GGT1	5
BP	GO:0007626	locomotory behavior	2/76	72/7132	0.178589	0.446084	0.406329	SOD1/PARK7	2
BP	GO:0043393	regulation of protein binding	2/76	72/7132	0.178589	0.446084	0.406329	RALB/PARK7	2
BP	GO:0048771	tissue remodeling	2/76	72/7132	0.178589	0.446084	0.406329	PLG/CAPN1	2
BP	GO:0070588	calcium ion transmembrane transport	2/76	72/7132	0.178589	0.446084	0.406329	CALM3/PTPN6	2
BP	GO:0043436	oxoacid metabolic process	6/76	357/7132	0.17945	0.446084	0.406329	APOC3/HARS/ETFDH/ALDH6A1/GGT1/PARK7	6
BP	GO:2000147	positive regulation of cell motility	4/76	208/7132	0.180702	0.446084	0.406329	RTN4/RAB25/MPZL1/DEFB1	4
BP	GO:0043085	positive regulation of catalytic activity	6/76	358/7132	0.181045	0.446084	0.406329	SOD1/YWHAB/CALM3/RALB/PARK7/TLR6	6
BP	GO:0030041	actin filament polymerization	2/76	73/7132	0.182422	0.446084	0.406329	ARPC1B/CAPG	2
BP	GO:0001706	endoderm formation	1/76	19/7132	0.184385	0.446084	0.406329	ITGA5	1
BP	GO:0002228	natural killer cell mediated immunity	1/76	19/7132	0.184385	0.446084	0.406329	PTPN6	1
BP	GO:0002279	mast cell activation involved in immune response	1/76	19/7132	0.184385	0.446084	0.406329	SNAP23	1
BP	GO:0006220	pyrimidine nucleotide metabolic process	1/76	19/7132	0.184385	0.446084	0.406329	NME2	1
BP	GO:0006418	tRNA aminoacylation for protein translation	1/76	19/7132	0.184385	0.446084	0.406329	HARS	1
BP	GO:0006584	catecholamine metabolic process	1/76	19/7132	0.184385	0.446084	0.406329	PARK7	1
BP	GO:0006721	terpenoid metabolic process	1/76	19/7132	0.184385	0.446084	0.406329	TTR	1
BP	GO:0007566	embryo implantation	1/76	19/7132	0.184385	0.446084	0.406329	SOD1	1
BP	GO:0009712	catechol-containing compound metabolic process	1/76	19/7132	0.184385	0.446084	0.406329	PARK7	1
BP	GO:0015844	monoamine transport	1/76	19/7132	0.184385	0.446084	0.406329	PARK7	1
BP	GO:0019730	antimicrobial humoral response	1/76	19/7132	0.184385	0.446084	0.406329	DEFB1	1
BP	GO:0021795	cerebral cortex cell migration	1/76	19/7132	0.184385	0.446084	0.406329	RTN4	1
BP	GO:0034340	response to type I interferon	1/76	19/7132	0.184385	0.446084	0.406329	UBE2K	1
BP	GO:0042130	negative regulation of T cell proliferation	1/76	19/7132	0.184385	0.446084	0.406329	PTPN6	1
BP	GO:0042267	natural killer cell mediated cytotoxicity	1/76	19/7132	0.184385	0.446084	0.406329	PTPN6	1
BP	GO:0042451	purine nucleoside biosynthetic process	1/76	19/7132	0.184385	0.446084	0.406329	NME2	1
BP	GO:0043303	mast cell degranulation	1/76	19/7132	0.184385	0.446084	0.406329	SNAP23	1
BP	GO:0045104	intermediate filament cytoskeleton organization	1/76	19/7132	0.184385	0.446084	0.406329	SOD1	1
BP	GO:0045197	establishment or maintenance of epithelial cell apical/basal polarity	1/76	19/7132	0.184385	0.446084	0.406329	SLC9A3R1	1
BP	GO:0046129	purine ribonucleoside biosynthetic process	1/76	19/7132	0.184385	0.446084	0.406329	NME2	1
BP	GO:0046189	phenol-containing compound biosynthetic process	1/76	19/7132	0.184385	0.446084	0.406329	PARK7	1
BP	GO:0048668	collateral sprouting	1/76	19/7132	0.184385	0.446084	0.406329	RTN4	1
BP	GO:0051353	positive regulation of oxidoreductase activity	1/76	19/7132	0.184385	0.446084	0.406329	PARK7	1
BP	GO:0051438	regulation of ubiquitin-protein transferase activity	1/76	19/7132	0.184385	0.446084	0.406329	PARK7	1
BP	GO:0072606	interleukin-8 secretion	1/76	19/7132	0.184385	0.446084	0.406329	TLR6	1
BP	GO:0098751	bone cell development	1/76	19/7132	0.184385	0.446084	0.406329	PTPN6	1
BP	GO:1901068	guanosine-containing compound metabolic process	1/76	19/7132	0.184385	0.446084	0.406329	NME2	1
BP	GO:1905953	negative regulation of lipid localization	1/76	19/7132	0.184385	0.446084	0.406329	APOC3	1
BP	GO:2000649	regulation of sodium ion transmembrane transporter activity	1/76	19/7132	0.184385	0.446084	0.406329	SLC9A3R1	1
BP	GO:0009306	protein secretion	4/76	210/7132	0.184973	0.446832	0.40701	RAB11B/FGG/PARK7/TLR6	4
BP	GO:0003015	heart process	2/76	74/7132	0.186268	0.448609	0.40863	SOD1/CALM3	2
BP	GO:2000116	regulation of cysteine-type endopeptidase activity	2/76	74/7132	0.186268	0.448609	0.40863	PARK7/CST3	2
BP	GO:0031349	positive regulation of defense response	3/76	140/7132	0.187121	0.449988	0.409885	UBE2K/PARK7/TLR6	3
BP	GO:0051272	positive regulation of cellular component movement	4/76	212/7132	0.189277	0.451504	0.411266	RTN4/RAB25/MPZL1/DEFB1	4
BP	GO:0017157	regulation of exocytosis	2/76	75/7132	0.190125	0.451504	0.411266	STXBP1/FGG	2
BP	GO:0006082	organic acid metabolic process	6/76	364/7132	0.190739	0.451504	0.411266	APOC3/HARS/ETFDH/ALDH6A1/GGT1/PARK7	6
BP	GO:1902532	negative regulation of intracellular signal transduction	4/76	213/7132	0.191441	0.451504	0.411266	SLC9A3R1/GBA/PTPN6/PARK7	4
BP	GO:0001824	blastocyst development	1/76	20/7132	0.1931	0.451504	0.411266	DAD1	1
BP	GO:0001961	positive regulation of cytokine-mediated signaling pathway	1/76	20/7132	0.1931	0.451504	0.411266	UBE2K	1
BP	GO:0002448	mast cell mediated immunity	1/76	20/7132	0.1931	0.451504	0.411266	SNAP23	1
BP	GO:0002673	regulation of acute inflammatory response	1/76	20/7132	0.1931	0.451504	0.411266	PARK7	1
BP	GO:0002755	MyD88-dependent toll-like receptor signaling pathway	1/76	20/7132	0.1931	0.451504	0.411266	TLR6	1
BP	GO:0007029	endoplasmic reticulum organization	1/76	20/7132	0.1931	0.451504	0.411266	RTN4	1
BP	GO:0007613	memory	1/76	20/7132	0.1931	0.451504	0.411266	ITGA5	1
BP	GO:0009988	cell-cell recognition	1/76	20/7132	0.1931	0.451504	0.411266	FETUB	1
BP	GO:0032456	endocytic recycling	1/76	20/7132	0.1931	0.451504	0.411266	RAB11B	1
BP	GO:0045907	positive regulation of vasoconstriction	1/76	20/7132	0.1931	0.451504	0.411266	FGG	1
BP	GO:0072528	pyrimidine-containing compound biosynthetic process	1/76	20/7132	0.1931	0.451504	0.411266	NME2	1
BP	GO:0090075	relaxation of muscle	1/76	20/7132	0.1931	0.451504	0.411266	SOD1	1
BP	GO:0090207	regulation of triglyceride metabolic process	1/76	20/7132	0.1931	0.451504	0.411266	APOC3	1
BP	GO:1902116	negative regulation of organelle assembly	1/76	20/7132	0.1931	0.451504	0.411266	CHMP4A	1
BP	GO:2000352	negative regulation of endothelial cell apoptotic process	1/76	20/7132	0.1931	0.451504	0.411266	FGG	1
BP	GO:0033500	carbohydrate homeostasis	2/76	76/7132	0.193994	0.45162	0.411372	RAB11B/PARK7	2
BP	GO:0042593	glucose homeostasis	2/76	76/7132	0.193994	0.45162	0.411372	RAB11B/PARK7	2
BP	GO:0043406	positive regulation of MAP kinase activity	2/76	76/7132	0.193994	0.45162	0.411372	SOD1/TLR6	2
BP	GO:0016053	organic acid biosynthetic process	3/76	143/7132	0.195242	0.45321	0.41282	APOC3/GGT1/PARK7	3
BP	GO:0046394	carboxylic acid biosynthetic process	3/76	143/7132	0.195242	0.45321	0.41282	APOC3/GGT1/PARK7	3
BP	GO:0007204	positive regulation of cytosolic calcium ion concentration	2/76	77/7132	0.197873	0.455811	0.415189	CALM3/PTPN6	2
BP	GO:0008064	regulation of actin polymerization or depolymerization	2/76	77/7132	0.197873	0.455811	0.415189	ARPC1B/CAPG	2
BP	GO:0030832	regulation of actin filament length	2/76	77/7132	0.197873	0.455811	0.415189	ARPC1B/CAPG	2
BP	GO:0007264	small GTPase mediated signal transduction	3/76	144/7132	0.197969	0.455811	0.415189	APOC3/ARHGDIA/RALB	3
BP	GO:0040017	positive regulation of locomotion	4/76	217/7132	0.200179	0.455811	0.415189	RTN4/RAB25/MPZL1/DEFB1	4
BP	GO:0032101	regulation of response to external stimulus	5/76	293/7132	0.201539	0.455811	0.415189	PLG/RTN4/FGG/GGT1/PARK7	5
BP	GO:0008347	glial cell migration	1/76	21/7132	0.201722	0.455811	0.415189	RTN4	1
BP	GO:0034121	regulation of toll-like receptor signaling pathway	1/76	21/7132	0.201722	0.455811	0.415189	TLR6	1
BP	GO:0035088	establishment or maintenance of apical/basal cell polarity	1/76	21/7132	0.201722	0.455811	0.415189	SLC9A3R1	1
BP	GO:0043038	amino acid activation	1/76	21/7132	0.201722	0.455811	0.415189	HARS	1
BP	GO:0043039	tRNA aminoacylation	1/76	21/7132	0.201722	0.455811	0.415189	HARS	1
BP	GO:0045103	intermediate filament-based process	1/76	21/7132	0.201722	0.455811	0.415189	SOD1	1
BP	GO:0050732	negative regulation of peptidyl-tyrosine phosphorylation	1/76	21/7132	0.201722	0.455811	0.415189	PTPN6	1
BP	GO:0061245	establishment or maintenance of bipolar cell polarity	1/76	21/7132	0.201722	0.455811	0.415189	SLC9A3R1	1
BP	GO:0070613	regulation of protein processing	1/76	21/7132	0.201722	0.455811	0.415189	CLEC3B	1
BP	GO:1902305	regulation of sodium ion transmembrane transport	1/76	21/7132	0.201722	0.455811	0.415189	SLC9A3R1	1
BP	GO:1904036	negative regulation of epithelial cell apoptotic process	1/76	21/7132	0.201722	0.455811	0.415189	FGG	1
BP	GO:0006605	protein targeting	2/76	78/7132	0.201762	0.455811	0.415189	CHMP4A/YWHAB	2
BP	GO:0045861	negative regulation of proteolysis	2/76	78/7132	0.201762	0.455811	0.415189	PARK7/CST3	2
BP	GO:0098657	import into cell	4/76	218/7132	0.202382	0.45657	0.415881	APOC3/RAB22A/SH3GL1/PARK7	4
BP	GO:0031175	neuron projection development	5/76	294/7132	0.203426	0.458279	0.417438	SOD1/STXBP1/RTN4/TMEM106B/SLC9A3R1	5
BP	GO:0031669	cellular response to nutrient levels	2/76	79/7132	0.20566	0.462014	0.42084	GBA/RALB	2
BP	GO:0090257	regulation of muscle system process	2/76	79/7132	0.20566	0.462014	0.42084	SOD1/CALM3	2
BP	GO:0080135	regulation of cellular response to stress	4/76	220/7132	0.206812	0.463953	0.422606	TXN/RTN4/PARK7/TLR6	4
BP	GO:0043491	protein kinase B signaling	2/76	80/7132	0.209566	0.464528	0.42313	RTN4/SLC9A3R1	2
BP	GO:0022029	telencephalon cell migration	1/76	22/7132	0.210254	0.464528	0.42313	RTN4	1
BP	GO:0030219	megakaryocyte differentiation	1/76	22/7132	0.210254	0.464528	0.42313	PTPN6	1
BP	GO:0032757	positive regulation of interleukin-8 production	1/76	22/7132	0.210254	0.464528	0.42313	PARK7	1
BP	GO:0043507	positive regulation of JUN kinase activity	1/76	22/7132	0.210254	0.464528	0.42313	TLR6	1
BP	GO:0045576	mast cell activation	1/76	22/7132	0.210254	0.464528	0.42313	SNAP23	1
BP	GO:0045744	negative regulation of G protein-coupled receptor signaling pathway	1/76	22/7132	0.210254	0.464528	0.42313	YWHAB	1
BP	GO:0060317	cardiac epithelial to mesenchymal transition	1/76	22/7132	0.210254	0.464528	0.42313	RTN4	1
BP	GO:0097006	regulation of plasma lipoprotein particle levels	1/76	22/7132	0.210254	0.464528	0.42313	APOC3	1
BP	GO:1900182	positive regulation of protein localization to nucleus	1/76	22/7132	0.210254	0.464528	0.42313	PARK7	1
BP	GO:1904427	positive regulation of calcium ion transmembrane transport	1/76	22/7132	0.210254	0.464528	0.42313	CALM3	1
BP	GO:0016054	organic acid catabolic process	2/76	81/7132	0.213481	0.468968	0.427174	ETFDH/ALDH6A1	2
BP	GO:0046395	carboxylic acid catabolic process	2/76	81/7132	0.213481	0.468968	0.427174	ETFDH/ALDH6A1	2
BP	GO:0051650	establishment of vesicle localization	2/76	81/7132	0.213481	0.468968	0.427174	STXBP1/RAB11B	2
BP	GO:0051223	regulation of protein transport	4/76	223/7132	0.21351	0.468968	0.427174	TXN/FGG/PARK7/TLR6	4
BP	GO:2001233	regulation of apoptotic signaling pathway	3/76	151/7132	0.217311	0.468968	0.427174	SLC9A3R1/FGG/PARK7	3
BP	GO:0002790	peptide secretion	4/76	225/7132	0.21801	0.468968	0.427174	RAB11B/FGG/PARK7/TLR6	4
BP	GO:0006956	complement activation	1/76	23/7132	0.218696	0.468968	0.427174	C1S	1
BP	GO:0010524	positive regulation of calcium ion transport into cytosol	1/76	23/7132	0.218696	0.468968	0.427174	CALM3	1
BP	GO:0010771	negative regulation of cell morphogenesis involved in differentiation	1/76	23/7132	0.218696	0.468968	0.427174	RTN4	1
BP	GO:0021885	forebrain cell migration	1/76	23/7132	0.218696	0.468968	0.427174	RTN4	1
BP	GO:0031102	neuron projection regeneration	1/76	23/7132	0.218696	0.468968	0.427174	RTN4	1
BP	GO:0031644	regulation of neurological system process	1/76	23/7132	0.218696	0.468968	0.427174	GBA	1
BP	GO:0032413	negative regulation of ion transmembrane transporter activity	1/76	23/7132	0.218696	0.468968	0.427174	SLC9A3R1	1
BP	GO:0034314	Arp2/3 complex-mediated actin nucleation	1/76	23/7132	0.218696	0.468968	0.427174	ARPC1B	1
BP	GO:0042304	regulation of fatty acid biosynthetic process	1/76	23/7132	0.218696	0.468968	0.427174	APOC3	1
BP	GO:0043299	leukocyte degranulation	1/76	23/7132	0.218696	0.468968	0.427174	SNAP23	1
BP	GO:0050772	positive regulation of axonogenesis	1/76	23/7132	0.218696	0.468968	0.427174	RTN4	1
BP	GO:0050852	T cell receptor signaling pathway	1/76	23/7132	0.218696	0.468968	0.427174	PTPN6	1
BP	GO:0060760	positive regulation of response to cytokine stimulus	1/76	23/7132	0.218696	0.468968	0.427174	UBE2K	1
BP	GO:0070373	negative regulation of ERK1 and ERK2 cascade	1/76	23/7132	0.218696	0.468968	0.427174	SLC9A3R1	1
BP	GO:1901799	negative regulation of proteasomal protein catabolic process	1/76	23/7132	0.218696	0.468968	0.427174	PARK7	1
BP	GO:1903317	regulation of protein maturation	1/76	23/7132	0.218696	0.468968	0.427174	CLEC3B	1
BP	GO:0043583	ear development	2/76	83/7132	0.221331	0.472723	0.430594	SOD1/SLC9A3R1	2
BP	GO:0051648	vesicle localization	2/76	83/7132	0.221331	0.472723	0.430594	STXBP1/RAB11B	2
BP	GO:1902115	regulation of organelle assembly	2/76	83/7132	0.221331	0.472723	0.430594	CHMP4A/RALB	2
BP	GO:0030855	epithelial cell differentiation	4/76	228/7132	0.22481	0.476568	0.434097	SOD1/RAB25/SLC9A3R1/YIPF6	4
BP	GO:0034330	cell junction organization	2/76	84/7132	0.225266	0.476568	0.434097	PARD6B/ITGA5	2
BP	GO:0000060	protein import into nucleus, translocation	1/76	24/7132	0.227048	0.476568	0.434097	TXN	1
BP	GO:0002712	regulation of B cell mediated immunity	1/76	24/7132	0.227048	0.476568	0.434097	PTPN6	1
BP	GO:0002889	regulation of immunoglobulin mediated immune response	1/76	24/7132	0.227048	0.476568	0.434097	PTPN6	1
BP	GO:0007044	cell-substrate junction assembly	1/76	24/7132	0.227048	0.476568	0.434097	ITGA5	1
BP	GO:0009064	glutamine family amino acid metabolic process	1/76	24/7132	0.227048	0.476568	0.434097	GGT1	1
BP	GO:0016239	positive regulation of macroautophagy	1/76	24/7132	0.227048	0.476568	0.434097	RALB	1
BP	GO:0030834	regulation of actin filament depolymerization	1/76	24/7132	0.227048	0.476568	0.434097	CAPG	1
BP	GO:0050994	regulation of lipid catabolic process	1/76	24/7132	0.227048	0.476568	0.434097	APOC3	1
BP	GO:0051899	membrane depolarization	1/76	24/7132	0.227048	0.476568	0.434097	PARK7	1
BP	GO:1903051	negative regulation of proteolysis involved in cellular protein catabolic process	1/76	24/7132	0.227048	0.476568	0.434097	PARK7	1
BP	GO:1903578	regulation of ATP metabolic process	1/76	24/7132	0.227048	0.476568	0.434097	PARK7	1
BP	GO:0008154	actin polymerization or depolymerization	2/76	85/7132	0.229206	0.476568	0.434097	ARPC1B/CAPG	2
BP	GO:0051241	negative regulation of multicellular organismal process	7/76	469/7132	0.231509	0.476568	0.434097	SOD1/PLG/APOC3/RTN4/GBA/FGG/TLR6	7
BP	GO:0034976	response to endoplasmic reticulum stress	2/76	86/7132	0.233152	0.476568	0.434097	PSMC5/PARK7	2
BP	GO:0097191	extrinsic apoptotic signaling pathway	2/76	86/7132	0.233152	0.476568	0.434097	FGG/PARK7	2
BP	GO:0097193	intrinsic apoptotic signaling pathway	2/76	86/7132	0.233152	0.476568	0.434097	SLC9A3R1/PARK7	2
BP	GO:0009896	positive regulation of catabolic process	3/76	157/7132	0.2342	0.476568	0.434097	GBA/USP5/RALB	3
BP	GO:0001738	morphogenesis of a polarized epithelium	1/76	25/7132	0.235313	0.476568	0.434097	SLC9A3R1	1
BP	GO:0002011	morphogenesis of an epithelial sheet	1/76	25/7132	0.235313	0.476568	0.434097	ITGA5	1
BP	GO:0006687	glycosphingolipid metabolic process	1/76	25/7132	0.235313	0.476568	0.434097	GBA	1
BP	GO:0006695	cholesterol biosynthetic process	1/76	25/7132	0.235313	0.476568	0.434097	SOD1	1
BP	GO:0009163	nucleoside biosynthetic process	1/76	25/7132	0.235313	0.476568	0.434097	NME2	1
BP	GO:0010822	positive regulation of mitochondrion organization	1/76	25/7132	0.235313	0.476568	0.434097	GBA	1
BP	GO:0015748	organophosphate ester transport	1/76	25/7132	0.235313	0.476568	0.434097	APOC3	1
BP	GO:0030042	actin filament depolymerization	1/76	25/7132	0.235313	0.476568	0.434097	CAPG	1
BP	GO:0030837	negative regulation of actin filament polymerization	1/76	25/7132	0.235313	0.476568	0.434097	CAPG	1
BP	GO:0032371	regulation of sterol transport	1/76	25/7132	0.235313	0.476568	0.434097	APOC3	1
BP	GO:0032374	regulation of cholesterol transport	1/76	25/7132	0.235313	0.476568	0.434097	APOC3	1
BP	GO:0034394	protein localization to cell surface	1/76	25/7132	0.235313	0.476568	0.434097	RAB11B	1
BP	GO:0042306	regulation of protein import into nucleus	1/76	25/7132	0.235313	0.476568	0.434097	TXN	1
BP	GO:0042455	ribonucleoside biosynthetic process	1/76	25/7132	0.235313	0.476568	0.434097	NME2	1
BP	GO:0044070	regulation of anion transport	1/76	25/7132	0.235313	0.476568	0.434097	RAB11B	1
BP	GO:0045010	actin nucleation	1/76	25/7132	0.235313	0.476568	0.434097	ARPC1B	1
BP	GO:0048259	regulation of receptor-mediated endocytosis	1/76	25/7132	0.235313	0.476568	0.434097	APOC3	1
BP	GO:0050810	regulation of steroid biosynthetic process	1/76	25/7132	0.235313	0.476568	0.434097	SOD1	1
BP	GO:0060443	mammary gland morphogenesis	1/76	25/7132	0.235313	0.476568	0.434097	CAPN1	1
BP	GO:1902653	secondary alcohol biosynthetic process	1/76	25/7132	0.235313	0.476568	0.434097	SOD1	1
BP	GO:1903036	positive regulation of response to wounding	1/76	25/7132	0.235313	0.476568	0.434097	RTN4	1
BP	GO:1903672	positive regulation of sprouting angiogenesis	1/76	25/7132	0.235313	0.476568	0.434097	ITGA5	1
BP	GO:0008544	epidermis development	2/76	87/7132	0.237101	0.478981	0.436294	SOD1/SLC9A3R1	2
BP	GO:0031668	cellular response to extracellular stimulus	2/76	87/7132	0.237101	0.478981	0.436294	GBA/RALB	2
BP	GO:0031347	regulation of defense response	4/76	234/7132	0.238576	0.48075	0.437906	GGT1/UBE2K/PARK7/TLR6	4
BP	GO:0070201	regulation of establishment of protein localization	4/76	234/7132	0.238576	0.48075	0.437906	TXN/FGG/PARK7/TLR6	4
BP	GO:0007283	spermatogenesis	3/76	160/7132	0.242735	0.482767	0.439743	SOD1/GGT1/DEFB1	3
BP	GO:0008015	blood circulation	3/76	160/7132	0.242735	0.482767	0.439743	SOD1/CALM3/FGG	3
BP	GO:0002437	inflammatory response to antigenic stimulus	1/76	26/7132	0.24349	0.482767	0.439743	PARK7	1
BP	GO:0006081	cellular aldehyde metabolic process	1/76	26/7132	0.24349	0.482767	0.439743	PARK7	1
BP	GO:0006612	protein targeting to membrane	1/76	26/7132	0.24349	0.482767	0.439743	CHMP4A	1
BP	GO:0010799	regulation of peptidyl-threonine phosphorylation	1/76	26/7132	0.24349	0.482767	0.439743	UBE2K	1
BP	GO:0035305	negative regulation of dephosphorylation	1/76	26/7132	0.24349	0.482767	0.439743	YWHAB	1
BP	GO:0043506	regulation of JUN kinase activity	1/76	26/7132	0.24349	0.482767	0.439743	TLR6	1
BP	GO:0046503	glycerolipid catabolic process	1/76	26/7132	0.24349	0.482767	0.439743	APOC3	1
BP	GO:0098876	vesicle-mediated transport to the plasma membrane	1/76	26/7132	0.24349	0.482767	0.439743	RAB11B	1
BP	GO:1902930	regulation of alcohol biosynthetic process	1/76	26/7132	0.24349	0.482767	0.439743	SOD1	1
BP	GO:1904063	negative regulation of cation transmembrane transport	1/76	26/7132	0.24349	0.482767	0.439743	SLC9A3R1	1
BP	GO:1904589	regulation of protein import	1/76	26/7132	0.24349	0.482767	0.439743	TXN	1
BP	GO:0002449	lymphocyte mediated immunity	2/76	89/7132	0.245012	0.48399	0.440857	C1S/PTPN6	2
BP	GO:0045089	positive regulation of innate immune response	2/76	89/7132	0.245012	0.48399	0.440857	UBE2K/TLR6	2
BP	GO:1903522	regulation of blood circulation	2/76	89/7132	0.245012	0.48399	0.440857	CALM3/FGG	2
BP	GO:0090087	regulation of peptide transport	4/76	238/7132	0.247867	0.485603	0.442327	TXN/FGG/PARK7/TLR6	4
BP	GO:0048232	male gamete generation	3/76	162/7132	0.248455	0.485603	0.442327	SOD1/GGT1/DEFB1	3
BP	GO:0051606	detection of stimulus	2/76	90/7132	0.248973	0.485603	0.442327	CALM3/TLR6	2
BP	GO:0051924	regulation of calcium ion transport	2/76	90/7132	0.248973	0.485603	0.442327	CALM3/PTPN6	2
BP	GO:0090596	sensory organ morphogenesis	2/76	90/7132	0.248973	0.485603	0.442327	SOD1/SLC9A3R1	2
BP	GO:0060429	epithelium development	6/76	398/7132	0.249184	0.485603	0.442327	SOD1/RTN4/RAB25/SLC9A3R1/YIPF6/ITGA5	6
BP	GO:0002682	regulation of immune system process	7/76	481/7132	0.250919	0.485603	0.442327	C1S/ORM1/PTPN6/GGT1/UBE2K/PARK7/TLR6	7
BP	GO:0002028	regulation of sodium ion transport	1/76	27/7132	0.251581	0.485603	0.442327	SLC9A3R1	1
BP	GO:0002532	production of molecular mediator involved in inflammatory response	1/76	27/7132	0.251581	0.485603	0.442327	SNAP23	1
BP	GO:0006940	regulation of smooth muscle contraction	1/76	27/7132	0.251581	0.485603	0.442327	SOD1	1
BP	GO:0035725	sodium ion transmembrane transport	1/76	27/7132	0.251581	0.485603	0.442327	SLC9A3R1	1
BP	GO:0046717	acid secretion	1/76	27/7132	0.251581	0.485603	0.442327	SLC9A3R1	1
BP	GO:0048640	negative regulation of developmental growth	1/76	27/7132	0.251581	0.485603	0.442327	RTN4	1
BP	GO:0050873	brown fat cell differentiation	1/76	27/7132	0.251581	0.485603	0.442327	ALDH6A1	1
BP	GO:0055117	regulation of cardiac muscle contraction	1/76	27/7132	0.251581	0.485603	0.442327	CALM3	1
BP	GO:1901019	regulation of calcium ion transmembrane transporter activity	1/76	27/7132	0.251581	0.485603	0.442327	CALM3	1
BP	GO:1901606	alpha-amino acid catabolic process	1/76	27/7132	0.251581	0.485603	0.442327	ALDH6A1	1
BP	GO:1901659	glycosyl compound biosynthetic process	1/76	27/7132	0.251581	0.485603	0.442327	NME2	1
BP	GO:2000677	regulation of transcription regulatory region DNA binding	1/76	27/7132	0.251581	0.485603	0.442327	PARK7	1
BP	GO:0044093	positive regulation of molecular function	7/76	482/7132	0.25256	0.486906	0.443513	SOD1/TXN/YWHAB/CALM3/RALB/PARK7/TLR6	7
BP	GO:0051480	regulation of cytosolic calcium ion concentration	2/76	91/7132	0.252935	0.487044	0.443639	CALM3/PTPN6	2
BP	GO:0051130	positive regulation of cellular component organization	6/76	401/7132	0.254588	0.488133	0.444631	RTN4/PSMC5/EIF5A/ARPC1B/GBA/RALB	6
BP	GO:0003013	circulatory system process	3/76	165/7132	0.257075	0.488133	0.444631	SOD1/CALM3/FGG	3
BP	GO:0001578	microtubule bundle formation	1/76	28/7132	0.259587	0.488133	0.444631	TPPP3	1
BP	GO:0002444	myeloid leukocyte mediated immunity	1/76	28/7132	0.259587	0.488133	0.444631	SNAP23	1
BP	GO:0007043	cell-cell junction assembly	1/76	28/7132	0.259587	0.488133	0.444631	PARD6B	1
BP	GO:0014068	positive regulation of phosphatidylinositol 3-kinase signaling	1/76	28/7132	0.259587	0.488133	0.444631	PTPN6	1
BP	GO:0030516	regulation of axon extension	1/76	28/7132	0.259587	0.488133	0.444631	RTN4	1
BP	GO:0032410	negative regulation of transporter activity	1/76	28/7132	0.259587	0.488133	0.444631	SLC9A3R1	1
BP	GO:0032543	mitochondrial translation	1/76	28/7132	0.259587	0.488133	0.444631	HARS	1
BP	GO:0032715	negative regulation of interleukin-6 production	1/76	28/7132	0.259587	0.488133	0.444631	GBA	1
BP	GO:0032945	negative regulation of mononuclear cell proliferation	1/76	28/7132	0.259587	0.488133	0.444631	PTPN6	1
BP	GO:0043648	dicarboxylic acid metabolic process	1/76	28/7132	0.259587	0.488133	0.444631	GGT1	1
BP	GO:0046173	polyol biosynthetic process	1/76	28/7132	0.259587	0.488133	0.444631	GBA	1
BP	GO:0050672	negative regulation of lymphocyte proliferation	1/76	28/7132	0.259587	0.488133	0.444631	PTPN6	1
BP	GO:0050710	negative regulation of cytokine secretion	1/76	28/7132	0.259587	0.488133	0.444631	TLR6	1
BP	GO:0051341	regulation of oxidoreductase activity	1/76	28/7132	0.259587	0.488133	0.444631	PARK7	1
BP	GO:0070664	negative regulation of leukocyte proliferation	1/76	28/7132	0.259587	0.488133	0.444631	PTPN6	1
BP	GO:1900542	regulation of purine nucleotide metabolic process	1/76	28/7132	0.259587	0.488133	0.444631	PARK7	1
BP	GO:1901184	regulation of ERBB signaling pathway	1/76	28/7132	0.259587	0.488133	0.444631	RTN4	1
BP	GO:1903363	negative regulation of cellular protein catabolic process	1/76	28/7132	0.259587	0.488133	0.444631	PARK7	1
BP	GO:0032271	regulation of protein polymerization	2/76	93/7132	0.260866	0.48939	0.445776	ARPC1B/CAPG	2
BP	GO:0045732	positive regulation of protein catabolic process	2/76	93/7132	0.260866	0.48939	0.445776	GBA/USP5	2
BP	GO:0072593	reactive oxygen species metabolic process	2/76	94/7132	0.264833	0.495095	0.450972	SOD1/PARK7	2
BP	GO:1903829	positive regulation of cellular protein localization	2/76	94/7132	0.264833	0.495095	0.450972	RTN4/PARK7	2
BP	GO:2001234	negative regulation of apoptotic signaling pathway	2/76	94/7132	0.264833	0.495095	0.450972	FGG/PARK7	2
BP	GO:0098609	cell-cell adhesion	4/76	246/7132	0.266685	0.495477	0.45132	STXBP1/ITGA5/FGG/PTPN6	4
BP	GO:0007492	endoderm development	1/76	29/7132	0.267508	0.495477	0.45132	ITGA5	1
BP	GO:0010507	negative regulation of autophagy	1/76	29/7132	0.267508	0.495477	0.45132	CHMP4A	1
BP	GO:0040014	regulation of multicellular organism growth	1/76	29/7132	0.267508	0.495477	0.45132	SOD1	1
BP	GO:0046513	ceramide biosynthetic process	1/76	29/7132	0.267508	0.495477	0.45132	GBA	1
BP	GO:0050000	chromosome localization	1/76	29/7132	0.267508	0.495477	0.45132	CHMP4A	1
BP	GO:0051303	establishment of chromosome localization	1/76	29/7132	0.267508	0.495477	0.45132	CHMP4A	1
BP	GO:0090277	positive regulation of peptide hormone secretion	1/76	29/7132	0.267508	0.495477	0.45132	FGG	1
BP	GO:0031647	regulation of protein stability	2/76	95/7132	0.2688	0.497295	0.452977	RTN4/PARK7	2
BP	GO:0045860	positive regulation of protein kinase activity	3/76	170/7132	0.271535	0.499044	0.45457	SOD1/RALB/TLR6	3
BP	GO:0001541	ovarian follicle development	1/76	30/7132	0.275345	0.499044	0.45457	SOD1	1
BP	GO:0002275	myeloid cell activation involved in immune response	1/76	30/7132	0.275345	0.499044	0.45457	SNAP23	1
BP	GO:0006140	regulation of nucleotide metabolic process	1/76	30/7132	0.275345	0.499044	0.45457	PARK7	1
BP	GO:0006367	transcription initiation from RNA polymerase II promoter	1/76	30/7132	0.275345	0.499044	0.45457	PSMC5	1
BP	GO:0006635	fatty acid beta-oxidation	1/76	30/7132	0.275345	0.499044	0.45457	ETFDH	1
BP	GO:0019229	regulation of vasoconstriction	1/76	30/7132	0.275345	0.499044	0.45457	FGG	1
BP	GO:0030518	intracellular steroid hormone receptor signaling pathway	1/76	30/7132	0.275345	0.499044	0.45457	PARK7	1
BP	GO:0043154	negative regulation of cysteine-type endopeptidase activity involved in apoptotic process	1/76	30/7132	0.275345	0.499044	0.45457	PARK7	1
BP	GO:0043330	response to exogenous dsRNA	1/76	30/7132	0.275345	0.499044	0.45457	RALB	1
BP	GO:0046128	purine ribonucleoside metabolic process	1/76	30/7132	0.275345	0.499044	0.45457	NME2	1
BP	GO:0048008	platelet-derived growth factor receptor signaling pathway	1/76	30/7132	0.275345	0.499044	0.45457	SLC9A3R1	1
BP	GO:0060191	regulation of lipase activity	1/76	30/7132	0.275345	0.499044	0.45457	APOC3	1
BP	GO:0071326	cellular response to monosaccharide stimulus	1/76	30/7132	0.275345	0.499044	0.45457	RAB11B	1
BP	GO:0071331	cellular response to hexose stimulus	1/76	30/7132	0.275345	0.499044	0.45457	RAB11B	1
BP	GO:0071333	cellular response to glucose stimulus	1/76	30/7132	0.275345	0.499044	0.45457	RAB11B	1
BP	GO:1903426	regulation of reactive oxygen species biosynthetic process	1/76	30/7132	0.275345	0.499044	0.45457	PARK7	1
BP	GO:1903524	positive regulation of blood circulation	1/76	30/7132	0.275345	0.499044	0.45457	FGG	1
BP	GO:0002460	adaptive immune response based on somatic recombination of immune receptors built from immunoglobulin superfamily domains	2/76	98/7132	0.280701	0.502315	0.457549	C1S/PTPN6	2
BP	GO:0031589	cell-substrate adhesion	2/76	98/7132	0.280701	0.502315	0.457549	ITGA5/FGG	2
BP	GO:0050730	regulation of peptidyl-tyrosine phosphorylation	2/76	98/7132	0.280701	0.502315	0.457549	ITGA5/PTPN6	2
BP	GO:0006720	isoprenoid metabolic process	1/76	31/7132	0.2831	0.502315	0.457549	TTR	1
BP	GO:0009408	response to heat	1/76	31/7132	0.2831	0.502315	0.457549	SOD1	1
BP	GO:0010921	regulation of phosphatase activity	1/76	31/7132	0.2831	0.502315	0.457549	CALM3	1
BP	GO:0016126	sterol biosynthetic process	1/76	31/7132	0.2831	0.502315	0.457549	SOD1	1
BP	GO:0019217	regulation of fatty acid metabolic process	1/76	31/7132	0.2831	0.502315	0.457549	APOC3	1
BP	GO:0021987	cerebral cortex development	1/76	31/7132	0.2831	0.502315	0.457549	RTN4	1
BP	GO:0030317	flagellated sperm motility	1/76	31/7132	0.2831	0.502315	0.457549	DEFB1	1
BP	GO:0031397	negative regulation of protein ubiquitination	1/76	31/7132	0.2831	0.502315	0.457549	PARK7	1
BP	GO:0034766	negative regulation of ion transmembrane transport	1/76	31/7132	0.2831	0.502315	0.457549	SLC9A3R1	1
BP	GO:0042278	purine nucleoside metabolic process	1/76	31/7132	0.2831	0.502315	0.457549	NME2	1
BP	GO:0044106	cellular amine metabolic process	1/76	31/7132	0.2831	0.502315	0.457549	PARK7	1
BP	GO:0048278	vesicle docking	1/76	31/7132	0.2831	0.502315	0.457549	STXBP1	1
BP	GO:0050848	regulation of calcium-mediated signaling	1/76	31/7132	0.2831	0.502315	0.457549	CALM3	1
BP	GO:0097722	sperm motility	1/76	31/7132	0.2831	0.502315	0.457549	DEFB1	1
BP	GO:1901983	regulation of protein acetylation	1/76	31/7132	0.2831	0.502315	0.457549	PARK7	1
BP	GO:2000351	regulation of endothelial cell apoptotic process	1/76	31/7132	0.2831	0.502315	0.457549	FGG	1
BP	GO:0010632	regulation of epithelial cell migration	2/76	99/7132	0.284665	0.503422	0.458557	RTN4/RAB25	2
BP	GO:0051260	protein homooligomerization	2/76	99/7132	0.284665	0.503422	0.458557	CHMP4A/GBA	2
BP	GO:0072330	monocarboxylic acid biosynthetic process	2/76	99/7132	0.284665	0.503422	0.458557	APOC3/PARK7	2
BP	GO:0072659	protein localization to plasma membrane	2/76	100/7132	0.288629	0.505308	0.460276	STXBP1/SLC9A3R1	2
BP	GO:0048732	gland development	3/76	176/7132	0.289009	0.505308	0.460276	CAPN1/RTN4/SLC9A3R1	3
BP	GO:2000145	regulation of cell motility	5/76	337/7132	0.289434	0.505308	0.460276	RTN4/RAB25/SLC9A3R1/MPZL1/DEFB1	5
BP	GO:0000086	G2/M transition of mitotic cell cycle	1/76	32/7132	0.290773	0.505308	0.460276	CALM3	1
BP	GO:0009063	cellular amino acid catabolic process	1/76	32/7132	0.290773	0.505308	0.460276	ALDH6A1	1
BP	GO:0009308	amine metabolic process	1/76	32/7132	0.290773	0.505308	0.460276	PARK7	1
BP	GO:0032272	negative regulation of protein polymerization	1/76	32/7132	0.290773	0.505308	0.460276	CAPG	1
BP	GO:0032465	regulation of cytokinesis	1/76	32/7132	0.290773	0.505308	0.460276	CALM3	1
BP	GO:0043331	response to dsRNA	1/76	32/7132	0.290773	0.505308	0.460276	RALB	1
BP	GO:0043467	regulation of generation of precursor metabolites and energy	1/76	32/7132	0.290773	0.505308	0.460276	PARK7	1
BP	GO:0046785	microtubule polymerization	1/76	32/7132	0.290773	0.505308	0.460276	TPPP3	1
BP	GO:0051851	modification by host of symbiont morphology or physiology	1/76	32/7132	0.290773	0.505308	0.460276	CALM3	1
BP	GO:0072577	endothelial cell apoptotic process	1/76	32/7132	0.290773	0.505308	0.460276	FGG	1
BP	GO:0090090	negative regulation of canonical Wnt signaling pathway	1/76	32/7132	0.290773	0.505308	0.460276	SLC9A3R1	1
BP	GO:1901880	negative regulation of protein depolymerization	1/76	32/7132	0.290773	0.505308	0.460276	CAPG	1
BP	GO:2000379	positive regulation of reactive oxygen species metabolic process	1/76	32/7132	0.290773	0.505308	0.460276	PARK7	1
BP	GO:0051188	cofactor biosynthetic process	2/76	101/7132	0.29259	0.507916	0.462651	SOD1/GGT1	2
BP	GO:0032446	protein modification by small protein conjugation	4/76	257/7132	0.292985	0.508051	0.462774	SUMO2/UBE2V1/UBE2K/PARK7	4
BP	GO:0110053	regulation of actin filament organization	2/76	102/7132	0.296549	0.512944	0.467231	ARPC1B/CAPG	2
BP	GO:0033674	positive regulation of kinase activity	3/76	179/7132	0.297784	0.512944	0.467231	SOD1/RALB/TLR6	3
BP	GO:0006487	protein N-linked glycosylation	1/76	33/7132	0.298365	0.512944	0.467231	DAD1	1
BP	GO:0006766	vitamin metabolic process	1/76	33/7132	0.298365	0.512944	0.467231	GC	1
BP	GO:0010469	regulation of signaling receptor activity	1/76	33/7132	0.298365	0.512944	0.467231	PARK7	1
BP	GO:0042440	pigment metabolic process	1/76	33/7132	0.298365	0.512944	0.467231	BLVRB	1
BP	GO:0044272	sulfur compound biosynthetic process	1/76	33/7132	0.298365	0.512944	0.467231	GGT1	1
BP	GO:0071322	cellular response to carbohydrate stimulus	1/76	33/7132	0.298365	0.512944	0.467231	RAB11B	1
BP	GO:0002684	positive regulation of immune system process	5/76	342/7132	0.299907	0.515044	0.469143	C1S/PTPN6/UBE2K/PARK7/TLR6	5
BP	GO:0002757	immune response-activating signal transduction	2/76	103/7132	0.300504	0.515517	0.469575	PTPN6/TLR6	2
BP	GO:0042063	gliogenesis	2/76	104/7132	0.304457	0.518721	0.472493	SOD1/RTN4	2
BP	GO:0051091	positive regulation of DNA-binding transcription factor activity	2/76	104/7132	0.304457	0.518721	0.472493	PARK7/TLR6	2
BP	GO:0043401	steroid hormone mediated signaling pathway	1/76	34/7132	0.305876	0.518721	0.472493	PARK7	1
BP	GO:0050868	negative regulation of T cell activation	1/76	34/7132	0.305876	0.518721	0.472493	PTPN6	1
BP	GO:0061180	mammary gland epithelium development	1/76	34/7132	0.305876	0.518721	0.472493	RTN4	1
BP	GO:0061387	regulation of extent of cell growth	1/76	34/7132	0.305876	0.518721	0.472493	RTN4	1
BP	GO:0061515	myeloid cell development	1/76	34/7132	0.305876	0.518721	0.472493	PTPN6	1
BP	GO:1904035	regulation of epithelial cell apoptotic process	1/76	34/7132	0.305876	0.518721	0.472493	FGG	1
BP	GO:2001243	negative regulation of intrinsic apoptotic signaling pathway	1/76	34/7132	0.305876	0.518721	0.472493	PARK7	1
BP	GO:2001257	regulation of cation channel activity	1/76	34/7132	0.305876	0.518721	0.472493	CALM3	1
BP	GO:0048666	neuron development	5/76	345/7132	0.306223	0.518721	0.472493	SOD1/STXBP1/RTN4/TMEM106B/SLC9A3R1	5
BP	GO:0006914	autophagy	3/76	182/7132	0.306576	0.518721	0.472493	CHMP4A/GBA/RALB	3
BP	GO:0061919	process utilizing autophagic mechanism	3/76	182/7132	0.306576	0.518721	0.472493	CHMP4A/GBA/RALB	3
BP	GO:0001775	cell activation	5/76	346/7132	0.308333	0.521145	0.474701	STXBP1/SNAP23/FGG/PTPN6/TLR6	5
BP	GO:0043410	positive regulation of MAPK cascade	3/76	183/7132	0.30951	0.522583	0.47601	SOD1/FGG/TLR6	3
BP	GO:0045088	regulation of innate immune response	2/76	106/7132	0.31235	0.523486	0.476833	UBE2K/TLR6	2
BP	GO:0071496	cellular response to external stimulus	2/76	106/7132	0.31235	0.523486	0.476833	GBA/RALB	2
BP	GO:0006897	endocytosis	3/76	184/7132	0.312445	0.523486	0.476833	APOC3/RAB22A/SH3GL1	3
BP	GO:0048812	neuron projection morphogenesis	3/76	184/7132	0.312445	0.523486	0.476833	STXBP1/RTN4/TMEM106B	3
BP	GO:0001909	leukocyte mediated cytotoxicity	1/76	35/7132	0.313308	0.523486	0.476833	PTPN6	1
BP	GO:0006942	regulation of striated muscle contraction	1/76	35/7132	0.313308	0.523486	0.476833	CALM3	1
BP	GO:0010977	negative regulation of neuron projection development	1/76	35/7132	0.313308	0.523486	0.476833	RTN4	1
BP	GO:0021782	glial cell development	1/76	35/7132	0.313308	0.523486	0.476833	SOD1	1
BP	GO:0030433	ubiquitin-dependent ERAD pathway	1/76	35/7132	0.313308	0.523486	0.476833	PSMC5	1
BP	GO:0140056	organelle localization by membrane tethering	1/76	35/7132	0.313308	0.523486	0.476833	STXBP1	1
BP	GO:0055114	oxidation-reduction process	3/76	185/7132	0.315381	0.526401	0.479488	TXN/ETFDH/PARK7	3
BP	GO:0035690	cellular response to drug	2/76	107/7132	0.316291	0.526823	0.479873	TXN/PARK7	2
BP	GO:0048562	embryonic organ morphogenesis	2/76	107/7132	0.316291	0.526823	0.479873	SOD1/SLC9A3R1	2
BP	GO:0006913	nucleocytoplasmic transport	2/76	108/7132	0.320227	0.526989	0.480025	TXN/PARK7	2
BP	GO:0051169	nuclear transport	2/76	108/7132	0.320227	0.526989	0.480025	TXN/PARK7	2
BP	GO:0001678	cellular glucose homeostasis	1/76	36/7132	0.320662	0.526989	0.480025	RAB11B	1
BP	GO:0003014	renal system process	1/76	36/7132	0.320662	0.526989	0.480025	SLC9A3R1	1
BP	GO:0008344	adult locomotory behavior	1/76	36/7132	0.320662	0.526989	0.480025	PARK7	1
BP	GO:0009119	ribonucleoside metabolic process	1/76	36/7132	0.320662	0.526989	0.480025	NME2	1
BP	GO:0017158	regulation of calcium ion-dependent exocytosis	1/76	36/7132	0.320662	0.526989	0.480025	STXBP1	1
BP	GO:0030148	sphingolipid biosynthetic process	1/76	36/7132	0.320662	0.526989	0.480025	GBA	1
BP	GO:0034754	cellular hormone metabolic process	1/76	36/7132	0.320662	0.526989	0.480025	TTR	1
BP	GO:0042775	mitochondrial ATP synthesis coupled electron transport	1/76	36/7132	0.320662	0.526989	0.480025	PARK7	1
BP	GO:0050851	antigen receptor-mediated signaling pathway	1/76	36/7132	0.320662	0.526989	0.480025	PTPN6	1
BP	GO:0140053	mitochondrial gene expression	1/76	36/7132	0.320662	0.526989	0.480025	HARS	1
BP	GO:1903321	negative regulation of protein modification by small protein conjugation or removal	1/76	36/7132	0.320662	0.526989	0.480025	PARK7	1
BP	GO:0033365	protein localization to organelle	4/76	269/7132	0.322074	0.528768	0.481645	TXN/CHMP4A/RTN4/PARK7	4
BP	GO:0001959	regulation of cytokine-mediated signaling pathway	1/76	37/7132	0.327938	0.535345	0.487636	UBE2K	1
BP	GO:0009062	fatty acid catabolic process	1/76	37/7132	0.327938	0.535345	0.487636	ETFDH	1
BP	GO:0019218	regulation of steroid metabolic process	1/76	37/7132	0.327938	0.535345	0.487636	SOD1	1
BP	GO:0002764	immune response-regulating signaling pathway	2/76	110/7132	0.328083	0.535345	0.487636	PTPN6/TLR6	2
BP	GO:0006936	muscle contraction	2/76	110/7132	0.328083	0.535345	0.487636	SOD1/CALM3	2
BP	GO:0034504	protein localization to nucleus	2/76	110/7132	0.328083	0.535345	0.487636	TXN/PARK7	2
BP	GO:0120036	plasma membrane bounded cell projection organization	6/76	441/7132	0.329347	0.536409	0.488604	SOD1/STXBP1/RTN4/TMEM106B/RAB25/SLC9A3R1	6
BP	GO:0048858	cell projection morphogenesis	3/76	190/7132	0.330072	0.536409	0.488604	STXBP1/RTN4/TMEM106B	3
BP	GO:0061024	membrane organization	3/76	190/7132	0.330072	0.536409	0.488604	SOD1/CHMP4A/RTN4	3
BP	GO:0120039	plasma membrane bounded cell projection morphogenesis	3/76	190/7132	0.330072	0.536409	0.488604	STXBP1/RTN4/TMEM106B	3
BP	GO:0032787	monocarboxylic acid metabolic process	3/76	191/7132	0.333011	0.538637	0.490634	APOC3/ETFDH/PARK7	3
BP	GO:0000422	autophagy of mitochondrion	1/76	38/7132	0.335137	0.538637	0.490634	GBA	1
BP	GO:0002027	regulation of heart rate	1/76	38/7132	0.335137	0.538637	0.490634	CALM3	1
BP	GO:0019395	fatty acid oxidation	1/76	38/7132	0.335137	0.538637	0.490634	ETFDH	1
BP	GO:0022406	membrane docking	1/76	38/7132	0.335137	0.538637	0.490634	STXBP1	1
BP	GO:0051897	positive regulation of protein kinase B signaling	1/76	38/7132	0.335137	0.538637	0.490634	RTN4	1
BP	GO:0060688	regulation of morphogenesis of a branching structure	1/76	38/7132	0.335137	0.538637	0.490634	RTN4	1
BP	GO:0061726	mitochondrion disassembly	1/76	38/7132	0.335137	0.538637	0.490634	GBA	1
BP	GO:1901655	cellular response to ketone	1/76	38/7132	0.335137	0.538637	0.490634	PARK7	1
BP	GO:1903038	negative regulation of leukocyte cell-cell adhesion	1/76	38/7132	0.335137	0.538637	0.490634	PTPN6	1
BP	GO:1903670	regulation of sprouting angiogenesis	1/76	38/7132	0.335137	0.538637	0.490634	ITGA5	1
BP	GO:0040012	regulation of locomotion	5/76	360/7132	0.338091	0.542647	0.494287	RTN4/RAB25/SLC9A3R1/MPZL1/DEFB1	5
BP	GO:0006412	translation	4/76	276/7132	0.339163	0.542647	0.494287	EIF5A/HARS/RPL8/RPL9	4
BP	GO:0001505	regulation of neurotransmitter levels	2/76	113/7132	0.339823	0.542647	0.494287	STXBP1/PARK7	2
BP	GO:0001818	negative regulation of cytokine production	2/76	113/7132	0.339823	0.542647	0.494287	GBA/TLR6	2
BP	GO:0006869	lipid transport	2/76	113/7132	0.339823	0.542647	0.494287	NPC2/APOC3	2
BP	GO:0006939	smooth muscle contraction	1/76	39/7132	0.34226	0.542647	0.494287	SOD1	1
BP	GO:0016079	synaptic vesicle exocytosis	1/76	39/7132	0.34226	0.542647	0.494287	STXBP1	1
BP	GO:0043242	negative regulation of protein complex disassembly	1/76	39/7132	0.34226	0.542647	0.494287	CAPG	1
BP	GO:0048675	axon extension	1/76	39/7132	0.34226	0.542647	0.494287	RTN4	1
BP	GO:0051817	modification of morphology or physiology of other organism involved in symbiotic interaction	1/76	39/7132	0.34226	0.542647	0.494287	CALM3	1
BP	GO:0071346	cellular response to interferon-gamma	1/76	39/7132	0.34226	0.542647	0.494287	STXBP1	1
BP	GO:1901879	regulation of protein depolymerization	1/76	39/7132	0.34226	0.542647	0.494287	CAPG	1
BP	GO:0051270	regulation of cellular component movement	5/76	362/7132	0.342368	0.542647	0.494287	RTN4/RAB25/SLC9A3R1/MPZL1/DEFB1	5
BP	GO:1901701	cellular response to oxygen-containing compound	5/76	362/7132	0.342368	0.542647	0.494287	SOD1/TXN/RAB11B/PARK7/TLR6	5
BP	GO:0030030	cell projection organization	6/76	448/7132	0.342803	0.542799	0.494426	SOD1/STXBP1/RTN4/TMEM106B/RAB25/SLC9A3R1	6
BP	GO:0031334	positive regulation of protein complex assembly	2/76	114/7132	0.343723	0.543709	0.495254	PSMC5/ARPC1B	2
BP	GO:0006954	inflammatory response	4/76	278/7132	0.344055	0.543709	0.495254	SNAP23/GGT1/PARK7/TLR6	4
BP	GO:0042552	myelination	1/76	40/7132	0.349307	0.550923	0.501825	SOD1	1
BP	GO:1904019	epithelial cell apoptotic process	1/76	40/7132	0.349307	0.550923	0.501825	FGG	1
BP	GO:0032990	cell part morphogenesis	3/76	197/7132	0.350636	0.551673	0.502509	STXBP1/RTN4/TMEM106B	3
BP	GO:0051046	regulation of secretion	4/76	281/7132	0.351399	0.551673	0.502509	STXBP1/SLC9A3R1/FGG/TLR6	4
BP	GO:0010631	epithelial cell migration	2/76	116/7132	0.351503	0.551673	0.502509	RTN4/RAB25	2
BP	GO:0090132	epithelium migration	2/76	116/7132	0.351503	0.551673	0.502509	RTN4/RAB25	2
BP	GO:1990778	protein localization to cell periphery	2/76	116/7132	0.351503	0.551673	0.502509	STXBP1/SLC9A3R1	2
BP	GO:0001508	action potential	1/76	41/7132	0.35628	0.553565	0.504231	GBA	1
BP	GO:0002244	hematopoietic progenitor cell differentiation	1/76	41/7132	0.35628	0.553565	0.504231	PTPN6	1
BP	GO:0006641	triglyceride metabolic process	1/76	41/7132	0.35628	0.553565	0.504231	APOC3	1
BP	GO:0006672	ceramide metabolic process	1/76	41/7132	0.35628	0.553565	0.504231	GBA	1
BP	GO:0008277	regulation of G protein-coupled receptor signaling pathway	1/76	41/7132	0.35628	0.553565	0.504231	YWHAB	1
BP	GO:0034440	lipid oxidation	1/76	41/7132	0.35628	0.553565	0.504231	ETFDH	1
BP	GO:0036503	ERAD pathway	1/76	41/7132	0.35628	0.553565	0.504231	PSMC5	1
BP	GO:0051928	positive regulation of calcium ion transport	1/76	41/7132	0.35628	0.553565	0.504231	CALM3	1
BP	GO:0097305	response to alcohol	1/76	41/7132	0.35628	0.553565	0.504231	SOD1	1
BP	GO:1902117	positive regulation of organelle assembly	1/76	41/7132	0.35628	0.553565	0.504231	RALB	1
BP	GO:0030335	positive regulation of cell migration	3/76	199/7132	0.356504	0.553565	0.504231	RTN4/RAB25/MPZL1	3
BP	GO:0051347	positive regulation of transferase activity	3/76	200/7132	0.359436	0.556921	0.507289	SOD1/RALB/TLR6	3
BP	GO:0032956	regulation of actin cytoskeleton organization	2/76	119/7132	0.363115	0.556921	0.507289	ARPC1B/CAPG	2
BP	GO:0090130	tissue migration	2/76	119/7132	0.363115	0.556921	0.507289	RTN4/RAB25	2
BP	GO:0002526	acute inflammatory response	1/76	42/7132	0.363179	0.556921	0.507289	PARK7	1
BP	GO:0007272	ensheathment of neurons	1/76	42/7132	0.363179	0.556921	0.507289	SOD1	1
BP	GO:0008366	axon ensheathment	1/76	42/7132	0.363179	0.556921	0.507289	SOD1	1
BP	GO:0030178	negative regulation of Wnt signaling pathway	1/76	42/7132	0.363179	0.556921	0.507289	SLC9A3R1	1
BP	GO:0042177	negative regulation of protein catabolic process	1/76	42/7132	0.363179	0.556921	0.507289	PARK7	1
BP	GO:0042310	vasoconstriction	1/76	42/7132	0.363179	0.556921	0.507289	FGG	1
BP	GO:0042773	ATP synthesis coupled electron transport	1/76	42/7132	0.363179	0.556921	0.507289	PARK7	1
BP	GO:0048813	dendrite morphogenesis	1/76	42/7132	0.363179	0.556921	0.507289	TMEM106B	1
BP	GO:0060048	cardiac muscle contraction	1/76	42/7132	0.363179	0.556921	0.507289	CALM3	1
BP	GO:0060759	regulation of response to cytokine stimulus	1/76	42/7132	0.363179	0.556921	0.507289	UBE2K	1
BP	GO:0007610	behavior	3/76	202/7132	0.365295	0.55963	0.509756	SOD1/ITGA5/PARK7	3
BP	GO:0007159	leukocyte cell-cell adhesion	2/76	120/7132	0.366969	0.560589	0.51063	ITGA5/PTPN6	2
BP	GO:0018108	peptidyl-tyrosine phosphorylation	2/76	120/7132	0.366969	0.560589	0.51063	ITGA5/PTPN6	2
BP	GO:0031667	response to nutrient levels	2/76	120/7132	0.366969	0.560589	0.51063	GBA/RALB	2
BP	GO:0006352	DNA-templated transcription, initiation	1/76	43/7132	0.370006	0.562152	0.512053	PSMC5	1
BP	GO:0010770	positive regulation of cell morphogenesis involved in differentiation	1/76	43/7132	0.370006	0.562152	0.512053	RTN4	1
BP	GO:0018958	phenol-containing compound metabolic process	1/76	43/7132	0.370006	0.562152	0.512053	PARK7	1
BP	GO:0034341	response to interferon-gamma	1/76	43/7132	0.370006	0.562152	0.512053	STXBP1	1
BP	GO:0006631	fatty acid metabolic process	2/76	121/7132	0.370815	0.562152	0.512053	APOC3/ETFDH	2
BP	GO:0019216	regulation of lipid metabolic process	2/76	121/7132	0.370815	0.562152	0.512053	SOD1/APOC3	2
BP	GO:0021700	developmental maturation	2/76	121/7132	0.370815	0.562152	0.512053	STXBP1/DEFB1	2
BP	GO:0044282	small molecule catabolic process	2/76	121/7132	0.370815	0.562152	0.512053	ETFDH/ALDH6A1	2
BP	GO:0044089	positive regulation of cellular component biogenesis	3/76	204/7132	0.371146	0.562152	0.512053	PSMC5/ARPC1B/RALB	3
BP	GO:0007267	cell-cell signaling	6/76	463/7132	0.371836	0.562666	0.512521	STXBP1/SNAP23/SLC9A3R1/RAB11B/FGG/PARK7	6
BP	GO:0019953	sexual reproduction	4/76	291/7132	0.375889	0.566376	0.515901	SOD1/FETUB/GGT1/DEFB1	4
BP	GO:0000187	activation of MAPK activity	1/76	44/7132	0.37676	0.566376	0.515901	SOD1	1
BP	GO:0002224	toll-like receptor signaling pathway	1/76	44/7132	0.37676	0.566376	0.515901	TLR6	1
BP	GO:0006814	sodium ion transport	1/76	44/7132	0.37676	0.566376	0.515901	SLC9A3R1	1
BP	GO:0034763	negative regulation of transmembrane transport	1/76	44/7132	0.37676	0.566376	0.515901	SLC9A3R1	1
BP	GO:0071804	cellular potassium ion transport	1/76	44/7132	0.37676	0.566376	0.515901	KCNK1	1
BP	GO:0071805	potassium ion transmembrane transport	1/76	44/7132	0.37676	0.566376	0.515901	KCNK1	1
BP	GO:0018212	peptidyl-tyrosine modification	2/76	123/7132	0.378479	0.568428	0.51777	ITGA5/PTPN6	2
BP	GO:0048638	regulation of developmental growth	2/76	124/7132	0.382298	0.571069	0.520176	SOD1/RTN4	2
BP	GO:0002429	immune response-activating cell surface receptor signaling pathway	1/76	45/7132	0.383442	0.571069	0.520176	PTPN6	1
BP	GO:0008360	regulation of cell shape	1/76	45/7132	0.383442	0.571069	0.520176	SLC9A3R1	1
BP	GO:0030838	positive regulation of actin filament polymerization	1/76	45/7132	0.383442	0.571069	0.520176	ARPC1B	1
BP	GO:0043271	negative regulation of ion transport	1/76	45/7132	0.383442	0.571069	0.520176	SLC9A3R1	1
BP	GO:0044839	cell cycle G2/M phase transition	1/76	45/7132	0.383442	0.571069	0.520176	CALM3	1
BP	GO:0046330	positive regulation of JNK cascade	1/76	45/7132	0.383442	0.571069	0.520176	TLR6	1
BP	GO:0072329	monocarboxylic acid catabolic process	1/76	45/7132	0.383442	0.571069	0.520176	ETFDH	1
BP	GO:0097756	negative regulation of blood vessel diameter	1/76	45/7132	0.383442	0.571069	0.520176	FGG	1
BP	GO:0018205	peptidyl-lysine modification	2/76	126/7132	0.389905	0.573685	0.522559	SUMO2/PARK7	2
BP	GO:0045785	positive regulation of cell adhesion	2/76	126/7132	0.389905	0.573685	0.522559	FGG/PTPN6	2
BP	GO:0006639	acylglycerol metabolic process	1/76	46/7132	0.390054	0.573685	0.522559	APOC3	1
BP	GO:0007200	phospholipase C-activating G protein-coupled receptor signaling pathway	1/76	46/7132	0.390054	0.573685	0.522559	SLC9A3R1	1
BP	GO:0009116	nucleoside metabolic process	1/76	46/7132	0.390054	0.573685	0.522559	NME2	1
BP	GO:0010821	regulation of mitochondrion organization	1/76	46/7132	0.390054	0.573685	0.522559	GBA	1
BP	GO:0030010	establishment of cell polarity	1/76	46/7132	0.390054	0.573685	0.522559	SLC9A3R1	1
BP	GO:0031345	negative regulation of cell projection organization	1/76	46/7132	0.390054	0.573685	0.522559	RTN4	1
BP	GO:0038127	ERBB signaling pathway	1/76	46/7132	0.390054	0.573685	0.522559	RTN4	1
BP	GO:0046887	positive regulation of hormone secretion	1/76	46/7132	0.390054	0.573685	0.522559	FGG	1
BP	GO:0050770	regulation of axonogenesis	1/76	46/7132	0.390054	0.573685	0.522559	RTN4	1
BP	GO:0062013	positive regulation of small molecule metabolic process	1/76	46/7132	0.390054	0.573685	0.522559	PARK7	1
BP	GO:1901654	response to ketone	1/76	46/7132	0.390054	0.573685	0.522559	PARK7	1
BP	GO:0001817	regulation of cytokine production	4/76	297/7132	0.390564	0.573685	0.522559	SOD1/GBA/PARK7/TLR6	4
BP	GO:0051050	positive regulation of transport	4/76	297/7132	0.390564	0.573685	0.522559	STXBP1/CALM3/FGG/PARK7	4
BP	GO:0009205	purine ribonucleoside triphosphate metabolic process	2/76	127/7132	0.393694	0.57726	0.525815	NME2/PARK7	2
BP	GO:0001704	formation of primary germ layer	1/76	47/7132	0.396596	0.57726	0.525815	ITGA5	1
BP	GO:0006497	protein lipidation	1/76	47/7132	0.396596	0.57726	0.525815	GBA	1
BP	GO:0006638	neutral lipid metabolic process	1/76	47/7132	0.396596	0.57726	0.525815	APOC3	1
BP	GO:0007269	neurotransmitter secretion	1/76	47/7132	0.396596	0.57726	0.525815	STXBP1	1
BP	GO:0009266	response to temperature stimulus	1/76	47/7132	0.396596	0.57726	0.525815	SOD1	1
BP	GO:0017156	calcium ion regulated exocytosis	1/76	47/7132	0.396596	0.57726	0.525815	STXBP1	1
BP	GO:0019751	polyol metabolic process	1/76	47/7132	0.396596	0.57726	0.525815	GBA	1
BP	GO:0035023	regulation of Rho protein signal transduction	1/76	47/7132	0.396596	0.57726	0.525815	APOC3	1
BP	GO:0099643	signal release from synapse	1/76	47/7132	0.396596	0.57726	0.525815	STXBP1	1
BP	GO:0050877	nervous system process	4/76	300/7132	0.397888	0.578615	0.527049	SOD1/SLC9A3R1/GBA/ITGA5	4
BP	GO:0009991	response to extracellular stimulus	2/76	129/7132	0.401241	0.579841	0.528166	GBA/RALB	2
BP	GO:0002698	negative regulation of immune effector process	1/76	48/7132	0.403069	0.579841	0.528166	PTPN6	1
BP	GO:0002768	immune response-regulating cell surface receptor signaling pathway	1/76	48/7132	0.403069	0.579841	0.528166	PTPN6	1
BP	GO:0009746	response to hexose	1/76	48/7132	0.403069	0.579841	0.528166	RAB11B	1
BP	GO:0009749	response to glucose	1/76	48/7132	0.403069	0.579841	0.528166	RAB11B	1
BP	GO:0022904	respiratory electron transport chain	1/76	48/7132	0.403069	0.579841	0.528166	PARK7	1
BP	GO:0034284	response to monosaccharide	1/76	48/7132	0.403069	0.579841	0.528166	RAB11B	1
BP	GO:0035821	modification of morphology or physiology of other organism	1/76	48/7132	0.403069	0.579841	0.528166	CALM3	1
BP	GO:0043473	pigmentation	1/76	48/7132	0.403069	0.579841	0.528166	RAB11B	1
BP	GO:0048489	synaptic vesicle transport	1/76	48/7132	0.403069	0.579841	0.528166	STXBP1	1
BP	GO:0097480	establishment of synaptic vesicle localization	1/76	48/7132	0.403069	0.579841	0.528166	STXBP1	1
BP	GO:1903008	organelle disassembly	1/76	48/7132	0.403069	0.579841	0.528166	GBA	1
BP	GO:0006816	calcium ion transport	2/76	130/7132	0.404998	0.581573	0.529743	CALM3/PTPN6	2
BP	GO:0009199	ribonucleoside triphosphate metabolic process	2/76	130/7132	0.404998	0.581573	0.529743	NME2/PARK7	2
BP	GO:0009890	negative regulation of biosynthetic process	6/76	481/7132	0.40684	0.582265	0.530374	SOD1/APOC3/TXN/PSMC5/WWP1/PARK7	6
BP	GO:0009144	purine nucleoside triphosphate metabolic process	2/76	131/7132	0.408744	0.582265	0.530374	NME2/PARK7	2
BP	GO:0071407	cellular response to organic cyclic compound	2/76	131/7132	0.408744	0.582265	0.530374	RALB/PARK7	2
BP	GO:0010638	positive regulation of organelle organization	3/76	217/7132	0.40892	0.582265	0.530374	ARPC1B/GBA/RALB	3
BP	GO:0006119	oxidative phosphorylation	1/76	49/7132	0.409473	0.582265	0.530374	PARK7	1
BP	GO:0006664	glycolipid metabolic process	1/76	49/7132	0.409473	0.582265	0.530374	GBA	1
BP	GO:0007569	cell aging	1/76	49/7132	0.409473	0.582265	0.530374	SOD1	1
BP	GO:0030307	positive regulation of cell growth	1/76	49/7132	0.409473	0.582265	0.530374	RTN4	1
BP	GO:0042158	lipoprotein biosynthetic process	1/76	49/7132	0.409473	0.582265	0.530374	GBA	1
BP	GO:1903509	liposaccharide metabolic process	1/76	49/7132	0.409473	0.582265	0.530374	GBA	1
BP	GO:2000045	regulation of G1/S transition of mitotic cell cycle	1/76	49/7132	0.409473	0.582265	0.530374	PTPN6	1
BP	GO:0044255	cellular lipid metabolic process	5/76	394/7132	0.411104	0.584067	0.532015	APOC3/TTR/GBA/ETFDH/PLA2G4A	5
BP	GO:0097190	apoptotic signaling pathway	3/76	218/7132	0.411802	0.58454	0.532446	SLC9A3R1/FGG/PARK7	3
BP	GO:0032970	regulation of actin filament-based process	2/76	132/7132	0.41248	0.584985	0.532851	ARPC1B/CAPG	2
BP	GO:0048598	embryonic morphogenesis	3/76	219/7132	0.414679	0.585093	0.53295	SOD1/SLC9A3R1/ITGA5	3
BP	GO:0015718	monocarboxylic acid transport	1/76	50/7132	0.415809	0.585093	0.53295	SLC9A3R1	1
BP	GO:0015893	drug transport	1/76	50/7132	0.415809	0.585093	0.53295	PARK7	1
BP	GO:0031099	regeneration	1/76	50/7132	0.415809	0.585093	0.53295	RTN4	1
BP	GO:0032368	regulation of lipid transport	1/76	50/7132	0.415809	0.585093	0.53295	APOC3	1
BP	GO:0045216	cell-cell junction organization	1/76	50/7132	0.415809	0.585093	0.53295	PARD6B	1
BP	GO:0050709	negative regulation of protein secretion	1/76	50/7132	0.415809	0.585093	0.53295	TLR6	1
BP	GO:0097479	synaptic vesicle localization	1/76	50/7132	0.415809	0.585093	0.53295	STXBP1	1
BP	GO:0010876	lipid localization	2/76	133/7132	0.416204	0.585093	0.53295	NPC2/APOC3	2
BP	GO:0018105	peptidyl-serine phosphorylation	2/76	133/7132	0.416204	0.585093	0.53295	TXN/PARK7	2
BP	GO:0044772	mitotic cell cycle phase transition	2/76	134/7132	0.419917	0.588196	0.535777	CALM3/PTPN6	2
BP	GO:0000910	cytokinesis	1/76	51/7132	0.422078	0.588196	0.535777	CALM3	1
BP	GO:0021543	pallium development	1/76	51/7132	0.422078	0.588196	0.535777	RTN4	1
BP	GO:0030534	adult behavior	1/76	51/7132	0.422078	0.588196	0.535777	PARK7	1
BP	GO:0045727	positive regulation of translation	1/76	51/7132	0.422078	0.588196	0.535777	EIF5A	1
BP	GO:0048167	regulation of synaptic plasticity	1/76	51/7132	0.422078	0.588196	0.535777	STXBP1	1
BP	GO:0048565	digestive tract development	1/76	51/7132	0.422078	0.588196	0.535777	YIPF6	1
BP	GO:0050864	regulation of B cell activation	1/76	51/7132	0.422078	0.588196	0.535777	PTPN6	1
BP	GO:0098742	cell-cell adhesion via plasma-membrane adhesion molecules	1/76	51/7132	0.422078	0.588196	0.535777	ITGA5	1
BP	GO:1901657	glycosyl compound metabolic process	1/76	51/7132	0.422078	0.588196	0.535777	NME2	1
BP	GO:0006874	cellular calcium ion homeostasis	2/76	135/7132	0.423618	0.588807	0.536333	CALM3/PTPN6	2
BP	GO:0032103	positive regulation of response to external stimulus	2/76	135/7132	0.423618	0.588807	0.536333	RTN4/PARK7	2
BP	GO:0050727	regulation of inflammatory response	2/76	135/7132	0.423618	0.588807	0.536333	GGT1/PARK7	2
BP	GO:0042493	response to drug	3/76	223/7132	0.426148	0.5917	0.538968	SOD1/TXN/PARK7	3
BP	GO:0008585	female gonad development	1/76	52/7132	0.428281	0.5917	0.538968	SOD1	1
BP	GO:0009743	response to carbohydrate	1/76	52/7132	0.428281	0.5917	0.538968	RAB11B	1
BP	GO:0030282	bone mineralization	1/76	52/7132	0.428281	0.5917	0.538968	CLEC3B	1
BP	GO:0046545	development of primary female sexual characteristics	1/76	52/7132	0.428281	0.5917	0.538968	SOD1	1
BP	GO:0051250	negative regulation of lymphocyte activation	1/76	52/7132	0.428281	0.5917	0.538968	PTPN6	1
BP	GO:1903305	regulation of regulated secretory pathway	1/76	52/7132	0.428281	0.5917	0.538968	STXBP1	1
BP	GO:0000278	mitotic cell cycle	4/76	313/7132	0.429459	0.592816	0.539985	CHMP4A/SLC9A3R1/CALM3/PTPN6	4
BP	GO:0007409	axonogenesis	2/76	137/7132	0.430984	0.593389	0.540507	STXBP1/RTN4	2
BP	GO:0018209	peptidyl-serine modification	2/76	137/7132	0.430984	0.593389	0.540507	TXN/PARK7	2
BP	GO:0055074	calcium ion homeostasis	2/76	137/7132	0.430984	0.593389	0.540507	CALM3/PTPN6	2
BP	GO:0006886	intracellular protein transport	4/76	314/7132	0.431873	0.594104	0.541158	TXN/CHMP4A/YWHAB/PARK7	4
BP	GO:0007189	adenylate cyclase-activating G protein-coupled receptor signaling pathway	1/76	53/7132	0.434418	0.595369	0.54231	SLC9A3R1	1
BP	GO:0055123	digestive system development	1/76	53/7132	0.434418	0.595369	0.54231	YIPF6	1
BP	GO:1990138	neuron projection extension	1/76	53/7132	0.434418	0.595369	0.54231	RTN4	1
BP	GO:0009141	nucleoside triphosphate metabolic process	2/76	138/7132	0.434649	0.595369	0.54231	NME2/PARK7	2
BP	GO:1903532	positive regulation of secretion by cell	2/76	138/7132	0.434649	0.595369	0.54231	STXBP1/FGG	2
BP	GO:0030334	regulation of cell migration	4/76	316/7132	0.436694	0.59766	0.544397	RTN4/RAB25/SLC9A3R1/MPZL1	4
BP	GO:0016567	protein ubiquitination	3/76	227/7132	0.437544	0.598312	0.544991	UBE2V1/UBE2K/PARK7	3
BP	GO:0006813	potassium ion transport	1/76	54/7132	0.44049	0.599785	0.546333	KCNK1	1
BP	GO:0022900	electron transport chain	1/76	54/7132	0.44049	0.599785	0.546333	PARK7	1
BP	GO:0031109	microtubule polymerization or depolymerization	1/76	54/7132	0.44049	0.599785	0.546333	TPPP3	1
BP	GO:0032273	positive regulation of protein polymerization	1/76	54/7132	0.44049	0.599785	0.546333	ARPC1B	1
BP	GO:0050729	positive regulation of inflammatory response	1/76	54/7132	0.44049	0.599785	0.546333	PARK7	1
BP	GO:0003012	muscle system process	2/76	140/7132	0.441942	0.600742	0.547204	SOD1/CALM3	2
BP	GO:0051259	protein complex oligomerization	2/76	140/7132	0.441942	0.600742	0.547204	CHMP4A/GBA	2
BP	GO:0002250	adaptive immune response	2/76	141/7132	0.44557	0.603864	0.550048	C1S/PTPN6	2
BP	GO:0051047	positive regulation of secretion	2/76	141/7132	0.44557	0.603864	0.550048	STXBP1/FGG	2
BP	GO:0007276	gamete generation	3/76	230/7132	0.446037	0.603864	0.550048	SOD1/GGT1/DEFB1	3
BP	GO:0009617	response to bacterium	3/76	230/7132	0.446037	0.603864	0.550048	DMBT1/TLR6/DEFB1	3
BP	GO:0000070	mitotic sister chromatid segregation	1/76	55/7132	0.446498	0.603864	0.550048	CHMP4A	1
BP	GO:1902904	negative regulation of supramolecular fiber organization	1/76	55/7132	0.446498	0.603864	0.550048	CAPG	1
BP	GO:0070838	divalent metal ion transport	2/76	142/7132	0.449185	0.605965	0.551962	CALM3/PTPN6	2
BP	GO:0072503	cellular divalent inorganic cation homeostasis	2/76	142/7132	0.449185	0.605965	0.551962	CALM3/PTPN6	2
BP	GO:0072511	divalent inorganic cation transport	2/76	142/7132	0.449185	0.605965	0.551962	CALM3/PTPN6	2
BP	GO:0001906	cell killing	1/76	56/7132	0.452442	0.606742	0.55267	PTPN6	1
BP	GO:0002040	sprouting angiogenesis	1/76	56/7132	0.452442	0.606742	0.55267	ITGA5	1
BP	GO:0018107	peptidyl-threonine phosphorylation	1/76	56/7132	0.452442	0.606742	0.55267	UBE2K	1
BP	GO:0046660	female sex differentiation	1/76	56/7132	0.452442	0.606742	0.55267	SOD1	1
BP	GO:0051494	negative regulation of cytoskeleton organization	1/76	56/7132	0.452442	0.606742	0.55267	CAPG	1
BP	GO:0071383	cellular response to steroid hormone stimulus	1/76	56/7132	0.452442	0.606742	0.55267	PARK7	1
BP	GO:0022604	regulation of cell morphogenesis	2/76	143/7132	0.452787	0.606742	0.55267	RTN4/SLC9A3R1	2
BP	GO:0051301	cell division	2/76	143/7132	0.452787	0.606742	0.55267	CHMP4A/CALM3	2
BP	GO:0022407	regulation of cell-cell adhesion	2/76	144/7132	0.456376	0.609073	0.554792	FGG/PTPN6	2
BP	GO:0072594	establishment of protein localization to organelle	2/76	144/7132	0.456376	0.609073	0.554792	TXN/CHMP4A	2
BP	GO:0001816	cytokine production	4/76	325/7132	0.458251	0.609073	0.554792	SOD1/GBA/PARK7/TLR6	4
BP	GO:0002792	negative regulation of peptide secretion	1/76	57/7132	0.458323	0.609073	0.554792	TLR6	1
BP	GO:0010976	positive regulation of neuron projection development	1/76	57/7132	0.458323	0.609073	0.554792	RTN4	1
BP	GO:0032675	regulation of interleukin-6 production	1/76	57/7132	0.458323	0.609073	0.554792	GBA	1
BP	GO:0035264	multicellular organism growth	1/76	57/7132	0.458323	0.609073	0.554792	SOD1	1
BP	GO:0043123	positive regulation of I-kappaB kinase/NF-kappaB signaling	1/76	57/7132	0.458323	0.609073	0.554792	TLR6	1
BP	GO:0046467	membrane lipid biosynthetic process	1/76	57/7132	0.458323	0.609073	0.554792	GBA	1
BP	GO:1901136	carbohydrate derivative catabolic process	1/76	57/7132	0.458323	0.609073	0.554792	GBA	1
BP	GO:0010639	negative regulation of organelle organization	2/76	145/7132	0.459952	0.610225	0.555843	CHMP4A/CAPG	2
BP	GO:1902903	regulation of supramolecular fiber organization	2/76	145/7132	0.459952	0.610225	0.555843	ARPC1B/CAPG	2
BP	GO:0098542	defense response to other organism	3/76	236/7132	0.462877	0.611737	0.557219	DMBT1/TLR6/DEFB1	3
BP	GO:0009100	glycoprotein metabolic process	2/76	146/7132	0.463514	0.611737	0.557219	DAD1/PARK7	2
BP	GO:0072507	divalent inorganic cation homeostasis	2/76	146/7132	0.463514	0.611737	0.557219	CALM3/PTPN6	2
BP	GO:0006633	fatty acid biosynthetic process	1/76	58/7132	0.464142	0.611737	0.557219	APOC3	1
BP	GO:0007565	female pregnancy	1/76	58/7132	0.464142	0.611737	0.557219	SOD1	1
BP	GO:0009755	hormone-mediated signaling pathway	1/76	58/7132	0.464142	0.611737	0.557219	PARK7	1
BP	GO:0060828	regulation of canonical Wnt signaling pathway	1/76	58/7132	0.464142	0.611737	0.557219	SLC9A3R1	1
BP	GO:1902806	regulation of cell cycle G1/S phase transition	1/76	58/7132	0.464142	0.611737	0.557219	PTPN6	1
BP	GO:0002706	regulation of lymphocyte mediated immunity	1/76	59/7132	0.469899	0.616286	0.561363	PTPN6	1
BP	GO:0006665	sphingolipid metabolic process	1/76	59/7132	0.469899	0.616286	0.561363	GBA	1
BP	GO:0007611	learning or memory	1/76	59/7132	0.469899	0.616286	0.561363	ITGA5	1
BP	GO:0018210	peptidyl-threonine modification	1/76	59/7132	0.469899	0.616286	0.561363	UBE2K	1
BP	GO:0034250	positive regulation of cellular amide metabolic process	1/76	59/7132	0.469899	0.616286	0.561363	EIF5A	1
BP	GO:0046328	regulation of JNK cascade	1/76	59/7132	0.469899	0.616286	0.561363	TLR6	1
BP	GO:0006941	striated muscle contraction	1/76	60/7132	0.475595	0.620711	0.565394	CALM3	1
BP	GO:0007286	spermatid development	1/76	60/7132	0.475595	0.620711	0.565394	DEFB1	1
BP	GO:0007338	single fertilization	1/76	60/7132	0.475595	0.620711	0.565394	FETUB	1
BP	GO:0008217	regulation of blood pressure	1/76	60/7132	0.475595	0.620711	0.565394	SOD1	1
BP	GO:0048515	spermatid differentiation	1/76	60/7132	0.475595	0.620711	0.565394	DEFB1	1
BP	GO:0050777	negative regulation of immune response	1/76	60/7132	0.475595	0.620711	0.565394	PTPN6	1
BP	GO:0002221	pattern recognition receptor signaling pathway	1/76	61/7132	0.481231	0.626029	0.570238	TLR6	1
BP	GO:0022408	negative regulation of cell-cell adhesion	1/76	61/7132	0.481231	0.626029	0.570238	PTPN6	1
BP	GO:0032635	interleukin-6 production	1/76	61/7132	0.481231	0.626029	0.570238	GBA	1
BP	GO:1905952	regulation of lipid localization	1/76	61/7132	0.481231	0.626029	0.570238	APOC3	1
BP	GO:0044703	multi-organism reproductive process	4/76	337/7132	0.486577	0.632257	0.575911	SOD1/FETUB/GGT1/DEFB1	4
BP	GO:0090276	regulation of peptide hormone secretion	1/76	62/7132	0.486806	0.632257	0.575911	FGG	1
BP	GO:1903047	mitotic cell cycle process	3/76	245/7132	0.48773	0.632945	0.576537	CHMP4A/CALM3/PTPN6	3
BP	GO:0002758	innate immune response-activating signal transduction	1/76	63/7132	0.492323	0.634286	0.577759	TLR6	1
BP	GO:0007160	cell-matrix adhesion	1/76	63/7132	0.492323	0.634286	0.577759	FGG	1
BP	GO:0007254	JNK cascade	1/76	63/7132	0.492323	0.634286	0.577759	TLR6	1
BP	GO:0030183	B cell differentiation	1/76	63/7132	0.492323	0.634286	0.577759	PTPN6	1
BP	GO:0032874	positive regulation of stress-activated MAPK cascade	1/76	63/7132	0.492323	0.634286	0.577759	TLR6	1
BP	GO:0044706	multi-multicellular organism process	1/76	63/7132	0.492323	0.634286	0.577759	SOD1	1
BP	GO:0045619	regulation of lymphocyte differentiation	1/76	63/7132	0.492323	0.634286	0.577759	PTPN6	1
BP	GO:0070304	positive regulation of stress-activated protein kinase signaling cascade	1/76	63/7132	0.492323	0.634286	0.577759	TLR6	1
BP	GO:2000377	regulation of reactive oxygen species metabolic process	1/76	63/7132	0.492323	0.634286	0.577759	PARK7	1
BP	GO:0008610	lipid biosynthetic process	3/76	247/7132	0.493182	0.634882	0.578302	SOD1/APOC3/GBA	3
BP	GO:0002695	negative regulation of leukocyte activation	1/76	64/7132	0.497781	0.637261	0.580469	PTPN6	1
BP	GO:0008016	regulation of heart contraction	1/76	64/7132	0.497781	0.637261	0.580469	CALM3	1
BP	GO:0016358	dendrite development	1/76	64/7132	0.497781	0.637261	0.580469	TMEM106B	1
BP	GO:0030308	negative regulation of cell growth	1/76	64/7132	0.497781	0.637261	0.580469	RTN4	1
BP	GO:0031214	biomineral tissue development	1/76	64/7132	0.497781	0.637261	0.580469	CLEC3B	1
BP	GO:0060348	bone development	1/76	64/7132	0.497781	0.637261	0.580469	PTPN6	1
BP	GO:0044770	cell cycle phase transition	2/76	156/7132	0.498382	0.637261	0.580469	CALM3/PTPN6	2
BP	GO:0061564	axon development	2/76	156/7132	0.498382	0.637261	0.580469	STXBP1/RTN4	2
BP	GO:0030036	actin cytoskeleton organization	3/76	249/7132	0.498605	0.637261	0.580469	ARPC1B/SLC9A3R1/CAPG	3
BP	GO:0002822	regulation of adaptive immune response based on somatic recombination of immune receptors built from immunoglobulin superfamily domains	1/76	65/7132	0.503181	0.641067	0.583935	PTPN6	1
BP	GO:0009206	purine ribonucleoside triphosphate biosynthetic process	1/76	65/7132	0.503181	0.641067	0.583935	NME2	1
BP	GO:0042129	regulation of T cell proliferation	1/76	65/7132	0.503181	0.641067	0.583935	PTPN6	1
BP	GO:0051092	positive regulation of NF-kappaB transcription factor activity	1/76	65/7132	0.503181	0.641067	0.583935	TLR6	1
BP	GO:0043281	regulation of cysteine-type endopeptidase activity involved in apoptotic process	1/76	66/7132	0.508524	0.646385	0.58878	PARK7	1
BP	GO:0045333	cellular respiration	1/76	66/7132	0.508524	0.646385	0.58878	PARK7	1
BP	GO:0051090	regulation of DNA-binding transcription factor activity	2/76	159/7132	0.508565	0.646385	0.58878	PARK7/TLR6	2
BP	GO:0001837	epithelial to mesenchymal transition	1/76	67/7132	0.51381	0.650475	0.592505	RTN4	1
BP	GO:0002262	myeloid cell homeostasis	1/76	67/7132	0.51381	0.650475	0.592505	SOD1	1
BP	GO:0006606	protein import into nucleus	1/76	67/7132	0.51381	0.650475	0.592505	TXN	1
BP	GO:0009145	purine nucleoside triphosphate biosynthetic process	1/76	67/7132	0.51381	0.650475	0.592505	NME2	1
BP	GO:0051302	regulation of cell division	1/76	67/7132	0.51381	0.650475	0.592505	CALM3	1
BP	GO:0006898	receptor-mediated endocytosis	1/76	68/7132	0.519041	0.654513	0.596184	APOC3	1
BP	GO:0007369	gastrulation	1/76	68/7132	0.519041	0.654513	0.596184	ITGA5	1
BP	GO:0009201	ribonucleoside triphosphate biosynthetic process	1/76	68/7132	0.519041	0.654513	0.596184	NME2	1
BP	GO:0050866	negative regulation of cell activation	1/76	68/7132	0.519041	0.654513	0.596184	PTPN6	1
BP	GO:0051170	import into nucleus	1/76	68/7132	0.519041	0.654513	0.596184	TXN	1
BP	GO:0007015	actin filament organization	2/76	163/7132	0.521936	0.657131	0.598568	ARPC1B/CAPG	2
BP	GO:0050708	regulation of protein secretion	2/76	163/7132	0.521936	0.657131	0.598568	FGG/TLR6	2
BP	GO:0000819	sister chromatid segregation	1/76	69/7132	0.524215	0.657935	0.5993	CHMP4A	1
BP	GO:0016197	endosomal transport	1/76	69/7132	0.524215	0.657935	0.5993	RAB11B	1
BP	GO:0030522	intracellular receptor signaling pathway	1/76	69/7132	0.524215	0.657935	0.5993	PARK7	1
BP	GO:0050731	positive regulation of peptidyl-tyrosine phosphorylation	1/76	69/7132	0.524215	0.657935	0.5993	ITGA5	1
BP	GO:0007010	cytoskeleton organization	5/76	450/7132	0.528353	0.66261	0.603559	SOD1/ARPC1B/SLC9A3R1/TPPP3/CAPG	5
BP	GO:0002819	regulation of adaptive immune response	1/76	70/7132	0.529335	0.662805	0.603736	PTPN6	1
BP	GO:0048588	developmental cell growth	1/76	70/7132	0.529335	0.662805	0.603736	RTN4	1
BP	GO:0001667	ameboidal-type cell migration	2/76	166/7132	0.531807	0.665381	0.606082	RTN4/RAB25	2
BP	GO:0033043	regulation of organelle organization	5/76	452/7132	0.53238	0.66551	0.606201	CHMP4A/ARPC1B/GBA/CAPG/RALB	5
BP	GO:0006694	steroid biosynthetic process	1/76	71/7132	0.5344	0.66551	0.606201	SOD1	1
BP	GO:0007568	aging	1/76	71/7132	0.5344	0.66551	0.606201	SOD1	1
BP	GO:0019058	viral life cycle	1/76	71/7132	0.5344	0.66551	0.606201	CHMP4A	1
BP	GO:0030100	regulation of endocytosis	1/76	71/7132	0.5344	0.66551	0.606201	APOC3	1
BP	GO:0050890	cognition	1/76	71/7132	0.5344	0.66551	0.606201	ITGA5	1
BP	GO:1903530	regulation of secretion by cell	3/76	264/7132	0.538348	0.66812	0.608578	STXBP1/FGG/TLR6	3
BP	GO:0002218	activation of innate immune response	1/76	72/7132	0.539411	0.66812	0.608578	TLR6	1
BP	GO:0009142	nucleoside triphosphate biosynthetic process	1/76	72/7132	0.539411	0.66812	0.608578	NME2	1
BP	GO:0031396	regulation of protein ubiquitination	1/76	72/7132	0.539411	0.66812	0.608578	PARK7	1
BP	GO:0045665	negative regulation of neuron differentiation	1/76	72/7132	0.539411	0.66812	0.608578	RTN4	1
BP	GO:0045766	positive regulation of angiogenesis	1/76	72/7132	0.539411	0.66812	0.608578	ITGA5	1
BP	GO:1903531	negative regulation of secretion by cell	1/76	72/7132	0.539411	0.66812	0.608578	TLR6	1
BP	GO:0002274	myeloid leukocyte activation	1/76	73/7132	0.544369	0.673181	0.613187	SNAP23	1
BP	GO:0006457	protein folding	1/76	73/7132	0.544369	0.673181	0.613187	FKBP1A	1
BP	GO:0002683	negative regulation of immune system process	2/76	170/7132	0.544756	0.673181	0.613187	PTPN6/TLR6	2
BP	GO:0009790	embryo development	4/76	363/7132	0.545852	0.674016	0.613949	SOD1/DAD1/SLC9A3R1/ITGA5	4
BP	GO:0030182	neuron differentiation	5/76	460/7132	0.548341	0.675642	0.615429	SOD1/STXBP1/RTN4/TMEM106B/SLC9A3R1	5
BP	GO:0034404	nucleobase-containing small molecule biosynthetic process	1/76	74/7132	0.549275	0.675642	0.615429	NME2	1
BP	GO:0048639	positive regulation of developmental growth	1/76	74/7132	0.549275	0.675642	0.615429	RTN4	1
BP	GO:0071559	response to transforming growth factor beta	1/76	74/7132	0.549275	0.675642	0.615429	CLEC3B	1
BP	GO:0071560	cellular response to transforming growth factor beta stimulus	1/76	74/7132	0.549275	0.675642	0.615429	CLEC3B	1
BP	GO:0001894	tissue homeostasis	1/76	75/7132	0.554128	0.679008	0.618496	SOD1	1
BP	GO:0002703	regulation of leukocyte mediated immunity	1/76	75/7132	0.554128	0.679008	0.618496	PTPN6	1
BP	GO:0006473	protein acetylation	1/76	75/7132	0.554128	0.679008	0.618496	PARK7	1
BP	GO:0009566	fertilization	1/76	75/7132	0.554128	0.679008	0.618496	FETUB	1
BP	GO:0048545	response to steroid hormone	1/76	75/7132	0.554128	0.679008	0.618496	PARK7	1
BP	GO:0051707	response to other organism	4/76	368/7132	0.556865	0.68121	0.620501	NPC2/DMBT1/TLR6/DEFB1	4
BP	GO:0046578	regulation of Ras protein signal transduction	1/76	76/7132	0.55893	0.68121	0.620501	APOC3	1
BP	GO:1904018	positive regulation of vasculature development	1/76	76/7132	0.55893	0.68121	0.620501	ITGA5	1
BP	GO:0043207	response to external biotic stimulus	4/76	369/7132	0.559052	0.68121	0.620501	NPC2/DMBT1/TLR6/DEFB1	4
BP	GO:0006281	DNA repair	2/76	175/7132	0.560597	0.68121	0.620501	UBE2V1/PARK7	2
BP	GO:0007268	chemical synaptic transmission	2/76	175/7132	0.560597	0.68121	0.620501	STXBP1/PARK7	2
BP	GO:0007423	sensory organ development	2/76	175/7132	0.560597	0.68121	0.620501	SOD1/SLC9A3R1	2
BP	GO:0044270	cellular nitrogen compound catabolic process	2/76	175/7132	0.560597	0.68121	0.620501	ALDH6A1/BLVRB	2
BP	GO:0046700	heterocycle catabolic process	2/76	175/7132	0.560597	0.68121	0.620501	ALDH6A1/BLVRB	2
BP	GO:0098916	anterograde trans-synaptic signaling	2/76	175/7132	0.560597	0.68121	0.620501	STXBP1/PARK7	2
BP	GO:0099537	trans-synaptic signaling	2/76	175/7132	0.560597	0.68121	0.620501	STXBP1/PARK7	2
BP	GO:0000082	G1/S transition of mitotic cell cycle	1/76	77/7132	0.563681	0.68156	0.620819	PTPN6	1
BP	GO:0021537	telencephalon development	1/76	77/7132	0.563681	0.68156	0.620819	RTN4	1
BP	GO:0042098	T cell proliferation	1/76	77/7132	0.563681	0.68156	0.620819	PTPN6	1
BP	GO:0071356	cellular response to tumor necrosis factor	1/76	77/7132	0.563681	0.68156	0.620819	GBA	1
BP	GO:0048568	embryonic organ development	2/76	176/7132	0.563718	0.68156	0.620819	SOD1/SLC9A3R1	2
BP	GO:0099536	synaptic signaling	2/76	176/7132	0.563718	0.68156	0.620819	STXBP1/PARK7	2
BP	GO:0097435	supramolecular fiber organization	3/76	274/7132	0.563859	0.68156	0.620819	ARPC1B/TPPP3/CAPG	3
BP	GO:0002791	regulation of peptide secretion	2/76	177/7132	0.566824	0.683421	0.622515	FGG/TLR6	2
BP	GO:0043065	positive regulation of apoptotic process	2/76	177/7132	0.566824	0.683421	0.622515	SLC9A3R1/PARK7	2
BP	GO:0006399	tRNA metabolic process	1/76	78/7132	0.568381	0.683421	0.622515	HARS	1
BP	GO:0010769	regulation of cell morphogenesis involved in differentiation	1/76	78/7132	0.568381	0.683421	0.622515	RTN4	1
BP	GO:0043122	regulation of I-kappaB kinase/NF-kappaB signaling	1/76	78/7132	0.568381	0.683421	0.622515	TLR6	1
BP	GO:0046434	organophosphate catabolic process	1/76	78/7132	0.568381	0.683421	0.622515	PLA2G4A	1
BP	GO:0050679	positive regulation of epithelial cell proliferation	1/76	78/7132	0.568381	0.683421	0.622515	RTN4	1
BP	GO:0043068	positive regulation of programmed cell death	2/76	178/7132	0.569915	0.684752	0.623727	SLC9A3R1/PARK7	2
BP	GO:0015849	organic acid transport	1/76	79/7132	0.573031	0.687466	0.6262	SLC9A3R1	1
BP	GO:0046942	carboxylic acid transport	1/76	79/7132	0.573031	0.687466	0.6262	SLC9A3R1	1
BP	GO:0030029	actin filament-based process	3/76	278/7132	0.573829	0.687837	0.626537	ARPC1B/SLC9A3R1/CAPG	3
BP	GO:0009887	animal organ morphogenesis	4/76	376/7132	0.574198	0.687837	0.626537	SOD1/CAPN1/RTN4/SLC9A3R1	4
BP	GO:0055086	nucleobase-containing small molecule metabolic process	3/76	279/7132	0.576299	0.689839	0.628361	NME2/ALDH6A1/PARK7	3
BP	GO:0030111	regulation of Wnt signaling pathway	1/76	80/7132	0.577632	0.690404	0.628876	SLC9A3R1	1
BP	GO:0051048	negative regulation of secretion	1/76	80/7132	0.577632	0.690404	0.628876	TLR6	1
BP	GO:0048609	multicellular organismal reproductive process	3/76	280/7132	0.578762	0.691239	0.629636	SOD1/GGT1/DEFB1	3
BP	GO:0010001	glial cell differentiation	1/76	81/7132	0.582184	0.692747	0.63101	SOD1	1
BP	GO:0032872	regulation of stress-activated MAPK cascade	1/76	81/7132	0.582184	0.692747	0.63101	TLR6	1
BP	GO:0065004	protein-DNA complex assembly	1/76	81/7132	0.582184	0.692747	0.63101	PSMC5	1
BP	GO:0070302	regulation of stress-activated protein kinase signaling cascade	1/76	81/7132	0.582184	0.692747	0.63101	TLR6	1
BP	GO:1903320	regulation of protein modification by small protein conjugation or removal	1/76	81/7132	0.582184	0.692747	0.63101	PARK7	1
BP	GO:0071219	cellular response to molecule of bacterial origin	1/76	82/7132	0.586688	0.697588	0.63542	TLR6	1
BP	GO:0032504	multicellular organism reproduction	3/76	284/7132	0.588523	0.699253	0.636936	SOD1/GGT1/DEFB1	3
BP	GO:1901700	response to oxygen-containing compound	5/76	482/7132	0.590901	0.699258	0.63694	SOD1/TXN/RAB11B/PARK7/TLR6	5
BP	GO:0006643	membrane lipid metabolic process	1/76	83/7132	0.591143	0.699258	0.63694	GBA	1
BP	GO:0034612	response to tumor necrosis factor	1/76	83/7132	0.591143	0.699258	0.63694	GBA	1
BP	GO:0046883	regulation of hormone secretion	1/76	83/7132	0.591143	0.699258	0.63694	FGG	1
BP	GO:0051056	regulation of small GTPase mediated signal transduction	1/76	83/7132	0.591143	0.699258	0.63694	APOC3	1
BP	GO:0060560	developmental growth involved in morphogenesis	1/76	83/7132	0.591143	0.699258	0.63694	RTN4	1
BP	GO:0007005	mitochondrion organization	2/76	186/7132	0.594076	0.702209	0.639628	GBA/PARK7	2
BP	GO:0042445	hormone metabolic process	1/76	84/7132	0.595551	0.703435	0.640745	TTR	1
BP	GO:0001525	angiogenesis	2/76	187/7132	0.597025	0.703975	0.641237	RTN4/ITGA5	2
BP	GO:0007162	negative regulation of cell adhesion	1/76	85/7132	0.599913	0.703975	0.641237	PTPN6	1
BP	GO:0007249	I-kappaB kinase/NF-kappaB signaling	1/76	85/7132	0.599913	0.703975	0.641237	TLR6	1
BP	GO:0022409	positive regulation of cell-cell adhesion	1/76	85/7132	0.599913	0.703975	0.641237	FGG	1
BP	GO:0044843	cell cycle G1/S phase transition	1/76	85/7132	0.599913	0.703975	0.641237	PTPN6	1
BP	GO:0048469	cell maturation	1/76	85/7132	0.599913	0.703975	0.641237	DEFB1	1
BP	GO:0050707	regulation of cytokine secretion	1/76	85/7132	0.599913	0.703975	0.641237	TLR6	1
BP	GO:1901361	organic cyclic compound catabolic process	2/76	188/7132	0.599959	0.703975	0.641237	ALDH6A1/BLVRB	2
BP	GO:1901699	cellular response to nitrogen compound	2/76	188/7132	0.599959	0.703975	0.641237	RALB/TLR6	2
BP	GO:0000003	reproduction	5/76	489/7132	0.603997	0.705885	0.642977	SOD1/FETUB/SOX3/GGT1/DEFB1	5
BP	GO:0022414	reproductive process	5/76	489/7132	0.603997	0.705885	0.642977	SOD1/FETUB/SOX3/GGT1/DEFB1	5
BP	GO:0032944	regulation of mononuclear cell proliferation	1/76	86/7132	0.604227	0.705885	0.642977	PTPN6	1
BP	GO:0050670	regulation of lymphocyte proliferation	1/76	86/7132	0.604227	0.705885	0.642977	PTPN6	1
BP	GO:0051495	positive regulation of cytoskeleton organization	1/76	86/7132	0.604227	0.705885	0.642977	ARPC1B	1
BP	GO:1902905	positive regulation of supramolecular fiber organization	1/76	86/7132	0.604227	0.705885	0.642977	ARPC1B	1
BP	GO:0051493	regulation of cytoskeleton organization	2/76	190/7132	0.605779	0.707183	0.644159	ARPC1B/CAPG	2
BP	GO:0045926	negative regulation of growth	1/76	87/7132	0.608496	0.709839	0.646578	RTN4	1
BP	GO:0007155	cell adhesion	4/76	393/7132	0.609778	0.710817	0.64747	STXBP1/ITGA5/FGG/PTPN6	4
BP	GO:0009150	purine ribonucleotide metabolic process	2/76	192/7132	0.611536	0.711831	0.648393	NME2/PARK7	2
BP	GO:0010942	positive regulation of cell death	2/76	192/7132	0.611536	0.711831	0.648393	SLC9A3R1/PARK7	2
BP	GO:0060070	canonical Wnt signaling pathway	1/76	88/7132	0.61272	0.712692	0.649178	SLC9A3R1	1
BP	GO:0070663	regulation of leukocyte proliferation	1/76	89/7132	0.616898	0.71638	0.652537	PTPN6	1
BP	GO:0071824	protein-DNA complex subunit organization	1/76	89/7132	0.616898	0.71638	0.652537	PSMC5	1
BP	GO:0001819	positive regulation of cytokine production	2/76	194/7132	0.61723	0.71638	0.652537	SOD1/PARK7	2
BP	GO:0009607	response to biotic stimulus	4/76	398/7132	0.619903	0.71716	0.653248	NPC2/DMBT1/TLR6/DEFB1	4
BP	GO:0009259	ribonucleotide metabolic process	2/76	195/7132	0.620054	0.71716	0.653248	NME2/PARK7	2
BP	GO:0016477	cell migration	5/76	498/7132	0.620496	0.71716	0.653248	RTN4/RAB25/SLC9A3R1/MPZL1/ITGA5	5
BP	GO:0016032	viral process	1/76	90/7132	0.621032	0.71716	0.653248	CHMP4A	1
BP	GO:0017038	protein import	1/76	90/7132	0.621032	0.71716	0.653248	TXN	1
BP	GO:0045930	negative regulation of mitotic cell cycle	1/76	90/7132	0.621032	0.71716	0.653248	SLC9A3R1	1
BP	GO:0048762	mesenchymal cell differentiation	1/76	90/7132	0.621032	0.71716	0.653248	RTN4	1
BP	GO:0022610	biological adhesion	4/76	399/7132	0.621909	0.717656	0.653699	STXBP1/ITGA5/FGG/PTPN6	4
BP	GO:0007600	sensory perception	2/76	196/7132	0.622861	0.718238	0.654229	SOD1/SLC9A3R1	2
BP	GO:0032147	activation of protein kinase activity	1/76	91/7132	0.625122	0.718779	0.654721	SOD1	1
BP	GO:0050714	positive regulation of protein secretion	1/76	91/7132	0.625122	0.718779	0.654721	FGG	1
BP	GO:0050768	negative regulation of neurogenesis	1/76	91/7132	0.625122	0.718779	0.654721	RTN4	1
BP	GO:0051403	stress-activated MAPK cascade	1/76	91/7132	0.625122	0.718779	0.654721	TLR6	1
BP	GO:0002252	immune effector process	3/76	300/7132	0.626137	0.71943	0.655315	C1S/SNAP23/PTPN6	3
BP	GO:0003006	developmental process involved in reproduction	3/76	301/7132	0.62841	0.721009	0.656753	SOD1/SOX3/DEFB1	3
BP	GO:0071345	cellular response to cytokine stimulus	3/76	301/7132	0.62841	0.721009	0.656753	STXBP1/GBA/UBE2K	3
BP	GO:0070374	positive regulation of ERK1 and ERK2 cascade	1/76	92/7132	0.629169	0.721363	0.657075	FGG	1
BP	GO:0007188	adenylate cyclase-modulating G protein-coupled receptor signaling pathway	1/76	93/7132	0.633172	0.724399	0.659841	SLC9A3R1	1
BP	GO:0030258	lipid modification	1/76	93/7132	0.633172	0.724399	0.659841	ETFDH	1
BP	GO:0031346	positive regulation of cell projection organization	1/76	93/7132	0.633172	0.724399	0.659841	RTN4	1
BP	GO:0019693	ribose phosphate metabolic process	2/76	200/7132	0.633935	0.724756	0.660166	NME2/PARK7	2
BP	GO:0014070	response to organic cyclic compound	2/76	201/7132	0.636665	0.726857	0.66208	RALB/PARK7	2
BP	GO:0071216	cellular response to biotic stimulus	1/76	94/7132	0.637133	0.726857	0.66208	TLR6	1
BP	GO:0098813	nuclear chromosome segregation	1/76	94/7132	0.637133	0.726857	0.66208	CHMP4A	1
BP	GO:0043062	extracellular structure organization	1/76	95/7132	0.641051	0.727838	0.662974	APOC3	1
BP	GO:0043543	protein acylation	1/76	95/7132	0.641051	0.727838	0.662974	PARK7	1
BP	GO:0045444	fat cell differentiation	1/76	95/7132	0.641051	0.727838	0.662974	ALDH6A1	1
BP	GO:0050663	cytokine secretion	1/76	95/7132	0.641051	0.727838	0.662974	TLR6	1
BP	GO:0140014	mitotic nuclear division	1/76	95/7132	0.641051	0.727838	0.662974	CHMP4A	1
BP	GO:1901990	regulation of mitotic cell cycle phase transition	1/76	95/7132	0.641051	0.727838	0.662974	PTPN6	1
BP	GO:0002009	morphogenesis of an epithelium	2/76	203/7132	0.642077	0.727838	0.662974	SLC9A3R1/ITGA5	2
BP	GO:0006163	purine nucleotide metabolic process	2/76	203/7132	0.642077	0.727838	0.662974	NME2/PARK7	2
BP	GO:0007346	regulation of mitotic cell cycle	2/76	203/7132	0.642077	0.727838	0.662974	SLC9A3R1/PTPN6	2
BP	GO:0008406	gonad development	1/76	96/7132	0.644928	0.730038	0.664978	SOD1	1
BP	GO:0045137	development of primary sexual characteristics	1/76	96/7132	0.644928	0.730038	0.664978	SOD1	1
BP	GO:0045666	positive regulation of neuron differentiation	1/76	97/7132	0.648763	0.733862	0.66846	RTN4	1
BP	GO:0002793	positive regulation of peptide secretion	1/76	99/7132	0.656311	0.741355	0.675286	FGG	1
BP	GO:0051961	negative regulation of nervous system development	1/76	99/7132	0.656311	0.741355	0.675286	RTN4	1
BP	GO:0045927	positive regulation of growth	1/76	100/7132	0.660025	0.742934	0.676724	RTN4	1
BP	GO:0050804	modulation of chemical synaptic transmission	1/76	100/7132	0.660025	0.742934	0.676724	STXBP1	1
BP	GO:0071214	cellular response to abiotic stimulus	1/76	100/7132	0.660025	0.742934	0.676724	RAB11B	1
BP	GO:0099177	regulation of trans-synaptic signaling	1/76	100/7132	0.660025	0.742934	0.676724	STXBP1	1
BP	GO:0104004	cellular response to environmental stimulus	1/76	100/7132	0.660025	0.742934	0.676724	RAB11B	1
BP	GO:0030336	negative regulation of cell migration	1/76	101/7132	0.6637	0.746023	0.679538	SLC9A3R1	1
BP	GO:0031098	stress-activated protein kinase signaling cascade	1/76	101/7132	0.6637	0.746023	0.679538	TLR6	1
BP	GO:0007187	G protein-coupled receptor signaling pathway, coupled to cyclic nucleotide second messenger	1/76	102/7132	0.667335	0.748984	0.682235	SLC9A3R1	1
BP	GO:0015980	energy derivation by oxidation of organic compounds	1/76	102/7132	0.667335	0.748984	0.682235	PARK7	1
BP	GO:1901698	response to nitrogen compound	3/76	319/7132	0.667735	0.748984	0.682235	PSMC5/RALB/TLR6	3
BP	GO:0072521	purine-containing compound metabolic process	2/76	214/7132	0.670731	0.750994	0.684066	NME2/PARK7	2
BP	GO:0006486	protein glycosylation	1/76	103/7132	0.670931	0.750994	0.684066	DAD1	1
BP	GO:0043413	macromolecule glycosylation	1/76	103/7132	0.670931	0.750994	0.684066	DAD1	1
BP	GO:0009628	response to abiotic stimulus	3/76	321/7132	0.671917	0.751572	0.684593	SOD1/TXN/RAB11B	3
BP	GO:1903037	regulation of leukocyte cell-cell adhesion	1/76	104/7132	0.674489	0.753924	0.686735	PTPN6	1
BP	GO:0001763	morphogenesis of a branching structure	1/76	105/7132	0.678009	0.756804	0.689358	RTN4	1
BP	GO:0070085	glycosylation	1/76	105/7132	0.678009	0.756804	0.689358	DAD1	1
BP	GO:0002366	leukocyte activation involved in immune response	1/76	106/7132	0.681492	0.760162	0.692417	SNAP23	1
BP	GO:0034097	response to cytokine	3/76	326/7132	0.682206	0.76043	0.692661	STXBP1/GBA/UBE2K	3
BP	GO:0007169	transmembrane receptor protein tyrosine kinase signaling pathway	2/76	219/7132	0.683142	0.760944	0.693129	RTN4/SLC9A3R1	2
BP	GO:0003007	heart morphogenesis	1/76	107/7132	0.684937	0.761886	0.693987	RTN4	1
BP	GO:0009152	purine ribonucleotide biosynthetic process	1/76	107/7132	0.684937	0.761886	0.693987	NME2	1
BP	GO:0030155	regulation of cell adhesion	2/76	221/7132	0.688	0.764617	0.696475	FGG/PTPN6	2
BP	GO:2000146	negative regulation of cell motility	1/76	108/7132	0.688346	0.764617	0.696475	SLC9A3R1	1
BP	GO:0050863	regulation of T cell activation	1/76	109/7132	0.691718	0.767831	0.699402	PTPN6	1
BP	GO:0009260	ribonucleotide biosynthetic process	1/76	110/7132	0.695054	0.769935	0.701319	NME2	1
BP	GO:0046390	ribose phosphate biosynthetic process	1/76	110/7132	0.695054	0.769935	0.701319	NME2	1
BP	GO:1901653	cellular response to peptide	1/76	110/7132	0.695054	0.769935	0.701319	TLR6	1
BP	GO:0002263	cell activation involved in immune response	1/76	111/7132	0.698354	0.772524	0.703678	SNAP23	1
BP	GO:1902105	regulation of leukocyte differentiation	1/76	111/7132	0.698354	0.772524	0.703678	PTPN6	1
BP	GO:0010564	regulation of cell cycle process	2/76	226/7132	0.699882	0.773681	0.704731	CALM3/PTPN6	2
BP	GO:0042113	B cell activation	1/76	112/7132	0.70162	0.775067	0.705994	PTPN6	1
BP	GO:0006164	purine nucleotide biosynthetic process	1/76	113/7132	0.70485	0.77703	0.707782	NME2	1
BP	GO:0007548	sex differentiation	1/76	113/7132	0.70485	0.77703	0.707782	SOD1	1
BP	GO:0010721	negative regulation of cell development	1/76	113/7132	0.70485	0.77703	0.707782	RTN4	1
BP	GO:0048589	developmental growth	2/76	229/7132	0.706834	0.778682	0.709287	SOD1/RTN4	2
BP	GO:0046034	ATP metabolic process	1/76	114/7132	0.708046	0.779482	0.710015	PARK7	1
BP	GO:0007186	G protein-coupled receptor signaling pathway	3/76	340/7132	0.709766	0.779752	0.710261	APOC3/SLC9A3R1/YWHAB	3
BP	GO:0008284	positive regulation of cell proliferation	3/76	340/7132	0.709766	0.779752	0.710261	RTN4/RAB25/PTPN6	3
BP	GO:0045944	positive regulation of transcription by RNA polymerase II	3/76	340/7132	0.709766	0.779752	0.710261	NME2/PSMC5/PARK7	3
BP	GO:0007281	germ cell development	1/76	115/7132	0.711207	0.779752	0.710261	DEFB1	1
BP	GO:0051271	negative regulation of cellular component movement	1/76	115/7132	0.711207	0.779752	0.710261	SLC9A3R1	1
BP	GO:1901987	regulation of cell cycle phase transition	1/76	115/7132	0.711207	0.779752	0.710261	PTPN6	1
BP	GO:0048514	blood vessel morphogenesis	2/76	232/7132	0.713653	0.781578	0.711925	RTN4/ITGA5	2
BP	GO:0040013	negative regulation of locomotion	1/76	116/7132	0.714335	0.781578	0.711925	SLC9A3R1	1
BP	GO:0045765	regulation of angiogenesis	1/76	116/7132	0.714335	0.781578	0.711925	ITGA5	1
BP	GO:0040008	regulation of growth	2/76	235/7132	0.720341	0.787239	0.717081	SOD1/RTN4	2
BP	GO:0048872	homeostasis of number of cells	1/76	118/7132	0.720491	0.787239	0.717081	SOD1	1
BP	GO:0060249	anatomical structure homeostasis	1/76	119/7132	0.72352	0.788936	0.718627	SOD1	1
BP	GO:0060485	mesenchyme development	1/76	119/7132	0.72352	0.788936	0.718627	RTN4	1
BP	GO:0072522	purine-containing compound biosynthetic process	1/76	119/7132	0.72352	0.788936	0.718627	NME2	1
BP	GO:0002237	response to molecule of bacterial origin	1/76	120/7132	0.726516	0.791665	0.721113	TLR6	1
BP	GO:0051222	positive regulation of protein transport	1/76	121/7132	0.72948	0.794356	0.723563	FGG	1
BP	GO:0010975	regulation of neuron projection development	1/76	123/7132	0.735314	0.800165	0.728855	RTN4	1
BP	GO:1901135	carbohydrate derivative metabolic process	4/76	463/7132	0.736369	0.80077	0.729406	DAD1/NME2/GBA/PARK7	4
BP	GO:0022603	regulation of anatomical structure morphogenesis	3/76	355/7132	0.737265	0.801114	0.729719	RTN4/SLC9A3R1/ITGA5	3
BP	GO:0007059	chromosome segregation	1/76	124/7132	0.738184	0.801114	0.729719	CHMP4A	1
BP	GO:0009101	glycoprotein biosynthetic process	1/76	124/7132	0.738184	0.801114	0.729719	DAD1	1
BP	GO:1901342	regulation of vasculature development	1/76	126/7132	0.743832	0.806698	0.734806	ITGA5	1
BP	GO:0008285	negative regulation of cell proliferation	2/76	248/7132	0.747844	0.809952	0.73777	SLC9A3R1/PTPN6	2
BP	GO:0030900	forebrain development	1/76	128/7132	0.74936	0.809952	0.73777	RTN4	1
BP	GO:0032943	mononuclear cell proliferation	1/76	128/7132	0.74936	0.809952	0.73777	PTPN6	1
BP	GO:0046651	lymphocyte proliferation	1/76	128/7132	0.74936	0.809952	0.73777	PTPN6	1
BP	GO:0009117	nucleotide metabolic process	2/76	249/7132	0.749862	0.809952	0.73777	NME2/PARK7	2
BP	GO:0048729	tissue morphogenesis	2/76	249/7132	0.749862	0.809952	0.73777	SLC9A3R1/ITGA5	2
BP	GO:1904951	positive regulation of establishment of protein localization	1/76	129/7132	0.75208	0.811801	0.739453	FGG	1
BP	GO:0031327	negative regulation of cellular biosynthetic process	4/76	474/7132	0.753225	0.811973	0.73961	APOC3/TXN/PSMC5/WWP1	4
BP	GO:0006753	nucleoside phosphate metabolic process	2/76	251/7132	0.753858	0.811973	0.73961	NME2/PARK7	2
BP	GO:0045892	negative regulation of transcription, DNA-templated	3/76	365/7132	0.754454	0.811973	0.73961	TXN/PSMC5/WWP1	3
BP	GO:0009126	purine nucleoside monophosphate metabolic process	1/76	130/7132	0.75477	0.811973	0.73961	PARK7	1
BP	GO:0009167	purine ribonucleoside monophosphate metabolic process	1/76	130/7132	0.75477	0.811973	0.73961	PARK7	1
BP	GO:0016055	Wnt signaling pathway	1/76	131/7132	0.757432	0.81429	0.741721	SLC9A3R1	1
BP	GO:1902679	negative regulation of RNA biosynthetic process	3/76	368/7132	0.759434	0.814392	0.741814	TXN/PSMC5/WWP1	3
BP	GO:1903507	negative regulation of nucleic acid-templated transcription	3/76	368/7132	0.759434	0.814392	0.741814	TXN/PSMC5/WWP1	3
BP	GO:0001503	ossification	1/76	132/7132	0.760065	0.814392	0.741814	CLEC3B	1
BP	GO:0070661	leukocyte proliferation	1/76	132/7132	0.760065	0.814392	0.741814	PTPN6	1
BP	GO:0198738	cell-cell signaling by wnt	1/76	132/7132	0.760065	0.814392	0.741814	SLC9A3R1	1
BP	GO:0009161	ribonucleoside monophosphate metabolic process	1/76	133/7132	0.76267	0.816637	0.743859	PARK7	1
BP	GO:0001558	regulation of cell growth	1/76	135/7132	0.767797	0.821578	0.74836	RTN4	1
BP	GO:0006417	regulation of translation	1/76	136/7132	0.770319	0.823179	0.749818	EIF5A	1
BP	GO:0009123	nucleoside monophosphate metabolic process	1/76	136/7132	0.770319	0.823179	0.749818	PARK7	1
BP	GO:0009165	nucleotide biosynthetic process	1/76	137/7132	0.772814	0.824198	0.750746	NME2	1
BP	GO:0046486	glycerolipid metabolic process	1/76	137/7132	0.772814	0.824198	0.750746	APOC3	1
BP	GO:1901293	nucleoside phosphate biosynthetic process	1/76	137/7132	0.772814	0.824198	0.750746	NME2	1
BP	GO:0009314	response to radiation	1/76	138/7132	0.775282	0.825732	0.752144	TXN	1
BP	GO:0022412	cellular process involved in reproduction in multicellular organism	1/76	138/7132	0.775282	0.825732	0.752144	DEFB1	1
BP	GO:0001568	blood vessel development	2/76	263/7132	0.776709	0.826703	0.753028	RTN4/ITGA5	2
BP	GO:0000280	nuclear division	1/76	140/7132	0.78014	0.829254	0.755351	CHMP4A	1
BP	GO:0002697	regulation of immune effector process	1/76	140/7132	0.78014	0.829254	0.755351	PTPN6	1
BP	GO:0050678	regulation of epithelial cell proliferation	1/76	142/7132	0.784894	0.833203	0.758948	RTN4	1
BP	GO:0050769	positive regulation of neurogenesis	1/76	142/7132	0.784894	0.833203	0.758948	RTN4	1
BP	GO:0016570	histone modification	1/76	143/7132	0.787233	0.834246	0.759898	PADI2	1
BP	GO:0030098	lymphocyte differentiation	1/76	143/7132	0.787233	0.834246	0.759898	PTPN6	1
BP	GO:0001944	vasculature development	2/76	269/7132	0.787437	0.834246	0.759898	RTN4/ITGA5	2
BP	GO:0072358	cardiovascular system development	2/76	271/7132	0.790912	0.837375	0.762749	RTN4/ITGA5	2
BP	GO:0001701	in utero embryonic development	1/76	145/7132	0.791835	0.837799	0.763135	DAD1	1
BP	GO:1903706	regulation of hemopoiesis	1/76	146/7132	0.794099	0.839088	0.764309	PTPN6	1
BP	GO:1905114	cell surface receptor signaling pathway involved in cell-cell signaling	1/76	146/7132	0.794099	0.839088	0.764309	SLC9A3R1	1
BP	GO:0010243	response to organonitrogen compound	2/76	275/7132	0.797715	0.842132	0.767082	PSMC5/TLR6	2
BP	GO:0016569	covalent chromatin modification	1/76	148/7132	0.798555	0.842132	0.767082	PADI2	1
BP	GO:1901652	response to peptide	1/76	148/7132	0.798555	0.842132	0.767082	TLR6	1
BP	GO:0048285	organelle fission	1/76	149/7132	0.800747	0.843335	0.768177	CHMP4A	1
BP	GO:0051249	regulation of lymphocyte activation	1/76	149/7132	0.800747	0.843335	0.768177	PTPN6	1
BP	GO:0009615	response to virus	1/76	150/7132	0.802916	0.845064	0.769752	NPC2	1
BP	GO:0022402	cell cycle process	3/76	399/7132	0.806329	0.8481	0.772518	CHMP4A/CALM3/PTPN6	3
BP	GO:0035295	tube development	3/76	400/7132	0.807708	0.848993	0.773331	RTN4/YIPF6/ITGA5	3
BP	GO:0006091	generation of precursor metabolites and energy	1/76	154/7132	0.81136	0.851058	0.775212	PARK7	1
BP	GO:0034248	regulation of cellular amide metabolic process	1/76	154/7132	0.81136	0.851058	0.775212	EIF5A	1
BP	GO:0051253	negative regulation of RNA metabolic process	3/76	403/7132	0.811795	0.851058	0.775212	TXN/PSMC5/WWP1	3
BP	GO:0051726	regulation of cell cycle	3/76	403/7132	0.811795	0.851058	0.775212	SLC9A3R1/CALM3/PTPN6	3
BP	GO:0030031	cell projection assembly	1/76	155/7132	0.813414	0.851581	0.775689	SLC9A3R1	1
BP	GO:0120031	plasma membrane bounded cell projection assembly	1/76	155/7132	0.813414	0.851581	0.775689	SLC9A3R1	1
BP	GO:1901137	carbohydrate derivative biosynthetic process	2/76	285/7132	0.813887	0.851581	0.775689	DAD1/NME2	2
BP	GO:0017144	drug metabolic process	2/76	286/7132	0.81544	0.85265	0.776662	SOD1/PARK7	2
BP	GO:0006644	phospholipid metabolic process	1/76	157/7132	0.817457	0.854203	0.778077	PLA2G4A	1
BP	GO:0051345	positive regulation of hydrolase activity	1/76	159/7132	0.821414	0.857779	0.781334	CALM3	1
BP	GO:0016049	cell growth	1/76	162/7132	0.827191	0.862937	0.786033	RTN4	1
BP	GO:0048646	anatomical structure formation involved in morphogenesis	3/76	415/7132	0.82743	0.862937	0.786033	RTN4/ITGA5/PTPN6	3
BP	GO:0051962	positive regulation of nervous system development	1/76	163/7132	0.829075	0.864091	0.787084	RTN4	1
BP	GO:0006974	cellular response to DNA damage stimulus	2/76	298/7132	0.833205	0.867269	0.789978	UBE2V1/PARK7	2
BP	GO:0045321	leukocyte activation	2/76	298/7132	0.833205	0.867269	0.789978	SNAP23/PTPN6	2
BP	GO:0071417	cellular response to organonitrogen compound	1/76	167/7132	0.836412	0.870042	0.792504	TLR6	1
BP	GO:0030099	myeloid cell differentiation	1/76	169/7132	0.839962	0.873169	0.795353	PTPN6	1
BP	GO:0019637	organophosphate metabolic process	3/76	428/7132	0.843125	0.875889	0.79783	NME2/PLA2G4A/PARK7	3
BP	GO:0019221	cytokine-mediated signaling pathway	1/76	175/7132	0.850165	0.882631	0.803971	UBE2K	1
BP	GO:0006259	DNA metabolic process	2/76	312/7132	0.852001	0.883568	0.804825	UBE2V1/PARK7	2
BP	GO:2000113	negative regulation of cellular macromolecule biosynthetic process	3/76	436/7132	0.852169	0.883568	0.804825	TXN/PSMC5/WWP1	3
BP	GO:0019439	aromatic compound catabolic process	1/76	177/7132	0.853421	0.88367	0.804918	BLVRB	1
BP	GO:0050673	epithelial cell proliferation	1/76	177/7132	0.853421	0.88367	0.804918	RTN4	1
BP	GO:0010608	posttranscriptional regulation of gene expression	1/76	178/7132	0.855023	0.88367	0.804918	EIF5A	1
BP	GO:0010720	positive regulation of cell development	1/76	178/7132	0.855023	0.88367	0.804918	RTN4	1
BP	GO:0120035	regulation of plasma membrane bounded cell projection organization	1/76	178/7132	0.855023	0.88367	0.804918	RTN4	1
BP	GO:0000226	microtubule cytoskeleton organization	1/76	179/7132	0.856607	0.884168	0.805372	TPPP3	1
BP	GO:0071396	cellular response to lipid	1/76	179/7132	0.856607	0.884168	0.805372	PARK7	1
BP	GO:0031344	regulation of cell projection organization	1/76	180/7132	0.858174	0.885217	0.806327	RTN4	1
BP	GO:0045934	negative regulation of nucleobase-containing compound metabolic process	3/76	443/7132	0.859714	0.886235	0.807254	TXN/PSMC5/WWP1	3
BP	GO:0070925	organelle assembly	2/76	320/7132	0.861869	0.887751	0.808635	CHMP4A/RALB	2
BP	GO:0034660	ncRNA metabolic process	1/76	183/7132	0.862776	0.887751	0.808635	HARS	1
BP	GO:0010558	negative regulation of macromolecule biosynthetic process	3/76	446/7132	0.862845	0.887751	0.808635	TXN/PSMC5/WWP1	3
BP	GO:0002694	regulation of leukocyte activation	1/76	184/7132	0.864277	0.888084	0.808939	PTPN6	1
BP	GO:0042110	T cell activation	1/76	184/7132	0.864277	0.888084	0.808939	PTPN6	1
BP	GO:0071495	cellular response to endogenous stimulus	3/76	448/7132	0.864899	0.888155	0.809003	CLEC3B/PARK7/TLR6	3
BP	GO:0001501	skeletal system development	1/76	186/7132	0.86723	0.889979	0.810664	PTPN6	1
BP	GO:0048871	multicellular organismal homeostasis	1/76	190/7132	0.872947	0.895273	0.815487	SOD1	1
BP	GO:0040007	growth	2/76	335/7132	0.878787	0.900686	0.820418	SOD1/RTN4	2
BP	GO:0050865	regulation of cell activation	1/76	196/7132	0.881071	0.90245	0.822025	PTPN6	1
BP	GO:0007420	brain development	1/76	197/7132	0.882374	0.902632	0.82219	RTN4	1
BP	GO:0007507	heart development	1/76	197/7132	0.882374	0.902632	0.82219	RTN4	1
BP	GO:0035239	tube morphogenesis	2/76	339/7132	0.882969	0.902666	0.822221	RTN4/ITGA5	2
BP	GO:0048608	reproductive structure development	1/76	198/7132	0.883663	0.902799	0.822343	SOD1	1
BP	GO:0061458	reproductive system development	1/76	199/7132	0.884938	0.903026	0.822549	SOD1	1
BP	GO:0007167	enzyme linked receptor protein signaling pathway	2/76	341/7132	0.885011	0.903026	0.822549	RTN4/SLC9A3R1	2
BP	GO:0045664	regulation of neuron differentiation	1/76	200/7132	0.886199	0.903664	0.82313	RTN4	1
BP	GO:0045786	negative regulation of cell cycle	1/76	201/7132	0.887447	0.904361	0.823765	SLC9A3R1	1
BP	GO:0051276	chromosome organization	2/76	351/7132	0.89474	0.911215	0.830008	CHMP4A/PADI2	2
BP	GO:0071363	cellular response to growth factor stimulus	1/76	211/7132	0.899204	0.91518	0.83362	CLEC3B	1
BP	GO:0045893	positive regulation of transcription, DNA-templated	3/76	490/7132	0.902276	0.917724	0.835937	NME2/PSMC5/PARK7	3
BP	GO:1902680	positive regulation of RNA biosynthetic process	3/76	493/7132	0.904558	0.918153	0.836328	NME2/PSMC5/PARK7	3
BP	GO:1903508	positive regulation of nucleic acid-templated transcription	3/76	493/7132	0.904558	0.918153	0.836328	NME2/PSMC5/PARK7	3
BP	GO:0070848	response to growth factor	1/76	216/7132	0.90462	0.918153	0.836328	CLEC3B	1
BP	GO:0060322	head development	1/76	217/7132	0.905668	0.918153	0.836328	RTN4	1
BP	GO:0009719	response to endogenous stimulus	3/76	495/7132	0.906053	0.918153	0.836328	CLEC3B/PARK7/TLR6	3
BP	GO:0032870	cellular response to hormone stimulus	1/76	218/7132	0.906705	0.918153	0.836328	PARK7	1
BP	GO:0090407	organophosphate biosynthetic process	1/76	218/7132	0.906705	0.918153	0.836328	NME2	1
BP	GO:0002521	leukocyte differentiation	1/76	220/7132	0.908745	0.919638	0.837681	PTPN6	1
BP	GO:0006325	chromatin organization	1/76	230/7132	0.918302	0.928724	0.845957	PADI2	1
BP	GO:0072359	circulatory system development	2/76	382/7132	0.920304	0.930163	0.847267	RTN4/ITGA5	2
BP	GO:0000122	negative regulation of transcription by RNA polymerase II	1/76	242/7132	0.928475	0.93783	0.854251	TXN	1
BP	GO:0043009	chordate embryonic development	1/76	244/7132	0.930044	0.938824	0.855156	DAD1	1
BP	GO:0033993	response to lipid	1/76	245/7132	0.930816	0.939012	0.855328	PARK7	1
BP	GO:0007017	microtubule-based process	1/76	250/7132	0.934551	0.941595	0.857681	TPPP3	1
BP	GO:0046649	lymphocyte activation	1/76	250/7132	0.934551	0.941595	0.857681	PTPN6	1
BP	GO:0009792	embryo development ending in birth or egg hatching	1/76	251/7132	0.935274	0.941732	0.857805	DAD1	1
BP	GO:0045596	negative regulation of cell differentiation	1/76	254/7132	0.937395	0.943276	0.859212	RTN4	1
BP	GO:0050767	regulation of neurogenesis	1/76	256/7132	0.938771	0.944068	0.859934	RTN4	1
BP	GO:0009725	response to hormone	1/76	268/7132	0.946422	0.951166	0.866399	PARK7	1
BP	GO:0007417	central nervous system development	1/76	269/7132	0.947015	0.951166	0.866399	RTN4	1
BP	GO:0051960	regulation of nervous system development	1/76	289/7132	0.957607	0.961203	0.875541	RTN4	1
BP	GO:0060284	regulation of cell development	1/76	320/7132	0.970036	0.972796	0.886101	RTN4	1
BP	GO:0030097	hemopoiesis	1/76	321/7132	0.97037	0.972796	0.886101	PTPN6	1
BP	GO:0048534	hematopoietic or lymphoid organ development	1/76	344/7132	0.97712	0.978951	0.891707	PTPN6	1
BP	GO:0051093	negative regulation of developmental process	1/76	349/7132	0.978373	0.979594	0.892293	RTN4	1
BP	GO:0045597	positive regulation of cell differentiation	1/76	359/7132	0.980679	0.980896	0.893479	RTN4	1
BP	GO:0002520	immune system development	1/76	360/7132	0.980896	0.980896	0.893479	PTPN6	1
CC	GO:0005764	lysosome	7/86	153/8277	0.00101835	0.0959765	0.0918036	CTSB/NPC2/CAPN1/CTSV/SNAP23/TMEM106B/GBA	7
CC	GO:0000323	lytic vacuole	7/86	154/8277	0.00105799	0.0959765	0.0918036	CTSB/NPC2/CAPN1/CTSV/SNAP23/TMEM106B/GBA	7
CC	GO:0005773	vacuole	8/86	205/8277	0.00125187	0.0959765	0.0918036	CTSB/NPC2/CAPN1/CTSV/SNAP23/TMEM106B/GBA/RALB	8
CC	GO:0030141	secretory granule	5/86	91/8277	0.00248672	0.142986	0.136769	DMBT1/STXBP1/SNAP23/SERPINI1/FGG	5
CC	GO:0045335	phagocytic vesicle	3/86	30/8277	0.00359079	0.165176	0.157995	STXBP1/RAB22A/RAB11B	3
CC	GO:0031091	platelet alpha granule	2/86	11/8277	0.00552239	0.211692	0.202488	STXBP1/FGG	2
CC	GO:0030496	midbody	3/86	43/8277	0.00990784	0.325543	0.311389	CHMP4A/CAPG/RALB	3
CC	GO:0099503	secretory vesicle	5/86	137/8277	0.0137935	0.396563	0.379321	DMBT1/STXBP1/SNAP23/SERPINI1/FGG	5
CC	GO:0016605	PML body	2/86	22/8277	0.0215421	0.449331	0.429795	SUMO2/PARK7	2
CC	GO:0030139	endocytic vesicle	3/86	59/8277	0.0231869	0.449331	0.429795	STXBP1/RAB22A/RAB11B	3
CC	GO:0044297	cell body	4/86	106/8277	0.0242213	0.449331	0.429795	SOD1/RTN4/SERPINI1/PARK7	4
CC	GO:0008076	voltage-gated potassium channel complex	2/86	24/8277	0.025397	0.449331	0.429795	KCNK1/CALM3	2
CC	GO:0034705	potassium channel complex	2/86	24/8277	0.025397	0.449331	0.429795	KCNK1/CALM3	2
CC	GO:0022625	cytosolic large ribosomal subunit	2/86	26/8277	0.0295095	0.484799	0.46372	RPL8/RPL9	2
CC	GO:0098802	plasma membrane receptor complex	3/86	70/8277	0.0360115	0.515274	0.49287	ITGA5/PTPN6/TLR6	3
CC	GO:0036126	sperm flagellum	2/86	29/8277	0.0361352	0.515274	0.49287	SLC9A3R1/DEFB1	2
CC	GO:0097729	9+2 motile cilium	2/86	30/8277	0.0384598	0.515274	0.49287	SLC9A3R1/DEFB1	2
CC	GO:0005768	endosome	6/86	243/8277	0.0403258	0.515274	0.49287	CHMP4A/TMEM106B/SLC31A2/RAB22A/KCNK1/RAB11B	6
CC	GO:0043209	myelin sheath	3/86	75/8277	0.0428261	0.518003	0.495482	STXBP1/CALM3/STIP1	3
CC	GO:0043025	neuronal cell body	3/86	79/8277	0.0487102	0.518003	0.495482	SOD1/RTN4/SERPINI1	3
CC	GO:0097458	neuron part	8/86	390/8277	0.0490091	0.518003	0.495482	SOD1/STXBP1/RTN4/SLC9A3R1/SH3GL1/SERPINI1/RPL8/PARK7	8
CC	GO:0044456	synapse part	5/86	218/8277	0.0760409	0.518003	0.495482	STXBP1/RTN4/SH3GL1/RPL8/PARK7	5
CC	GO:0000502	proteasome complex	2/86	44/8277	0.0762511	0.518003	0.495482	PSMC5/PSMA3	2
CC	GO:1905369	endopeptidase complex	2/86	44/8277	0.0762511	0.518003	0.495482	PSMC5/PSMA3	2
CC	GO:0005887	integral component of plasma membrane	8/86	440/8277	0.0858257	0.518003	0.495482	RHCG/KCNK1/MPZL1/SLCO1A2/ITGA5/CALM3/SLC33A1/TLR6	8
CC	GO:0098797	plasma membrane protein complex	5/86	227/8277	0.0868981	0.518003	0.495482	KCNK1/ITGA5/CALM3/PTPN6/TLR6	5
CC	GO:0045202	synapse	6/86	301/8277	0.0924226	0.518003	0.495482	STXBP1/RTN4/SH3GL1/ITGA5/RPL8/PARK7	6
CC	GO:0014069	postsynaptic density	2/86	50/8277	0.0949344	0.518003	0.495482	RTN4/RPL8	2
CC	GO:0032279	asymmetric synapse	2/86	50/8277	0.0949344	0.518003	0.495482	RTN4/RPL8	2
CC	GO:1905368	peptidase complex	2/86	50/8277	0.0949344	0.518003	0.495482	PSMC5/PSMA3	2
CC	GO:0031514	motile cilium	2/86	51/8277	0.0981661	0.518003	0.495482	SLC9A3R1/DEFB1	2
CC	GO:0032420	stereocilium	1/86	10/8277	0.099228	0.518003	0.495482	SLC9A3R1	1
CC	GO:0032421	stereocilium bundle	1/86	10/8277	0.099228	0.518003	0.495482	SLC9A3R1	1
CC	GO:0034361	very-low-density lipoprotein particle	1/86	10/8277	0.099228	0.518003	0.495482	APOC3	1
CC	GO:0034385	triglyceride-rich plasma lipoprotein particle	1/86	10/8277	0.099228	0.518003	0.495482	APOC3	1
CC	GO:0042627	chylomicron	1/86	10/8277	0.099228	0.518003	0.495482	APOC3	1
CC	GO:0043235	receptor complex	3/86	109/8277	0.104074	0.518003	0.495482	ITGA5/PTPN6/TLR6	3
CC	GO:0031226	intrinsic component of plasma membrane	8/86	460/8277	0.104192	0.518003	0.495482	RHCG/KCNK1/MPZL1/SLCO1A2/ITGA5/CALM3/SLC33A1/TLR6	8
CC	GO:0022626	cytosolic ribosome	2/86	53/8277	0.104722	0.518003	0.495482	RPL8/RPL9	2
CC	GO:0055037	recycling endosome	2/86	53/8277	0.104722	0.518003	0.495482	SLC31A2/RAB11B	2
CC	GO:0001726	ruffle	2/86	54/8277	0.108043	0.518003	0.495482	NME2/ITGA5	2
CC	GO:0005885	Arp2/3 protein complex	1/86	11/8277	0.108599	0.518003	0.495482	ARPC1B	1
CC	GO:0044463	cell projection part	6/86	317/8277	0.111254	0.518003	0.495482	SOD1/RTN4/SLC9A3R1/ITGA5/UBE2K/DEFB1	6
CC	GO:0120038	plasma membrane bounded cell projection part	6/86	317/8277	0.111254	0.518003	0.495482	SOD1/RTN4/SLC9A3R1/ITGA5/UBE2K/DEFB1	6
CC	GO:0098858	actin-based cell projection	2/86	56/8277	0.11477	0.518003	0.495482	SLC9A3R1/UBE2K	2
CC	GO:0044445	cytosolic part	3/86	114/8277	0.115012	0.518003	0.495482	PSMC5/RPL8/RPL9	3
CC	GO:0098793	presynapse	3/86	115/8277	0.11725	0.518003	0.495482	STXBP1/SH3GL1/PARK7	3
CC	GO:0001772	immunological synapse	1/86	12/8277	0.117873	0.518003	0.495482	ARHGDIA	1
CC	GO:0034364	high-density lipoprotein particle	1/86	12/8277	0.117873	0.518003	0.495482	APOC3	1
CC	GO:0099572	postsynaptic specialization	2/86	57/8277	0.118173	0.518003	0.495482	RTN4/RPL8	2
CC	GO:0005801	cis-Golgi network	1/86	13/8277	0.127052	0.518003	0.495482	YIPF6	1
CC	GO:0008180	COP9 signalosome	1/86	13/8277	0.127052	0.518003	0.495482	COPS6	1
CC	GO:0008305	integrin complex	1/86	13/8277	0.127052	0.518003	0.495482	ITGA5	1
CC	GO:0042788	polysomal ribosome	1/86	13/8277	0.127052	0.518003	0.495482	RPL8	1
CC	GO:0015934	large ribosomal subunit	2/86	60/8277	0.128532	0.518003	0.495482	RPL8/RPL9	2
CC	GO:0098984	neuron to neuron synapse	2/86	60/8277	0.128532	0.518003	0.495482	RTN4/RPL8	2
CC	GO:0048471	perinuclear region of cytoplasm	4/86	189/8277	0.133274	0.518003	0.495482	SLC9A3R1/TPPP3/YWHAB/PARK7	4
CC	GO:0097223	sperm part	2/86	62/8277	0.135553	0.518003	0.495482	SLC9A3R1/DEFB1	2
CC	GO:0044433	cytoplasmic vesicle part	4/86	191/8277	0.13698	0.518003	0.495482	DMBT1/CHMP4A/SERPINI1/RAB11B	4
CC	GO:0001725	stress fiber	1/86	15/8277	0.145127	0.518003	0.495482	TPM3	1
CC	GO:0005838	proteasome regulatory particle	1/86	15/8277	0.145127	0.518003	0.495482	PSMC5	1
CC	GO:0071782	endoplasmic reticulum tubular network	1/86	15/8277	0.145127	0.518003	0.495482	RTN4	1
CC	GO:0097517	contractile actin filament bundle	1/86	15/8277	0.145127	0.518003	0.495482	TPM3	1
CC	GO:0098636	protein complex involved in cell adhesion	1/86	15/8277	0.145127	0.518003	0.495482	ITGA5	1
CC	GO:0005765	lysosomal membrane	2/86	66/8277	0.149843	0.518003	0.495482	TMEM106B/GBA	2
CC	GO:0098852	lytic vacuole membrane	2/86	66/8277	0.149843	0.518003	0.495482	TMEM106B/GBA	2
CC	GO:0055038	recycling endosome membrane	1/86	16/8277	0.154025	0.518003	0.495482	RAB11B	1
CC	GO:0005903	brush border	1/86	17/8277	0.162832	0.518003	0.495482	SLC9A3R1	1
CC	GO:0032432	actin filament bundle	1/86	17/8277	0.162832	0.518003	0.495482	TPM3	1
CC	GO:0043005	neuron projection	5/86	281/8277	0.167376	0.518003	0.495482	SOD1/STXBP1/RTN4/SLC9A3R1/PARK7	5
CC	GO:0005788	endoplasmic reticulum lumen	1/86	18/8277	0.171549	0.518003	0.495482	SELENOF	1
CC	GO:0005839	proteasome core complex	1/86	18/8277	0.171549	0.518003	0.495482	PSMA3	1
CC	GO:0042641	actomyosin	1/86	18/8277	0.171549	0.518003	0.495482	TPM3	1
CC	GO:0009897	external side of plasma membrane	2/86	72/8277	0.171803	0.518003	0.495482	ITGA5/FGG	2
CC	GO:0031253	cell projection membrane	2/86	72/8277	0.171803	0.518003	0.495482	SLC9A3R1/ITGA5	2
CC	GO:0034703	cation channel complex	2/86	72/8277	0.171803	0.518003	0.495482	KCNK1/CALM3	2
CC	GO:0016324	apical plasma membrane	2/86	74/8277	0.17924	0.518003	0.495482	RHCG/SLC9A3R1	2
CC	GO:0032994	protein-lipid complex	1/86	19/8277	0.180175	0.518003	0.495482	APOC3	1
CC	GO:0034358	plasma lipoprotein particle	1/86	19/8277	0.180175	0.518003	0.495482	APOC3	1
CC	GO:1990777	lipoprotein particle	1/86	19/8277	0.180175	0.518003	0.495482	APOC3	1
CC	GO:0022624	proteasome accessory complex	1/86	20/8277	0.188713	0.526535	0.503642	PSMC5	1
CC	GO:0042734	presynaptic membrane	1/86	20/8277	0.188713	0.526535	0.503642	STXBP1	1
CC	GO:0005913	cell-cell adherens junction	1/86	21/8277	0.197163	0.526535	0.503642	SNAP23	1
CC	GO:0005902	microvillus	1/86	22/8277	0.205526	0.526535	0.503642	SLC9A3R1	1
CC	GO:0030667	secretory granule membrane	1/86	22/8277	0.205526	0.526535	0.503642	DMBT1	1
CC	GO:0048786	presynaptic active zone	1/86	22/8277	0.205526	0.526535	0.503642	STXBP1	1
CC	GO:0098805	whole membrane	6/86	383/8277	0.206956	0.526535	0.503642	DMBT1/CHMP4A/TMEM106B/GBA/RAB11B/TLR6	6
CC	GO:0005912	adherens junction	2/86	82/8277	0.209431	0.526535	0.503642	SNAP23/ITGA5	2
CC	GO:0005876	spindle microtubule	1/86	23/8277	0.213802	0.526535	0.503642	CALM3	1
CC	GO:0034704	calcium channel complex	1/86	23/8277	0.213802	0.526535	0.503642	CALM3	1
CC	GO:0036477	somatodendritic compartment	3/86	154/8277	0.215109	0.526535	0.503642	SOD1/RTN4/SERPINI1	3
CC	GO:0010008	endosome membrane	2/86	84/8277	0.217066	0.526535	0.503642	CHMP4A/RAB11B	2
CC	GO:0070161	anchoring junction	2/86	87/8277	0.228565	0.526535	0.503642	SNAP23/ITGA5	2
CC	GO:0098978	glutamatergic synapse	2/86	87/8277	0.228565	0.526535	0.503642	STXBP1/SH3GL1	2
CC	GO:0031201	SNARE complex	1/86	25/8277	0.230101	0.526535	0.503642	SNAP23	1
CC	GO:0031304	intrinsic component of mitochondrial inner membrane	1/86	25/8277	0.230101	0.526535	0.503642	ETFDH	1
CC	GO:0031305	integral component of mitochondrial inner membrane	1/86	25/8277	0.230101	0.526535	0.503642	ETFDH	1
CC	GO:0032587	ruffle membrane	1/86	25/8277	0.230101	0.526535	0.503642	ITGA5	1
CC	GO:0034702	ion channel complex	2/86	88/8277	0.232408	0.526535	0.503642	KCNK1/CALM3	2
CC	GO:0005911	cell-cell junction	3/86	161/8277	0.234281	0.526535	0.503642	SNAP23/ITGA5/PTPN6	3
CC	GO:0005774	vacuolar membrane	2/86	89/8277	0.236255	0.526535	0.503642	TMEM106B/GBA	2
CC	GO:0030134	COPII-coated ER to Golgi transport vesicle	1/86	26/8277	0.238125	0.526535	0.503642	YIPF6	1
CC	GO:0098862	cluster of actin-based cell projections	1/86	26/8277	0.238125	0.526535	0.503642	SLC9A3R1	1
CC	GO:0098552	side of membrane	3/86	163/8277	0.239817	0.526535	0.503642	CHMP4A/ITGA5/FGG	3
CC	GO:0120111	neuron projection cytoplasm	1/86	27/8277	0.246066	0.526535	0.503642	SOD1	1
CC	GO:0044437	vacuolar part	2/86	93/8277	0.251678	0.526535	0.503642	TMEM106B/GBA	2
CC	GO:0030426	growth cone	1/86	28/8277	0.253925	0.526535	0.503642	RTN4	1
CC	GO:0030427	site of polarized growth	1/86	28/8277	0.253925	0.526535	0.503642	RTN4	1
CC	GO:0031985	Golgi cisterna	1/86	28/8277	0.253925	0.526535	0.503642	YIPF6	1
CC	GO:0019898	extrinsic component of membrane	2/86	94/8277	0.25554	0.526535	0.503642	DMBT1/DEFB1	2
CC	GO:0044391	ribosomal subunit	2/86	94/8277	0.25554	0.526535	0.503642	RPL8/RPL9	2
CC	GO:0005758	mitochondrial intermembrane space	1/86	29/8277	0.261703	0.526535	0.503642	PARK7	1
CC	GO:0099023	tethering complex	1/86	29/8277	0.261703	0.526535	0.503642	RALB	1
CC	GO:0015629	actin cytoskeleton	3/86	171/8277	0.262173	0.526535	0.503642	TPM3/RAB22A/ARPC1B	3
CC	GO:0044440	endosomal part	2/86	96/8277	0.263267	0.526535	0.503642	CHMP4A/RAB11B	2
CC	GO:1902495	transmembrane transporter complex	2/86	97/8277	0.267132	0.529659	0.50663	KCNK1/CALM3	2
CC	GO:0045177	apical part of cell	2/86	99/8277	0.274862	0.538512	0.515098	RHCG/SLC9A3R1	2
CC	GO:1990351	transporter complex	2/86	100/8277	0.278726	0.538512	0.515098	KCNK1/CALM3	2
CC	GO:0031252	cell leading edge	2/86	101/8277	0.282589	0.538512	0.515098	NME2/ITGA5	2
CC	GO:0005819	spindle	2/86	105/8277	0.298022	0.538512	0.515098	CAPG/CALM3	2
CC	GO:0005747	mitochondrial respiratory chain complex I	1/86	34/8277	0.299408	0.538512	0.515098	PARK7	1
CC	GO:0030964	NADH dehydrogenase complex	1/86	34/8277	0.299408	0.538512	0.515098	PARK7	1
CC	GO:0031256	leading edge membrane	1/86	34/8277	0.299408	0.538512	0.515098	ITGA5	1
CC	GO:0045271	respiratory chain complex I	1/86	34/8277	0.299408	0.538512	0.515098	PARK7	1
CC	GO:0030133	transport vesicle	2/86	107/8277	0.305722	0.538512	0.515098	DMBT1/YIPF3	2
CC	GO:0005581	collagen trimer	1/86	35/8277	0.306717	0.538512	0.515098	FCN1	1
CC	GO:0030175	filopodium	1/86	35/8277	0.306717	0.538512	0.515098	UBE2K	1
CC	GO:0031970	organelle envelope lumen	1/86	35/8277	0.306717	0.538512	0.515098	PARK7	1
CC	GO:0042470	melanosome	1/86	35/8277	0.306717	0.538512	0.515098	CTSB	1
CC	GO:0048770	pigment granule	1/86	35/8277	0.306717	0.538512	0.515098	CTSB	1
CC	GO:0072686	mitotic spindle	1/86	35/8277	0.306717	0.538512	0.515098	CAPG	1
CC	GO:0098590	plasma membrane region	4/86	275/8277	0.320062	0.555304	0.531161	RHCG/STXBP1/SLC9A3R1/ITGA5	4
CC	GO:0005795	Golgi stack	1/86	37/8277	0.321111	0.555304	0.531161	YIPF6	1
CC	GO:0005844	polysome	1/86	38/8277	0.328196	0.563322	0.53883	RPL8	1
CC	GO:0030425	dendrite	2/86	115/8277	0.336353	0.568315	0.543606	SOD1/RTN4	2
CC	GO:0097447	dendritic tree	2/86	115/8277	0.336353	0.568315	0.543606	SOD1/RTN4	2
CC	GO:0005814	centriole	1/86	40/8277	0.342149	0.568315	0.543606	CAPG	1
CC	GO:0005776	autophagosome	1/86	41/8277	0.349017	0.568315	0.543606	RALB	1
CC	GO:0044441	ciliary part	2/86	120/8277	0.355308	0.568315	0.543606	SLC9A3R1/DEFB1	2
CC	GO:0030117	membrane coat	1/86	42/8277	0.355815	0.568315	0.543606	CHMP4A	1
CC	GO:0032592	integral component of mitochondrial membrane	1/86	42/8277	0.355815	0.568315	0.543606	ETFDH	1
CC	GO:0048475	coated membrane	1/86	42/8277	0.355815	0.568315	0.543606	CHMP4A	1
CC	GO:0098573	intrinsic component of mitochondrial membrane	1/86	42/8277	0.355815	0.568315	0.543606	ETFDH	1
CC	GO:1903561	extracellular vesicle	1/86	42/8277	0.355815	0.568315	0.543606	DEFB1	1
CC	GO:0043230	extracellular organelle	1/86	43/8277	0.362542	0.571596	0.546744	DEFB1	1
CC	GO:0099568	cytoplasmic region	2/86	122/8277	0.362839	0.571596	0.546744	SOD1/RALB	2
CC	GO:0005840	ribosome	2/86	123/8277	0.366593	0.571664	0.546809	RPL8/RPL9	2
CC	GO:0150034	distal axon	1/86	44/8277	0.3692	0.571664	0.546809	RTN4	1
CC	GO:0098794	postsynapse	2/86	124/8277	0.370339	0.571664	0.546809	RTN4/RPL8	2
CC	GO:0005925	focal adhesion	1/86	45/8277	0.375789	0.57621	0.551157	ITGA5	1
CC	GO:0005924	cell-substrate adherens junction	1/86	46/8277	0.38231	0.578496	0.553344	ITGA5	1
CC	GO:0030055	cell-substrate junction	1/86	46/8277	0.38231	0.578496	0.553344	ITGA5	1
CC	GO:0030658	transport vesicle membrane	1/86	47/8277	0.388764	0.580622	0.555377	DMBT1	1
CC	GO:0044450	microtubule organizing center part	1/86	47/8277	0.388764	0.580622	0.555377	CAPG	1
CC	GO:0044448	cell cortex part	1/86	48/8277	0.395151	0.584302	0.558897	RALB	1
CC	GO:0044455	mitochondrial membrane part	2/86	131/8277	0.396309	0.584302	0.558897	ETFDH/PARK7	2
CC	GO:0030424	axon	2/86	132/8277	0.399981	0.584422	0.559012	STXBP1/RTN4	2
CC	GO:0032838	plasma membrane bounded cell projection cytoplasm	1/86	49/8277	0.401472	0.584422	0.559012	SOD1	1
CC	GO:0000922	spindle pole	1/86	51/8277	0.41392	0.598752	0.572719	CALM3	1
CC	GO:0005798	Golgi-associated vesicle	1/86	54/8277	0.432112	0.617303	0.590464	YIPF6	1
CC	GO:0030027	lamellipodium	1/86	54/8277	0.432112	0.617303	0.590464	NME2	1
CC	GO:0044432	endoplasmic reticulum part	4/86	329/8277	0.447941	0.635965	0.608314	SELENOF/DAD1/RTN4/FMO5	4
CC	GO:0098803	respiratory chain complex	1/86	58/8277	0.455503	0.642734	0.614789	PARK7	1
CC	GO:0005746	mitochondrial respiratory chain	1/86	59/8277	0.4612	0.642886	0.614934	PARK7	1
CC	GO:0009898	cytoplasmic side of plasma membrane	1/86	59/8277	0.4612	0.642886	0.614934	CHMP4A	1
CC	GO:0016323	basolateral plasma membrane	1/86	60/8277	0.466839	0.642952	0.614997	RHCG	1
CC	GO:1990204	oxidoreductase complex	1/86	60/8277	0.466839	0.642952	0.614997	PARK7	1
CC	GO:0097060	synaptic membrane	1/86	62/8277	0.477941	0.654325	0.625876	STXBP1	1
CC	GO:0005730	nucleolus	4/86	346/8277	0.487053	0.662854	0.634034	SDCBP2/CLEC3B/CAPG/PTPN6	4
CC	GO:0005802	trans-Golgi network	1/86	65/8277	0.494168	0.66858	0.639512	YIPF6	1
CC	GO:0030176	integral component of endoplasmic reticulum membrane	1/86	66/8277	0.499465	0.671796	0.642587	RTN4	1
CC	GO:0031227	intrinsic component of endoplasmic reticulum membrane	1/86	67/8277	0.504708	0.6749	0.645557	RTN4	1
CC	GO:0005770	late endosome	1/86	68/8277	0.509896	0.677897	0.648423	SLC31A2	1
CC	GO:0005743	mitochondrial inner membrane	2/86	169/8277	0.527473	0.688407	0.658477	ETFDH/PARK7	2
CC	GO:0030135	coated vesicle	1/86	72/8277	0.530117	0.688407	0.658477	YIPF6	1
CC	GO:0033267	axon part	1/86	72/8277	0.530117	0.688407	0.658477	RTN4	1
CC	GO:0005929	cilium	2/86	171/8277	0.533842	0.688407	0.658477	SLC9A3R1/DEFB1	2
CC	GO:0030017	sarcomere	1/86	73/8277	0.535042	0.688407	0.658477	CALM3	1
CC	GO:0044452	nucleolar part	1/86	74/8277	0.539916	0.688407	0.658477	CLEC3B	1
CC	GO:0070469	respiratory chain	1/86	74/8277	0.539916	0.688407	0.658477	PARK7	1
CC	GO:0016604	nuclear body	3/86	273/8277	0.543529	0.688407	0.658477	SUMO2/SDCBP2/PARK7	3
CC	GO:0005938	cell cortex	1/86	75/8277	0.54474	0.688407	0.658477	RALB	1
CC	GO:0098588	bounding membrane of organelle	5/86	477/8277	0.557671	0.694864	0.664653	DMBT1/CHMP4A/TMEM106B/GBA/RAB11B	5
CC	GO:0030054	cell junction	3/86	279/8277	0.558412	0.694864	0.664653	SNAP23/ITGA5/PTPN6	3
CC	GO:0044449	contractile fiber part	1/86	78/8277	0.558912	0.694864	0.664653	CALM3	1
CC	GO:0019866	organelle inner membrane	2/86	184/8277	0.573821	0.709564	0.678713	ETFDH/PARK7	2
CC	GO:0030016	myofibril	1/86	82/8277	0.577133	0.709843	0.67898	CALM3	1
CC	GO:0098800	inner mitochondrial membrane protein complex	1/86	85/8277	0.590308	0.714921	0.683837	PARK7	1
CC	GO:0043292	contractile fiber	1/86	86/8277	0.594609	0.714921	0.683837	CALM3	1
CC	GO:0045121	membrane raft	1/86	87/8277	0.598866	0.714921	0.683837	TLR6	1
CC	GO:0098857	membrane microdomain	1/86	87/8277	0.598866	0.714921	0.683837	TLR6	1
CC	GO:0005789	endoplasmic reticulum membrane	3/86	297/8277	0.601312	0.714921	0.683837	DAD1/RTN4/FMO5	3
CC	GO:0042175	nuclear outer membrane-endoplasmic reticulum membrane network	3/86	298/8277	0.603616	0.714921	0.683837	DAD1/RTN4/FMO5	3
CC	GO:0098589	membrane region	1/86	89/8277	0.607246	0.714921	0.683837	TLR6	1
CC	GO:0005769	early endosome	1/86	90/8277	0.611371	0.714921	0.683837	RAB22A	1
CC	GO:0031301	integral component of organelle membrane	1/86	90/8277	0.611371	0.714921	0.683837	ETFDH	1
CC	GO:0098827	endoplasmic reticulum subcompartment	3/86	302/8277	0.612745	0.714921	0.683837	DAD1/RTN4/FMO5	3
CC	GO:0098562	cytoplasmic side of membrane	1/86	91/8277	0.615454	0.714921	0.683837	CHMP4A	1
CC	GO:0031012	extracellular matrix	1/86	95/8277	0.631363	0.726068	0.6945	SOD1	1
CC	GO:0031300	intrinsic component of organelle membrane	1/86	95/8277	0.631363	0.726068	0.6945	ETFDH	1
CC	GO:0005874	microtubule	1/86	98/8277	0.642867	0.731977	0.700152	CALM3	1
CC	GO:0030659	cytoplasmic vesicle membrane	1/86	98/8277	0.642867	0.731977	0.700152	DMBT1	1
CC	GO:0009986	cell surface	2/86	211/8277	0.648834	0.735132	0.70317	ITGA5/FGG	2
CC	GO:0012506	vesicle membrane	1/86	104/8277	0.664821	0.749553	0.716963	DMBT1	1
CC	GO:0005759	mitochondrial matrix	1/86	107/8277	0.675292	0.757644	0.724703	PARK7	1
CC	GO:0005815	microtubule organizing center	2/86	226/8277	0.685854	0.765759	0.732465	CAPG/CALM3	2
CC	GO:0031966	mitochondrial membrane	2/86	252/8277	0.742497	0.824997	0.789127	ETFDH/PARK7	2
CC	GO:0005794	Golgi apparatus	4/86	483/8277	0.747446	0.826503	0.790568	YIPF3/YIPF6/ITGA5/TLR6	4
CC	GO:0031984	organelle subcompartment	4/86	489/8277	0.756178	0.832157	0.795977	DAD1/RTN4/YIPF6/FMO5	4
CC	GO:0016607	nuclear speck	1/86	140/8277	0.771159	0.844602	0.807881	SDCBP2	1
CC	GO:0098798	mitochondrial protein complex	1/86	143/8277	0.778339	0.846226	0.809433	PARK7	1
CC	GO:0005740	mitochondrial envelope	2/86	272/8277	0.779999	0.846226	0.809433	ETFDH/PARK7	2
CC	GO:0005635	nuclear envelope	1/86	149/8277	0.792038	0.855253	0.818068	RTN4	1
CC	GO:0031967	organelle envelope	3/86	417/8277	0.815568	0.872469	0.834535	RTN4/ETFDH/PARK7	3
CC	GO:0031975	envelope	3/86	417/8277	0.815568	0.872469	0.834535	RTN4/ETFDH/PARK7	3
CC	GO:0044451	nucleoplasm part	3/86	436/8277	0.838715	0.893076	0.854247	SUMO2/SDCBP2/PARK7	3
CC	GO:0005813	centrosome	1/86	178/8277	0.84732	0.895672	0.85673	CALM3	1
CC	GO:0099513	polymeric cytoskeletal fiber	1/86	179/8277	0.848941	0.895672	0.85673	CALM3	1
CC	GO:0000785	chromatin	1/86	190/8277	0.86569	0.909172	0.869643	PARK7	1
CC	GO:0044429	mitochondrial part	2/86	365/8277	0.898489	0.939329	0.898489	ETFDH/PARK7	2
CC	GO:0098791	Golgi subcompartment	1/86	220/8277	0.902599	0.939357	0.898515	YIPF6	1
CC	GO:0015630	microtubule cytoskeleton	2/86	375/8277	0.906913	0.939594	0.898742	CAPG/CALM3	2
CC	GO:0044431	Golgi apparatus part	1/86	241/8277	0.922274	0.949225	0.907954	YIPF6	1
CC	GO:0099081	supramolecular polymer	1/86	255/8277	0.933151	0.949225	0.907954	CALM3	1
CC	GO:0099512	supramolecular fiber	1/86	255/8277	0.933151	0.949225	0.907954	CALM3	1
CC	GO:0099080	supramolecular complex	1/86	256/8277	0.933868	0.949225	0.907954	CALM3	1
CC	GO:1990904	ribonucleoprotein complex	2/86	419/8277	0.936844	0.949225	0.907954	RPL8/RPL9	2
CC	GO:0044427	chromosomal part	1/86	312/8277	0.963914	0.972369	0.930093	PARK7	1
CC	GO:1990234	transferase complex	1/86	331/8277	0.970647	0.972503	0.93022	DAD1	1
CC	GO:0005694	chromosome	1/86	337/8277	0.972503	0.972503	0.93022	PARK7	1
MF	GO:0016209	antioxidant activity	4/78	44/7722	0.000962596	0.103818	0.0947712	SOD1/TXN/PRDX2/PARK7	4
MF	GO:0004866	endopeptidase inhibitor activity	5/78	81/7722	0.00130092	0.103818	0.0947712	WFDC2/LOC396685/FETUB/SERPINI1/CST3	5
MF	GO:0030414	peptidase inhibitor activity	5/78	85/7722	0.00161411	0.103818	0.0947712	WFDC2/LOC396685/FETUB/SERPINI1/CST3	5
MF	GO:0061135	endopeptidase regulator activity	5/78	88/7722	0.00188304	0.103818	0.0947712	WFDC2/LOC396685/FETUB/SERPINI1/CST3	5
MF	GO:0031625	ubiquitin protein ligase binding	6/78	137/7722	0.00252046	0.103818	0.0947712	SUMO2/RTN4/PSMA3/UBE2V1/RALB/UBE2K	6
MF	GO:0004869	cysteine-type endopeptidase inhibitor activity	3/78	28/7722	0.00270825	0.103818	0.0947712	WFDC2/FETUB/CST3	3
MF	GO:0044389	ubiquitin-like protein ligase binding	6/78	142/7722	0.00301545	0.103818	0.0947712	SUMO2/RTN4/PSMA3/UBE2V1/RALB/UBE2K	6
MF	GO:0061134	peptidase regulator activity	5/78	106/7722	0.00423201	0.10484	0.0957045	WFDC2/LOC396685/FETUB/SERPINI1/CST3	5
MF	GO:0016645	oxidoreductase activity, acting on the CH-NH group of donors	2/78	10/7722	0.00430106	0.10484	0.0957045	ETFDH/BLVRB	2
MF	GO:0019003	GDP binding	3/78	33/7722	0.00435021	0.10484	0.0957045	RAB22A/RAB11B/RALB	3
MF	GO:0008233	peptidase activity	9/78	322/7722	0.00492858	0.104886	0.0957469	CTSB/PLG/CAPN1/CTSV/C1S/USP5/PSMA3/GGT1/PARK7	9
MF	GO:0031489	myosin V binding	2/78	11/7722	0.00522256	0.104886	0.0957469	RAB25/RAB11B	2
MF	GO:0004857	enzyme inhibitor activity	6/78	163/7722	0.00592154	0.109776	0.100211	APOC3/WFDC2/LOC396685/FETUB/SERPINI1/CST3	6
MF	GO:0004197	cysteine-type endopeptidase activity	3/78	42/7722	0.00857794	0.147663	0.134796	CTSB/CAPN1/CTSV	3
MF	GO:0004867	serine-type endopeptidase inhibitor activity	3/78	44/7722	0.00975461	0.156724	0.143068	WFDC2/LOC396685/SERPINI1	3
MF	GO:0005496	steroid binding	3/78	48/7722	0.012378	0.171132	0.15622	NPC2/S100G/GC	3
MF	GO:0070011	peptidase activity, acting on L-amino acid peptides	8/78	310/7722	0.0125825	0.171132	0.15622	CTSB/PLG/CAPN1/CTSV/C1S/USP5/PSMA3/GGT1	8
MF	GO:0008234	cysteine-type peptidase activity	4/78	90/7722	0.0127817	0.171132	0.15622	CTSB/CAPN1/CTSV/USP5	4
MF	GO:0045309	protein phosphorylated amino acid binding	2/78	18/7722	0.0138794	0.17605	0.160709	YWHAB/PTPN6	2
MF	GO:0030234	enzyme regulator activity	9/78	386/7722	0.0152821	0.18415	0.168104	APOC3/WFDC2/ARHGDIA/LOC396685/FETUB/SERPINI1/CALM3/PARK7/CST3	9
MF	GO:0019904	protein domain specific binding	6/78	206/7722	0.0175149	0.201005	0.18349	SLC9A3R1/YWHAB/CLEC3B/CAPG/CALM3/PTPN6	6
MF	GO:0004175	endopeptidase activity	6/78	209/7722	0.0186757	0.204584	0.186757	CTSB/PLG/CAPN1/CTSV/C1S/PSMA3	6
MF	GO:0005509	calcium ion binding	7/78	273/7722	0.0199111	0.205026	0.18716	S100G/CAPN1/C1S/CLEC3B/CALM3/PRRG1/PADI2	7
MF	GO:0017022	myosin binding	2/78	22/7722	0.0204175	0.205026	0.18716	RAB25/RAB11B	2
MF	GO:0019905	syntaxin binding	2/78	24/7722	0.0240806	0.232137	0.211909	STXBP1/SNAP23	2
MF	GO:0016684	oxidoreductase activity, acting on peroxide as acceptor	2/78	26/7722	0.027991	0.259455	0.236847	PRDX2/PARK7	2
MF	GO:0008092	cytoskeletal protein binding	8/78	368/7722	0.031575	0.267074	0.243802	RHCG/RAB25/ARPC1B/TPPP3/CAPG/CALM3/RAB11B/GC	8
MF	GO:0016836	hydro-lyase activity	2/78	28/7722	0.0321375	0.267074	0.243802	LOC100153915/PARK7	2
MF	GO:0051117	ATPase binding	2/78	28/7722	0.0321375	0.267074	0.243802	CHMP4A/RALB	2
MF	GO:0005507	copper ion binding	2/78	31/7722	0.0387765	0.309843	0.282844	SOD1/PARK7	2
MF	GO:0050839	cell adhesion molecule binding	3/78	75/7722	0.0398553	0.309843	0.282844	ITGA5/FGG/PTPN6	3
MF	GO:0016835	carbon-oxygen lyase activity	2/78	34/7722	0.0458873	0.345589	0.315475	LOC100153915/PARK7	2
MF	GO:0051219	phosphoprotein binding	2/78	36/7722	0.0508734	0.37153	0.339156	YWHAB/PTPN6	2
MF	GO:0008289	lipid binding	6/78	273/7722	0.0571266	0.404927	0.369643	NPC2/S100G/APOC3/SDCBP2/GC/TLR6	6
MF	GO:0002020	protease binding	2/78	41/7722	0.0641291	0.439338	0.401055	PARK7/CST3	2
MF	GO:0061630	ubiquitin protein ligase activity	3/78	92/7722	0.065735	0.439338	0.401055	WWP1/UBE2V1/UBE2K	3
MF	GO:0061659	ubiquitin-like protein ligase activity	3/78	93/7722	0.0674502	0.439338	0.401055	WWP1/UBE2V1/UBE2K	3
MF	GO:0016491	oxidoreductase activity	8/78	440/7722	0.0750664	0.466382	0.425743	SOD1/TXN/PRDX2/ETFDH/ALDH6A1/FMO5/BLVRB/PARK7	8
MF	GO:0000149	SNARE binding	2/78	45/7722	0.0754727	0.466382	0.425743	STXBP1/SNAP23	2
MF	GO:0019902	phosphatase binding	2/78	47/7722	0.0813674	0.47456	0.433208	SOD1/SLC9A3R1	2
MF	GO:0004553	hydrolase activity, hydrolyzing O-glycosyl compounds	2/78	48/7722	0.0843669	0.47456	0.433208	HPX/GBA	2
MF	GO:0003924	GTPase activity	4/78	165/7722	0.0851614	0.47456	0.433208	RAB25/RAB22A/RAB11B/RALB	4
MF	GO:0004550	nucleoside diphosphate kinase activity	1/78	10/7722	0.096594	0.47456	0.433208	NME2	1
MF	GO:0048038	quinone binding	1/78	10/7722	0.096594	0.47456	0.433208	ETFDH	1
MF	GO:0051428	peptide hormone receptor binding	1/78	10/7722	0.096594	0.47456	0.433208	PSMC5	1
MF	GO:0071723	lipopeptide binding	1/78	10/7722	0.096594	0.47456	0.433208	TLR6	1
MF	GO:0015035	protein disulfide oxidoreductase activity	1/78	11/7722	0.105731	0.47456	0.433208	TXN	1
MF	GO:0017127	cholesterol transporter activity	1/78	11/7722	0.105731	0.47456	0.433208	NPC2	1
MF	GO:0035325	Toll-like receptor binding	1/78	11/7722	0.105731	0.47456	0.433208	TLR6	1
MF	GO:0015248	sterol transporter activity	1/78	12/7722	0.114777	0.47456	0.433208	NPC2	1
MF	GO:0015605	organophosphate ester transmembrane transporter activity	1/78	12/7722	0.114777	0.47456	0.433208	SLC33A1	1
MF	GO:0017025	TBP-class protein binding	1/78	12/7722	0.114777	0.47456	0.433208	PSMC5	1
MF	GO:0048020	CCR chemokine receptor binding	1/78	12/7722	0.114777	0.47456	0.433208	DEFB1	1
MF	GO:0001664	G protein-coupled receptor binding	3/78	119/7722	0.118695	0.47456	0.433208	PSMC5/SLC9A3R1/DEFB1	3
MF	GO:0052689	carboxylic ester hydrolase activity	2/78	59/7722	0.119368	0.47456	0.433208	LOC100153915/PLA2G4A	2
MF	GO:0015929	hexosaminidase activity	1/78	13/7722	0.123733	0.47456	0.433208	HPX	1
MF	GO:0042887	amide transmembrane transporter activity	1/78	13/7722	0.123733	0.47456	0.433208	SLC33A1	1
MF	GO:0016628	oxidoreductase activity, acting on the CH-CH group of donors, NAD or NADP as acceptor	1/78	14/7722	0.132599	0.47456	0.433208	BLVRB	1
MF	GO:0030165	PDZ domain binding	1/78	14/7722	0.132599	0.47456	0.433208	SLC9A3R1	1
MF	GO:0016798	hydrolase activity, acting on glycosyl bonds	2/78	64/7722	0.136295	0.47456	0.433208	HPX/GBA	2
MF	GO:0008519	ammonium transmembrane transporter activity	1/78	15/7722	0.141376	0.47456	0.433208	RHCG	1
MF	GO:0046915	transition metal ion transmembrane transporter activity	1/78	15/7722	0.141376	0.47456	0.433208	SLC31A2	1
MF	GO:0097718	disordered domain specific binding	1/78	15/7722	0.141376	0.47456	0.433208	CALM3	1
MF	GO:1901682	sulfur compound transmembrane transporter activity	1/78	15/7722	0.141376	0.47456	0.433208	SLC33A1	1
MF	GO:0001784	phosphotyrosine residue binding	1/78	16/7722	0.150066	0.47456	0.433208	PTPN6	1
MF	GO:0005272	sodium channel activity	1/78	16/7722	0.150066	0.47456	0.433208	KCNK1	1
MF	GO:0016620	oxidoreductase activity, acting on the aldehyde or oxo group of donors, NAD or NADP as acceptor	1/78	16/7722	0.150066	0.47456	0.433208	ALDH6A1	1
MF	GO:0051539	4 iron, 4 sulfur cluster binding	1/78	16/7722	0.150066	0.47456	0.433208	ETFDH	1
MF	GO:0051427	hormone receptor binding	2/78	69/7722	0.153719	0.47456	0.433208	PSMC5/PARK7	2
MF	GO:0005198	structural molecule activity	5/78	283/7722	0.157154	0.47456	0.433208	ARPC1B/SLC9A3R1/RPL8/FGG/RPL9	5
MF	GO:0019842	vitamin binding	2/78	70/7722	0.157256	0.47456	0.433208	S100G/GC	2
MF	GO:0005525	GTP binding	4/78	209/7722	0.160228	0.47456	0.433208	RAB25/RAB22A/RAB11B/RALB	4
MF	GO:0032550	purine ribonucleoside binding	4/78	209/7722	0.160228	0.47456	0.433208	RAB25/RAB22A/RAB11B/RALB	4
MF	GO:0001883	purine nucleoside binding	4/78	210/7722	0.162161	0.47456	0.433208	RAB25/RAB22A/RAB11B/RALB	4
MF	GO:0032549	ribonucleoside binding	4/78	210/7722	0.162161	0.47456	0.433208	RAB25/RAB22A/RAB11B/RALB	4
MF	GO:0001882	nucleoside binding	4/78	211/7722	0.164103	0.47456	0.433208	RAB25/RAB22A/RAB11B/RALB	4
MF	GO:0015036	disulfide oxidoreductase activity	1/78	18/7722	0.167186	0.47456	0.433208	TXN	1
MF	GO:0004252	serine-type endopeptidase activity	2/78	73/7722	0.167957	0.47456	0.433208	PLG/C1S	2
MF	GO:0032561	guanyl ribonucleotide binding	4/78	216/7722	0.17394	0.47456	0.433208	RAB25/RAB22A/RAB11B/RALB	4
MF	GO:0004812	aminoacyl-tRNA ligase activity	1/78	19/7722	0.175618	0.47456	0.433208	HARS	1
MF	GO:0016709	oxidoreductase activity, acting on paired donors, with incorporation or reduction of molecular oxygen, NAD(P)H as one donor, and incorporation of one atom of oxygen	1/78	19/7722	0.175618	0.47456	0.433208	FMO5	1
MF	GO:0016875	ligase activity, forming carbon-oxygen bonds	1/78	19/7722	0.175618	0.47456	0.433208	HARS	1
MF	GO:0032947	protein-containing complex scaffold activity	1/78	19/7722	0.175618	0.47456	0.433208	SLC9A3R1	1
MF	GO:0019001	guanyl nucleotide binding	4/78	217/7722	0.175932	0.47456	0.433208	RAB25/RAB22A/RAB11B/RALB	4
MF	GO:0016776	phosphotransferase activity, phosphate group as acceptor	1/78	20/7722	0.183966	0.47456	0.433208	NME2	1
MF	GO:0051015	actin filament binding	2/78	78/7722	0.186056	0.47456	0.433208	ARPC1B/CAPG	2
MF	GO:0008236	serine-type peptidase activity	2/78	79/7722	0.18971	0.47456	0.433208	PLG/C1S	2
MF	GO:0004298	threonine-type endopeptidase activity	1/78	21/7722	0.19223	0.47456	0.433208	PSMA3	1
MF	GO:0005044	scavenger receptor activity	1/78	21/7722	0.19223	0.47456	0.433208	DMBT1	1
MF	GO:0005546	phosphatidylinositol-4,5-bisphosphate binding	1/78	21/7722	0.19223	0.47456	0.433208	SDCBP2	1
MF	GO:0044390	ubiquitin-like protein conjugating enzyme binding	1/78	21/7722	0.19223	0.47456	0.433208	PARK7	1
MF	GO:0051087	chaperone binding	1/78	21/7722	0.19223	0.47456	0.433208	SOD1	1
MF	GO:0070003	threonine-type peptidase activity	1/78	21/7722	0.19223	0.47456	0.433208	PSMA3	1
MF	GO:0017171	serine hydrolase activity	2/78	81/7722	0.197048	0.47456	0.433208	PLG/C1S	2
MF	GO:0015932	nucleobase-containing compound transmembrane transporter activity	1/78	22/7722	0.200411	0.47456	0.433208	SLC33A1	1
MF	GO:0016903	oxidoreductase activity, acting on the aldehyde or oxo group of donors	1/78	22/7722	0.200411	0.47456	0.433208	ALDH6A1	1
MF	GO:0019205	nucleobase-containing compound kinase activity	1/78	22/7722	0.200411	0.47456	0.433208	NME2	1
MF	GO:0050661	NADP binding	1/78	22/7722	0.200411	0.47456	0.433208	FMO5	1
MF	GO:0097110	scaffold protein binding	1/78	22/7722	0.200411	0.47456	0.433208	PARK7	1
MF	GO:0140104	molecular carrier activity	1/78	22/7722	0.200411	0.47456	0.433208	PARK7	1
MF	GO:1901505	carbohydrate derivative transmembrane transporter activity	1/78	22/7722	0.200411	0.47456	0.433208	SLC33A1	1
MF	GO:0004842	ubiquitin-protein transferase activity	3/78	153/7722	0.200851	0.47456	0.433208	WWP1/UBE2V1/UBE2K	3
MF	GO:0016829	lyase activity	2/78	83/7722	0.204422	0.478308	0.436629	LOC100153915/PARK7	2
MF	GO:0005200	structural constituent of cytoskeleton	1/78	23/7722	0.208511	0.478583	0.436881	ARPC1B	1
MF	GO:0043621	protein self-association	1/78	23/7722	0.208511	0.478583	0.436881	SLC9A3R1	1
MF	GO:0003755	peptidyl-prolyl cis-trans isomerase activity	1/78	24/7722	0.21653	0.492299	0.449402	FKBP1A	1
MF	GO:0008514	organic anion transmembrane transporter activity	2/78	88/7722	0.222984	0.500897	0.45725	SLCO1A2/SLC33A1	2
MF	GO:0016667	oxidoreductase activity, acting on a sulfur group of donors	1/78	25/7722	0.224468	0.500897	0.45725	TXN	1
MF	GO:0019787	ubiquitin-like protein transferase activity	3/78	163/7722	0.227209	0.502361	0.458587	WWP1/UBE2V1/UBE2K	3
MF	GO:0016859	cis-trans isomerase activity	1/78	26/7722	0.232328	0.509008	0.464655	FKBP1A	1
MF	GO:0003779	actin binding	3/78	170/7722	0.246049	0.517697	0.472586	ARPC1B/CAPG/GC	3
MF	GO:0015485	cholesterol binding	1/78	28/7722	0.247811	0.517697	0.472586	NPC2	1
MF	GO:0017124	SH3 domain binding	1/78	28/7722	0.247811	0.517697	0.472586	PTPN6	1
MF	GO:0031072	heat shock protein binding	1/78	28/7722	0.247811	0.517697	0.472586	STIP1	1
MF	GO:0070491	repressing transcription factor binding	1/78	28/7722	0.247811	0.517697	0.472586	PARK7	1
MF	GO:0015291	secondary active transmembrane transporter activity	2/78	95/7722	0.249182	0.517697	0.472586	SLCO1A2/SLC33A1	2
MF	GO:0019843	rRNA binding	1/78	29/7722	0.255436	0.521696	0.476237	RPL9	1
MF	GO:0035258	steroid hormone receptor binding	1/78	29/7722	0.255436	0.521696	0.476237	PARK7	1
MF	GO:0019888	protein phosphatase regulator activity	1/78	30/7722	0.262985	0.523154	0.477568	CALM3	1
MF	GO:0032934	sterol binding	1/78	30/7722	0.262985	0.523154	0.477568	NPC2	1
MF	GO:0017111	nucleoside-triphosphatase activity	5/78	343/7722	0.264985	0.523154	0.477568	PSMC5/RAB25/RAB22A/RAB11B/RALB	5
MF	GO:0042562	hormone binding	1/78	31/7722	0.270459	0.523154	0.477568	TTR	1
MF	GO:0044325	ion channel binding	1/78	31/7722	0.270459	0.523154	0.477568	CALM3	1
MF	GO:0003735	structural constituent of ribosome	2/78	102/7722	0.275486	0.523154	0.477568	RPL8/RPL9	2
MF	GO:0016627	oxidoreductase activity, acting on the CH-CH group of donors	1/78	32/7722	0.277858	0.523154	0.477568	BLVRB	1
MF	GO:0051536	iron-sulfur cluster binding	1/78	32/7722	0.277858	0.523154	0.477568	ETFDH	1
MF	GO:0051540	metal cluster binding	1/78	32/7722	0.277858	0.523154	0.477568	ETFDH	1
MF	GO:0099094	ligand-gated cation channel activity	1/78	32/7722	0.277858	0.523154	0.477568	KCNK1	1
MF	GO:0004620	phospholipase activity	1/78	33/7722	0.285182	0.528684	0.482616	PLA2G4A	1
MF	GO:0047485	protein N-terminus binding	1/78	33/7722	0.285182	0.528684	0.482616	CALM3	1
MF	GO:0005249	voltage-gated potassium channel activity	1/78	34/7722	0.292434	0.530931	0.484667	KCNK1	1
MF	GO:1902936	phosphatidylinositol bisphosphate binding	1/78	34/7722	0.292434	0.530931	0.484667	SDCBP2	1
MF	GO:0004843	thiol-dependent ubiquitin-specific protease activity	1/78	35/7722	0.299613	0.530931	0.484667	USP5	1
MF	GO:0008013	beta-catenin binding	1/78	35/7722	0.299613	0.530931	0.484667	SLC9A3R1	1
MF	GO:0038024	cargo receptor activity	1/78	35/7722	0.299613	0.530931	0.484667	DMBT1	1
MF	GO:0043022	ribosome binding	1/78	35/7722	0.299613	0.530931	0.484667	EIF5A	1
MF	GO:0016462	pyrophosphatase activity	5/78	362/7722	0.302373	0.531912	0.485563	PSMC5/RAB25/RAB22A/RAB11B/RALB	5
MF	GO:0019903	protein phosphatase binding	1/78	36/7722	0.306719	0.534269	0.487714	SOD1	1
MF	GO:0016817	hydrolase activity, acting on acid anhydrides	5/78	366/7722	0.310364	0.534269	0.487714	PSMC5/RAB25/RAB22A/RAB11B/RALB	5
MF	GO:0016818	hydrolase activity, acting on acid anhydrides, in phosphorus-containing anhydrides	5/78	366/7722	0.310364	0.534269	0.487714	PSMC5/RAB25/RAB22A/RAB11B/RALB	5
MF	GO:0043130	ubiquitin binding	1/78	37/7722	0.313755	0.536276	0.489547	USP5	1
MF	GO:0019208	phosphatase regulator activity	1/78	38/7722	0.32072	0.544321	0.49689	CALM3	1
MF	GO:0043178	alcohol binding	1/78	39/7722	0.327616	0.552135	0.504024	NPC2	1
MF	GO:0015294	solute:cation symporter activity	1/78	40/7722	0.334442	0.559725	0.510953	SLC33A1	1
MF	GO:0050660	flavin adenine dinucleotide binding	1/78	41/7722	0.3412	0.567097	0.517682	FMO5	1
MF	GO:0008324	cation transmembrane transporter activity	4/78	294/7722	0.345737	0.568743	0.519184	RHCG/SLC31A2/KCNK1/SLC33A1	4
MF	GO:0042826	histone deacetylase binding	1/78	42/7722	0.34789	0.568743	0.519184	YWHAB	1
MF	GO:0016247	channel regulator activity	1/78	43/7722	0.354513	0.568743	0.519184	SLC9A3R1	1
MF	GO:0005178	integrin binding	1/78	44/7722	0.361069	0.568743	0.519184	ITGA5	1
MF	GO:0008135	translation factor activity, RNA binding	1/78	44/7722	0.361069	0.568743	0.519184	EIF5A	1
MF	GO:0019783	ubiquitin-like protein-specific protease activity	1/78	44/7722	0.361069	0.568743	0.519184	USP5	1
MF	GO:0036459	thiol-dependent ubiquitinyl hydrolase activity	1/78	44/7722	0.361069	0.568743	0.519184	USP5	1
MF	GO:0042379	chemokine receptor binding	1/78	44/7722	0.361069	0.568743	0.519184	DEFB1	1
MF	GO:0005267	potassium channel activity	1/78	45/7722	0.36756	0.571497	0.521698	KCNK1	1
MF	GO:0032182	ubiquitin-like protein binding	1/78	45/7722	0.36756	0.571497	0.521698	USP5	1
MF	GO:0016298	lipase activity	1/78	46/7722	0.373986	0.57408	0.524057	PLA2G4A	1
MF	GO:0101005	ubiquitinyl hydrolase activity	1/78	46/7722	0.373986	0.57408	0.524057	USP5	1
MF	GO:0022843	voltage-gated cation channel activity	1/78	47/7722	0.380347	0.58015	0.529597	KCNK1	1
MF	GO:0015293	symporter activity	1/78	48/7722	0.386644	0.583457	0.532616	SLC33A1	1
MF	GO:0015075	ion transmembrane transporter activity	5/78	404/7722	0.387357	0.583457	0.532616	RHCG/SLC31A2/KCNK1/SLCO1A2/SLC33A1	5
MF	GO:0008509	anion transmembrane transporter activity	2/78	133/7722	0.390114	0.58396	0.533075	SLCO1A2/SLC33A1	2
MF	GO:0140101	catalytic activity, acting on a tRNA	1/78	49/7722	0.392879	0.584468	0.533539	HARS	1
MF	GO:0009055	electron transfer activity	1/78	50/7722	0.39905	0.588215	0.536959	ETFDH	1
MF	GO:0015276	ligand-gated ion channel activity	1/78	51/7722	0.40516	0.588215	0.536959	KCNK1	1
[truncated: 77 more rows]

## Sheet:  KEGG analysis of cluster1
Table S4. KEGG pathway analysis of proteins in cluster1
#Term	Database	ID	Input number	Background number	P-Value	Corrected P-Value	Input
Endocytosis	KEGG PATHWAY	ssc04144	16	238	5.56016e-09	1.31776e-06	HSPA2|WWP1|EPN1|CHMP4C|VPS37C|PARD6B|VPS37B|CHMP2B|NEDD4L|RAB22A|RAB11B|CHMP2A|FOLR1|CHMP4A|SH3GL1|ARPC1B
Complement and coagulation cascades	KEGG PATHWAY	ssc04610	9	80	2.45827e-07	2.91305e-05	F2|CFH|CD55|C4BPA|CFI|PLG|FGG|FGA|FGB
Lysosome	KEGG PATHWAY	ssc04142	10	118	5.99457e-07	4.73571e-05	GNS|CTSL|NPC2|CTSA|CTSB|GBA|AGA|TCIRG1|DNASE2|CTSS
Antigen processing and presentation	KEGG PATHWAY	ssc04612	7	62	5.36272e-06	0.000317741	HSPA2|TAP2|CTSL|HSPA4|CTSB|PSME2|CTSS
Cholesterol metabolism	KEGG PATHWAY	ssc04979	6	47	1.35192e-05	0.000568808	LRP2|APOE|NPC2|APOC3|APOA4|APOA1
Bacterial invasion of epithelial cells	KEGG PATHWAY	ssc05100	7	73	1.44002e-05	0.000568808	CTTN|FN1|ARPC1B|VCL|ILK|ITGA5|CRK
Staphylococcus aureus infection	KEGG PATHWAY	ssc05150	6	53	2.52542e-05	0.000855037	CFH|CFI|DEFB1|PLG|ICAM1|FGG
Platelet activation	KEGG PATHWAY	ssc04611	8	122	4.63089e-05	0.0013719	F2|SNAP23|MYLK|COL3A1|PLA2G4A|FGG|FGA|FGB
Other glycan degradation	KEGG PATHWAY	ssc00511	4	18	5.8767e-05	0.00154753	MAN2C1|AGA|FUCA2|GBA
Proteasome	KEGG PATHWAY	ssc03050	5	44	0.000120061	0.00284545	PSMC5|PSMA6|PSME2|PSMD11|PSMA3
Phagosome	KEGG PATHWAY	ssc04145	8	143	0.000132564	0.00285616	NOS1|TAP2|CTSL|DYNC1I2|ITGA5|TCIRG1|TLR6|CTSS
Salivary secretion	KEGG PATHWAY	ssc04970	6	75	0.000151819	0.00299843	CD38|NOS1|CALM2|DMBT1|ATP2B1|CST3
Tight junction	KEGG PATHWAY	ssc04530	8	166	0.000348213	0.00634819	CTTN|HSPA4|SLC9A3R1|PPP2CB|PPP2R2A|PARD6B|NEDD4L|PATJ
Metabolic pathways	KEGG PATHWAY	ssc01100	28	1388	0.000383285	0.00648847	CD38|GNS|GBA|ALDH3A2|CAT|MGST2|ACSBG1|LTA4H|DAD1|FUK|TALDO1|FASN|FDFT1|NOS1|PDHA1|UAP1|ENPP3|PGM2|ALDH6A1|GGT1|PLCD1|BLVRB|STT3A|SLC33A1|PLA2G4A|NME2|TCIRG1|ALPL
Focal adhesion	KEGG PATHWAY	ssc04510	8	194	0.000929089	0.0146796	PDGFD|FN1|VCL|MYLK|ILK|ITGA5|CRK|FLNB
Pertussis	KEGG PATHWAY	ssc05133	5	73	0.00105411	0.0156139	IRF3|CASP7|CALM2|ITGA5|C4BPA
PPAR signaling pathway	KEGG PATHWAY	ssc03320	5	75	0.00118137	0.0164698	ILK|APOC3|APOA1|ADIPOQ|ACSBG1
Regulation of actin cytoskeleton	KEGG PATHWAY	ssc04810	8	207	0.00138408	0.0182238	F2|PDGFD|FN1|ARPC1B|VCL|MYLK|ITGA5|CRK
Human papillomavirus infection	KEGG PATHWAY	ssc05165	10	318	0.00164631	0.0205355	IRF3|FN1|SLC9A3R1|PPP2CB|PPP2R2A|PARD6B|MX1|TCIRG1|ITGA5|PATJ
Fc gamma R-mediated phagocytosis	KEGG PATHWAY	ssc04666	5	89	0.00241327	0.0285972	MARCKSL1|ARPC1B|PLA2G4A|MARCKS|CRK
Fluid shear stress and atherosclerosis	KEGG PATHWAY	ssc05418	6	134	0.00271174	0.0292129	TXN|CTSL|SUMO2|MGST2|ICAM1|CALM2
Ubiquitin mediated proteolysis	KEGG PATHWAY	ssc04120	6	134	0.00271174	0.0292129	UBE2K|WWP1|STUB1|HUWE1|NEDD4L|ELOB
Adrenergic signaling in cardiomyocytes	KEGG PATHWAY	ssc04261	6	143	0.00368795	0.0380019	CALM2|PPP2R2A|PPP2CB|TPM3|TPM1|ATP2B1
Riboflavin metabolism	KEGG PATHWAY	ssc00740	2	8	0.00413674	0.0382554	BLVRB|ENPP3
Calcium signaling pathway	KEGG PATHWAY	ssc04020	7	196	0.00414432	0.0382554	CD38|NOS1|ADORA2B|CALM2|MYLK|PLCD1|ATP2B1
Necroptosis	KEGG PATHWAY	ssc04217	6	147	0.00419679	0.0382554	CHMP4A|CHMP4C|CHMP2B|CHMP2A|CAPN1|PLA2G4A
Hippo signaling pathway	KEGG PATHWAY	ssc04390	6	150	0.00461116	0.0404757	PPP2CB|PPP2R2A|PARD6B|CTGF|YWHAB|PATJ
Rap1 signaling pathway	KEGG PATHWAY	ssc04015	7	211	0.00607823	0.0514479	ADORA2B|PDGFD|PARD6B|EFNA1|CRK|RALB|CALM2
Protein processing in endoplasmic reticulum	KEGG PATHWAY	ssc04141	6	161	0.00639091	0.0522292	HSPA2|STUB1|DNAJC5|CAPN1|STT3A|DAD1
Alzheimer disease	KEGG PATHWAY	ssc05010	6	168	0.00775597	0.0612721	CASP7|APOE|CALM2|NOS1|RTN4|CAPN1
AMPK signaling pathway	KEGG PATHWAY	ssc04152	5	121	0.00833696	0.0637374	FASN|PPP2CB|PPP2R2A|RAB11B|ADIPOQ
Vasopressin-regulated water reabsorption	KEGG PATHWAY	ssc04962	3	43	0.0105277	0.0779707	DYNC1I2|RAB11B|ARHGDIA
Apoptosis	KEGG PATHWAY	ssc04210	5	134	0.0123922	0.0863807	CASP7|CTSB|CTSS|CTSL|CAPN1
Apelin signaling pathway	KEGG PATHWAY	ssc04371	5	134	0.0123922	0.0863807	NOS1|CTGF|GNG10|MYLK|CALM2
Amyotrophic lateral sclerosis (ALS)	KEGG PATHWAY	ssc05014	3	48	0.0139333	0.0943486	NOS1|SOD1|CAT
Amino sugar and nucleotide sugar metabolism	KEGG PATHWAY	ssc00520	3	49	0.0146808	0.0961434	UAP1|FUK|PGM2
Epstein-Barr virus infection	KEGG PATHWAY	ssc05169	6	195	0.0150097	0.0961434	IRF3|TAP2|CD58|PSMD11|ICAM1|PSMC5
Fatty acid biosynthesis	KEGG PATHWAY	ssc00061	2	18	0.0163703	0.101708	FASN|ACSBG1
Proteoglycans in cancer	KEGG PATHWAY	ssc05205	6	200	0.0167418	0.101708	CTTN|CTSL|FN1|ITGA5|FLNB|PTPN6
Hepatitis C	KEGG PATHWAY	ssc05160	5	146	0.0171659	0.101708	YWHAB|IRF3|PPP2CB|PPP2R2A|MX1
Human immunodeficiency virus 1 infection	KEGG PATHWAY	ssc05170	6	204	0.0182231	0.105338	IRF3|TAP2|CALM2|GNG10|ELOB|CRK
Influenza A	KEGG PATHWAY	ssc05164	5	150	0.018994	0.107181	IRF3|PLG|RAB11B|ICAM1|MX1
AGE-RAGE signaling pathway in diabetic complications	KEGG PATHWAY	ssc04933	4	100	0.0197175	0.108676	COL3A1|ICAM1|FN1|PLCD1
PI3K-Akt signaling pathway	KEGG PATHWAY	ssc04151	8	335	0.0210727	0.113505	PDGFD|FN1|GNG10|PPP2CB|PPP2R2A|ITGA5|EFNA1|YWHAB
Long-term depression	KEGG PATHWAY	ssc04730	3	58	0.0224177	0.118067	NOS1|PLA2G4A|PPP2CB
Vitamin digestion and absorption	KEGG PATHWAY	ssc04977	2	22	0.023175	0.119402	APOA4|APOA1
Longevity regulating pathway - multiple species	KEGG PATHWAY	ssc04213	3	61	0.0254029	0.127899	HSPA2|SOD1|CAT
Arachidonic acid metabolism	KEGG PATHWAY	ssc00590	3	62	0.0264432	0.127899	LTA4H|PLA2G4A|GGT1
Glycolysis / Gluconeogenesis	KEGG PATHWAY	ssc00010	3	62	0.0264432	0.127899	ALDH3A2|PDHA1|PGM2
Carbon metabolism	KEGG PATHWAY	ssc01200	4	112	0.0280515	0.132964	ALDH6A1|PDHA1|TALDO1|CAT
Ras signaling pathway	KEGG PATHWAY	ssc04014	6	229	0.0295421	0.137284	PDGFD|GNG10|EFNA1|CALM2|PLA2G4A|RALB
Aminoacyl-tRNA biosynthesis	KEGG PATHWAY	ssc00970	3	66	0.0308291	0.140509	AARS|HARS|VARS
Pathways in cancer	KEGG PATHWAY	ssc05200	10	506	0.0329308	0.147256	CASP7|F2|CALM2|FN1|TPM3|GNG10|MGST2|ELOB|CRK|RALB
Pentose phosphate pathway	KEGG PATHWAY	ssc00030	2	28	0.0351465	0.154254	PGM2|TALDO1
Thyroid hormone synthesis	KEGG PATHWAY	ssc04918	3	71	0.0368139	0.157989	LRP2|TTR|ALB
Nicotinate and nicotinamide metabolism	KEGG PATHWAY	ssc00760	2	29	0.0373308	0.157989	CD38|ENPP3
Yersinia infection	KEGG PATHWAY	ssc05135	4	125	0.0391273	0.162687	IRF3|CRK|ITGA5|FN1
Dopaminergic synapse	KEGG PATHWAY	ssc04728	4	126	0.0400689	0.16373	GNG10|PPP2CB|PPP2R2A|CALM2
Synaptic vesicle cycle	KEGG PATHWAY	ssc04721	3	76	0.0433486	0.171663	STXBP1|TCIRG1|NAPA
Vascular smooth muscle contraction	KEGG PATHWAY	ssc04270	4	130	0.0439634	0.171663	PLA2G4A|ADORA2B|CALM2|MYLK
Porphyrin and chlorophyll metabolism	KEGG PATHWAY	ssc00860	2	32	0.0441832	0.171663	BLVRB|CP
beta-Alanine metabolism	KEGG PATHWAY	ssc00410	2	33	0.0465632	0.172429	ALDH3A2|ALDH6A1
Starch and sucrose metabolism	KEGG PATHWAY	ssc00500	2	33	0.0465632	0.172429	ENPP3|PGM2
Prion diseases	KEGG PATHWAY	ssc05020	2	33	0.0465632	0.172429	STIP1|SOD1
Salmonella infection	KEGG PATHWAY	ssc05132	3	80	0.0489645	0.178532	ARPC1B|FLNB|DYNC1I2
African trypanosomiasis	KEGG PATHWAY	ssc05143	2	35	0.0514599	0.184788	APOA1|ICAM1
Peroxisome	KEGG PATHWAY	ssc04146	3	84	0.0549174	0.194174	SOD1|PRDX1|CAT
Pyruvate metabolism	KEGG PATHWAY	ssc00620	2	37	0.0565317	0.194174	ALDH3A2|PDHA1
Fat digestion and absorption	KEGG PATHWAY	ssc04975	2	37	0.0565317	0.194174	APOA4|APOA1
Cell adhesion molecules (CAMs)	KEGG PATHWAY	ssc04514	4	143	0.0580335	0.196485	CD58|VCAN|ICAM1|MPZL1
Hematopoietic cell lineage	KEGG PATHWAY	ssc04640	3	88	0.0611988	0.199623	CD38|ITGA5|CD55
Phospholipase D signaling pathway	KEGG PATHWAY	ssc04072	4	146	0.0615844	0.199623	PLA2G4A|F2|PDGFD|RALB
Hypertrophic cardiomyopathy (HCM)	KEGG PATHWAY	ssc05410	3	89	0.0628194	0.199623	TPM3|ITGA5|TPM1
Rheumatoid arthritis	KEGG PATHWAY	ssc05323	3	89	0.0628194	0.199623	TCIRG1|CTSL|ICAM1
NOD-like receptor signaling pathway	KEGG PATHWAY	ssc04621	4	148	0.0640142	0.199623	IRF3|TXN|CTSB|DEFB1
Oxytocin signaling pathway	KEGG PATHWAY	ssc04921	4	148	0.0640142	0.199623	CD38|PLA2G4A|CALM2|MYLK
Amoebiasis	KEGG PATHWAY	ssc05146	3	91	0.0661199	0.202374	COL3A1|VCL|FN1
Fatty acid degradation	KEGG PATHWAY	ssc00071	2	41	0.0671659	0.202374	ALDH3A2|ACSBG1
Human cytomegalovirus infection	KEGG PATHWAY	ssc05163	5	215	0.0674581	0.202374	IRF3|CRK|TAP2|GNG10|CALM2
Dilated cardiomyopathy (DCM)	KEGG PATHWAY	ssc05414	3	93	0.0694984	0.202839	TPM3|ITGA5|TPM1
Mineral absorption	KEGG PATHWAY	ssc04978	2	42	0.0699205	0.202839	S100G|ATOX1
MAPK signaling pathway	KEGG PATHWAY	ssc04010	6	286	0.0701806	0.202839	HSPA2|PDGFD|EFNA1|CRK|FLNB|PLA2G4A
Circadian entrainment	KEGG PATHWAY	ssc04713	3	95	0.0729536	0.205833	NOS1|GNG10|CALM2
Toll-like receptor signaling pathway	KEGG PATHWAY	ssc04620	3	95	0.0729536	0.205833	IRF3|TLR6|TOLLIP
Choline metabolism in cancer	KEGG PATHWAY	ssc05231	3	96	0.0747096	0.208308	SLC44A2|PDGFD|PLA2G4A
Tryptophan metabolism	KEGG PATHWAY	ssc00380	2	45	0.0783992	0.216054	ALDH3A2|CAT
Tuberculosis	KEGG PATHWAY	ssc05152	4	163	0.0837975	0.226822	TCIRG1|CALM2|CTSS|TLR6
Drug metabolism - cytochrome P450	KEGG PATHWAY	ssc00982	2	47	0.0842209	0.226822	MGST2|FMO5
Arginine and proline metabolism	KEGG PATHWAY	ssc00330	2	48	0.0871798	0.232153	ALDH3A2|NOS1
N-Glycan biosynthesis	KEGG PATHWAY	ssc00510	2	50	0.093189	0.242701	STT3A|DAD1
Valine, leucine and isoleucine degradation	KEGG PATHWAY	ssc00280	2	50	0.093189	0.242701	ALDH3A2|ALDH6A1
Chagas disease (American trypanosomiasis)	KEGG PATHWAY	ssc05142	3	107	0.0952183	0.245251	PPP2R2A|PPP2CB|TLR6
Glutathione metabolism	KEGG PATHWAY	ssc00480	2	51	0.0962376	0.245251	MGST2|GGT1
Kaposi sarcoma-associated herpesvirus infection	KEGG PATHWAY	ssc05167	4	177	0.104637	0.260574	IRF3|CALM2|GNG10|ICAM1
Legionellosis	KEGG PATHWAY	ssc05134	2	54	0.105549	0.260574	CASP7|HSPA2
Pyrimidine metabolism	KEGG PATHWAY	ssc00240	2	54	0.105549	0.260574	ENPP3|NME2
Oocyte meiosis	KEGG PATHWAY	ssc04114	3	115	0.111415	0.272221	YWHAB|PPP2CB|CALM2
Axon guidance	KEGG PATHWAY	ssc04360	4	182	0.112602	0.272313	EPHB6|PARD6B|EFNA1|ILK
Fatty acid metabolism	KEGG PATHWAY	ssc01212	2	57	0.115091	0.274019	FASN|ACSBG1
Neurotrophin signaling pathway	KEGG PATHWAY	ssc04722	3	117	0.11562	0.274019	CRK|CALM2|ARHGDIA
Taurine and hypotaurine metabolism	KEGG PATHWAY	ssc00430	1	12	0.120888	0.282473	GGT1
Drug metabolism - other enzymes	KEGG PATHWAY	ssc00983	2	59	0.12157	0.282473	MGST2|NME2
Spliceosome	KEGG PATHWAY	ssc03040	3	123	0.128581	0.295861	HSPA2|SF3B3|SNRPE
Viral myocarditis	KEGG PATHWAY	ssc05416	2	63	0.134784	0.307153	ICAM1|CD55
Thiamine metabolism	KEGG PATHWAY	ssc00730	1	14	0.138147	0.311678	ALPL
Autophagy - animal	KEGG PATHWAY	ssc04140	3	128	0.139757	0.311678	CTSB|PPP2CB|CTSL
Purine metabolism	KEGG PATHWAY	ssc00230	3	129	0.142031	0.311678	PGM2|NME2|ENPP3
Relaxin signaling pathway	KEGG PATHWAY	ssc04926	3	129	0.142031	0.311678	NOS1|GNG10|COL3A1
Leishmaniasis	KEGG PATHWAY	ssc05140	2	66	0.144896	0.315048	MARCKSL1|PTPN6
Glycosphingolipid biosynthesis - ganglio series	KEGG PATHWAY	ssc00604	1	15	0.14665	0.315964	SLC33A1
Ribosome	KEGG PATHWAY	ssc03010	3	132	0.148925	0.317975	RPS19|RPL8|RPL9
Renal cell carcinoma	KEGG PATHWAY	ssc05211	2	68	0.151722	0.321054	CRK|ELOB
Renin secretion	KEGG PATHWAY	ssc04924	2	69	0.155158	0.321341	CTSB|CALM2
Adherens junction	KEGG PATHWAY	ssc04520	2	69	0.155158	0.321341	VCL|PTPN6
Insulin signaling pathway	KEGG PATHWAY	ssc04910	3	135	0.155925	0.321341	CRK|FASN|CALM2
Measles	KEGG PATHWAY	ssc05162	3	136	0.158281	0.323384	IRF3|HSPA2|MX1
Adipocytokine signaling pathway	KEGG PATHWAY	ssc04920	2	71	0.162076	0.328308	ACSBG1|ADIPOQ
Gastric acid secretion	KEGG PATHWAY	ssc04971	2	72	0.165555	0.32972	CALM2|MYLK
Inositol phosphate metabolism	KEGG PATHWAY	ssc00562	2	72	0.165555	0.32972	ALDH6A1|PLCD1
Ascorbate and aldarate metabolism	KEGG PATHWAY	ssc00053	1	18	0.171659	0.336225	ALDH3A2
Glycosaminoglycan degradation	KEGG PATHWAY	ssc00531	1	18	0.171659	0.336225	GNS
Pantothenate and CoA biosynthesis	KEGG PATHWAY	ssc00770	1	19	0.179832	0.343712	ENPP3
Arginine biosynthesis	KEGG PATHWAY	ssc00220	1	19	0.179832	0.343712	NOS1
Steroid biosynthesis	KEGG PATHWAY	ssc00100	1	19	0.179832	0.343712	FDFT1
Alcoholism	KEGG PATHWAY	ssc05034	3	147	0.184878	0.350528	CALM2|ADORA2B|GNG10
Renin-angiotensin system	KEGG PATHWAY	ssc04614	1	22	0.203873	0.380455	CTSA
alpha-Linolenic acid metabolism	KEGG PATHWAY	ssc00592	1	22	0.203873	0.380455	PLA2G4A
ECM-receptor interaction	KEGG PATHWAY	ssc04512	2	84	0.208165	0.385431	ITGA5|FN1
Histidine metabolism	KEGG PATHWAY	ssc00340	1	23	0.211729	0.386075	ALDH3A2
Cardiac muscle contraction	KEGG PATHWAY	ssc04260	2	85	0.211771	0.386075	TPM3|TPM1
mRNA surveillance pathway	KEGG PATHWAY	ssc03015	2	86	0.215383	0.389663	PPP2CB|PPP2R2A
Folate biosynthesis	KEGG PATHWAY	ssc00790	1	24	0.219508	0.394117	ALPL
Longevity regulating pathway	KEGG PATHWAY	ssc04211	2	89	0.226251	0.40016	ADIPOQ|CAT
GnRH signaling pathway	KEGG PATHWAY	ssc04912	2	89	0.226251	0.40016	PLA2G4A|CALM2
MicroRNAs in cancer	KEGG PATHWAY	ssc05206	4	244	0.229648	0.401474	CRK|MARCKS|ITGA5|TPM1
Pancreatic secretion	KEGG PATHWAY	ssc04972	2	91	0.233519	0.401474	ATP2B1|CD38
Fatty acid elongation	KEGG PATHWAY	ssc00062	1	26	0.234838	0.401474	ACOT7
Collecting duct acid secretion	KEGG PATHWAY	ssc04966	1	26	0.234838	0.401474	TCIRG1
cGMP-PKG signaling pathway	KEGG PATHWAY	ssc04022	3	167	0.235798	0.401474	ATP2B1|CALM2|MYLK
TGF-beta signaling pathway	KEGG PATHWAY	ssc04350	2	92	0.237158	0.401474	NBL1|PPP2CB
Aldosterone synthesis and secretion	KEGG PATHWAY	ssc04925	2	93	0.2408	0.404552	ATP2B1|CALM2
Phototransduction	KEGG PATHWAY	ssc04744	1	27	0.24239	0.404552	CALM2
Biosynthesis of unsaturated fatty acids	KEGG PATHWAY	ssc01040	1	28	0.249868	0.411241	ACOT7
Linoleic acid metabolism	KEGG PATHWAY	ssc00591	1	28	0.249868	0.411241	PLA2G4A
Phosphatidylinositol signaling system	KEGG PATHWAY	ssc04070	2	97	0.25539	0.417431	CALM2|PLCD1
Citrate cycle (TCA cycle)	KEGG PATHWAY	ssc00020	1	29	0.257272	0.417626	PDHA1
Inflammatory mediator regulation of TRP channels	KEGG PATHWAY	ssc04750	2	98	0.259041	0.417638	PLA2G4A|CALM2
Glyoxylate and dicarboxylate metabolism	KEGG PATHWAY	ssc00630	1	30	0.264603	0.420825	CAT
Natural killer cell mediated cytotoxicity	KEGG PATHWAY	ssc04650	2	100	0.266345	0.420825	PTPN6|ICAM1
Glucagon signaling pathway	KEGG PATHWAY	ssc04922	2	100	0.266345	0.420825	PDHA1|CALM2
Galactose metabolism	KEGG PATHWAY	ssc00052	1	31	0.271862	0.426677	PGM2
Autophagy - other	KEGG PATHWAY	ssc04136	1	32	0.27905	0.426677	PPP2CB
Antifolate resistance	KEGG PATHWAY	ssc01523	1	32	0.27905	0.426677	FOLR1
Fructose and mannose metabolism	KEGG PATHWAY	ssc00051	1	32	0.27905	0.426677	FUK
Apoptosis - multiple species	KEGG PATHWAY	ssc04215	1	32	0.27905	0.426677	CASP7
Propanoate metabolism	KEGG PATHWAY	ssc00640	1	33	0.286168	0.431985	ALDH6A1
SNARE interactions in vesicular transport	KEGG PATHWAY	ssc04130	1	33	0.286168	0.431985	SNAP23
TNF signaling pathway	KEGG PATHWAY	ssc04668	2	107	0.291889	0.437056	CASP7|ICAM1
Primary immunodeficiency	KEGG PATHWAY	ssc05340	1	34	0.293215	0.437056	TAP2
HIF-1 signaling pathway	KEGG PATHWAY	ssc04066	2	108	0.295531	0.437755	PDHA1|ELOB
Leukocyte transendothelial migration	KEGG PATHWAY	ssc04670	2	110	0.302806	0.442994	VCL|ICAM1
Glutamatergic synapse	KEGG PATHWAY	ssc04724	2	110	0.302806	0.442994	PLA2G4A|GNG10
Serotonergic synapse	KEGG PATHWAY	ssc04726	2	111	0.306439	0.4438	PLA2G4A|GNG10
Thyroid cancer	KEGG PATHWAY	ssc05216	1	36	0.307102	0.4438	TPM3
Aldosterone-regulated sodium reabsorption	KEGG PATHWAY	ssc04960	1	37	0.313943	0.450936	NEDD4L
Sphingolipid signaling pathway	KEGG PATHWAY	ssc04071	2	117	0.328153	0.468507	PPP2CB|PPP2R2A
Ferroptosis	KEGG PATHWAY	ssc04216	1	42	0.347153	0.492667	CP
Hedgehog signaling pathway	KEGG PATHWAY	ssc04340	1	44	0.359984	0.507835	LRP2
Ether lipid metabolism	KEGG PATHWAY	ssc00565	1	45	0.366305	0.513694	PLA2G4A
Estrogen signaling pathway	KEGG PATHWAY	ssc04915	2	131	0.378007	0.515899	HSPA2|CALM2
Intestinal immune network for IgA production	KEGG PATHWAY	ssc04672	1	47	0.378761	0.515899	PIGR
Type II diabetes mellitus	KEGG PATHWAY	ssc04930	1	47	0.378761	0.515899	ADIPOQ
Sphingolipid metabolism	KEGG PATHWAY	ssc00600	1	47	0.378761	0.515899	GBA
Ovarian steroidogenesis	KEGG PATHWAY	ssc04913	1	47	0.378761	0.515899	PLA2G4A
ABC transporters	KEGG PATHWAY	ssc02010	1	48	0.384898	0.521261	TAP2
Metabolism of xenobiotics by cytochrome P450	KEGG PATHWAY	ssc00980	1	49	0.390974	0.526481	MGST2
Malaria	KEGG PATHWAY	ssc05144	1	52	0.408845	0.547436	ICAM1
Cytosolic DNA-sensing pathway	KEGG PATHWAY	ssc04623	1	55	0.426193	0.56429	IRF3
VEGF signaling pathway	KEGG PATHWAY	ssc04370	1	55	0.426193	0.56429	PLA2G4A
RNA transport	KEGG PATHWAY	ssc03013	2	149	0.439701	0.573766	SUMO2|EIF4A2
Non-alcoholic fatty liver disease (NAFLD)	KEGG PATHWAY	ssc04932	2	150	0.443032	0.573766	CASP7|ADIPOQ
Endometrial cancer	KEGG PATHWAY	ssc05213	1	58	0.443035	0.573766	ILK
Lysine degradation	KEGG PATHWAY	ssc00310	1	58	0.443035	0.573766	ALDH3A2
Glycerolipid metabolism	KEGG PATHWAY	ssc00561	1	59	0.448539	0.577737	ALDH3A2
Cellular senescence	KEGG PATHWAY	ssc04218	2	154	0.456248	0.584491	CALM2|CAPN1
Chemical carcinogenesis	KEGG PATHWAY	ssc05204	1	61	0.459384	0.585344	MGST2
Hepatitis B	KEGG PATHWAY	ssc05161	2	156	0.462788	0.586528	YWHAB|IRF3
RIG-I-like receptor signaling pathway	KEGG PATHWAY	ssc04622	1	63	0.470017	0.586642	IRF3
Central carbon metabolism in cancer	KEGG PATHWAY	ssc05230	1	63	0.470017	0.586642	PDHA1
Fc epsilon RI signaling pathway	KEGG PATHWAY	ssc04664	1	64	0.475255	0.586642	PLA2G4A
Amphetamine addiction	KEGG PATHWAY	ssc05031	1	64	0.475255	0.586642	CALM2
Long-term potentiation	KEGG PATHWAY	ssc04720	1	64	0.475255	0.586642	CALM2
Melanoma	KEGG PATHWAY	ssc05218	1	69	0.500681	0.60852	PDGFD
Bile secretion	KEGG PATHWAY	ssc04976	1	69	0.500681	0.60852	SLCO1A2
Platinum drug resistance	KEGG PATHWAY	ssc01524	1	69	0.500681	0.60852	MGST2
Biosynthesis of amino acids	KEGG PATHWAY	ssc01230	1	70	0.505617	0.611384	TALDO1
Glioma	KEGG PATHWAY	ssc05214	1	71	0.510504	0.61416	CALM2
Pancreatic cancer	KEGG PATHWAY	ssc05212	1	72	0.515344	0.616851	RALB
Chronic myeloid leukemia	KEGG PATHWAY	ssc05220	1	74	0.52488	0.624427	CRK
Chemokine signaling pathway	KEGG PATHWAY	ssc04062	2	177	0.528553	0.624427	CRK|GNG10
Arrhythmogenic right ventricular cardiomyopathy (ARVC)	KEGG PATHWAY	ssc05412	1	75	0.529577	0.624427	ITGA5
EGFR tyrosine kinase inhibitor resistance	KEGG PATHWAY	ssc01521	1	78	0.543395	0.634407	PDGFD
B cell receptor signaling pathway	KEGG PATHWAY	ssc04662	1	78	0.543395	0.634407	PTPN6
Viral carcinogenesis	KEGG PATHWAY	ssc05203	2	183	0.54632	0.634695	YWHAB|IRF3
ErbB signaling pathway	KEGG PATHWAY	ssc04012	1	84	0.569828	0.658777	CRK
Gap junction	KEGG PATHWAY	ssc04540	1	85	0.574083	0.660474	PDGFD
Protein digestion and absorption	KEGG PATHWAY	ssc04974	1	86	0.578296	0.660501	COL3A1
GABAergic synapse	KEGG PATHWAY	ssc04727	1	87	0.582467	0.660501	GNG10
Colorectal cancer	KEGG PATHWAY	ssc05210	1	87	0.582467	0.660501	RALB
IL-17 signaling pathway	KEGG PATHWAY	ssc04657	1	88	0.586597	0.662017	DEFB1
Morphine addiction	KEGG PATHWAY	ssc05032	1	90	0.594736	0.668021	GNG10
Small cell lung cancer	KEGG PATHWAY	ssc05222	1	91	0.598746	0.669352	FN1
PD-L1 expression and PD-1 checkpoint pathway in cancer	KEGG PATHWAY	ssc05235	1	93	0.606646	0.675001	PTPN6
Prostate cancer	KEGG PATHWAY	ssc05215	1	94	0.610538	0.676157	PDGFD
Glycerophospholipid metabolism	KEGG PATHWAY	ssc00564	1	95	0.614392	0.67726	PLA2G4A
cAMP signaling pathway	KEGG PATHWAY	ssc04024	2	212	0.625486	0.684289	ATP2B1|CALM2
Melanogenesis	KEGG PATHWAY	ssc04916	1	99	0.62943	0.684289	CALM2
NF-kappa B signaling pathway	KEGG PATHWAY	ssc04064	1	99	0.62943	0.684289	ICAM1
C-type lectin receptor signaling pathway	KEGG PATHWAY	ssc04625	1	103	0.643884	0.693639	CALM2
Toxoplasmosis	KEGG PATHWAY	ssc05145	1	103	0.643884	0.693639	HSPA2
Parathyroid hormone synthesis, secretion and action	KEGG PATHWAY	ssc04928	1	104	0.647409	0.693998	SLC9A3R1
Neuroactive ligand-receptor interaction	KEGG PATHWAY	ssc04080	3	336	0.652022	0.693998	PLG|ADORA2B|F2
T cell receptor signaling pathway	KEGG PATHWAY	ssc04660	1	106	0.654355	0.693998	PTPN6
Herpes simplex virus 1 infection	KEGG PATHWAY	ssc05168	3	338	0.65593	0.693998	IRF3|TAP2|ITGA5
Cholinergic synapse	KEGG PATHWAY	ssc04725	1	112	0.674385	0.710352	GNG10
Thyroid hormone signaling pathway	KEGG PATHWAY	ssc04919	1	117	0.69019	0.723783	PLCD1
Cell cycle	KEGG PATHWAY	ssc04110	1	121	0.702282	0.733219	YWHAB
FoxO signaling pathway	KEGG PATHWAY	ssc04068	1	130	0.727797	0.756526	CAT
Oxidative phosphorylation	KEGG PATHWAY	ssc00190	1	132	0.733165	0.758777	TCIRG1
Parkinson disease	KEGG PATHWAY	ssc05012	1	142	0.75846	0.781544	PARK7
Retrograde endocannabinoid signaling	KEGG PATHWAY	ssc04723	1	145	0.765572	0.785457	GNG10
Gastric cancer	KEGG PATHWAY	ssc05226	1	147	0.770197	0.786797	CDH17
Jak-STAT signaling pathway	KEGG PATHWAY	ssc04630	1	151	0.779177	0.792553	PTPN6
Hepatocellular carcinoma	KEGG PATHWAY	ssc05225	1	160	0.798122	0.808355	MGST2
Huntington disease	KEGG PATHWAY	ssc05016	1	190	0.850329	0.857565	SOD1
Human T-cell leukemia virus 1 infection	KEGG PATHWAY	ssc05166	1	220	0.889072	0.892839	ICAM1
Olfactory transduction	KEGG PATHWAY	ssc04740	1	1053	0.999976	0.999976	CALM2

## Sheet: GO analysis of cluster2
Table S4. GO enrichment analysis of proteins in cluster2
ONTOLOGY	ID	Description	GeneRatio	BgRatio	pvalue	p.adjust	qvalue	geneID	Count
BP	GO:0006412	translation	12/81	276/7132	5.76605e-05	0.0198053	0.0178433	RPS12/RPS18/RACK1/RPS3/RPL10/RPL6/RPL35A/RPS27A/RPL3/RPL13A/RPS8/RPL24	12
BP	GO:0043043	peptide biosynthetic process	12/81	280/7132	6.62992e-05	0.0198053	0.0178433	RPS12/RPS18/RACK1/RPS3/RPL10/RPL6/RPL35A/RPS27A/RPL3/RPL13A/RPS8/RPL24	12
BP	GO:0006812	cation transport	13/81	327/7132	6.94461e-05	0.0198053	0.0178433	SLC44A4/TFRC/FTH1/ATP6V1C2/VPS4B/STC1/ATP6V0D2/ITPR3/CD63/ATP6V0C/ATP6V0D1/VAMP7/RHOA	13
BP	GO:0006811	ion transport	16/81	478/7132	7.42512e-05	0.0198053	0.0178433	SLC44A4/ACP5/TFRC/FTH1/ATP6V1C2/VPS4B/STC1/ATP6V0D2/ITPR3/SLC37A2/CD63/ATP6V0C/ATP6V0D1/SLC26A4/VAMP7/RHOA	16
BP	GO:0050801	ion homeostasis	11/81	245/7132	9.06682e-05	0.0198053	0.0178433	ACP5/RACK1/TFRC/FTH1/STC1/ATP6V0D2/ITPR3/HSH2D/ATP6V0C/ATP6V0D1/SLC26A4	11
BP	GO:0007034	vacuolar transport	5/81	41/7132	9.075e-05	0.0198053	0.0178433	VPS4B/ATP6V0D2/SCARB2/ATP6V0D1/VAMP7	5
BP	GO:0006518	peptide metabolic process	13/81	340/7132	0.000103349	0.0198053	0.0178433	RPS12/RPS18/RACK1/RPS3/RPL10/RPL6/RPL35A/TMED10/RPS27A/RPL3/RPL13A/RPS8/RPL24	13
BP	GO:0015991	ATP hydrolysis coupled proton transport	4/81	23/7132	0.000116024	0.0198053	0.0178433	ATP6V1C2/ATP6V0D2/ATP6V0C/ATP6V0D1	4
BP	GO:0099131	ATP hydrolysis coupled ion transmembrane transport	4/81	23/7132	0.000116024	0.0198053	0.0178433	ATP6V1C2/ATP6V0D2/ATP6V0C/ATP6V0D1	4
BP	GO:0099132	ATP hydrolysis coupled cation transmembrane transport	4/81	23/7132	0.000116024	0.0198053	0.0178433	ATP6V1C2/ATP6V0D2/ATP6V0C/ATP6V0D1	4
BP	GO:0045117	azole transport	3/81	10/7132	0.000159925	0.0198634	0.0178956	SLC44A4/VAMP7/SLC19A3	3
BP	GO:0015988	energy coupled proton transmembrane transport, against electrochemical gradient	4/81	25/7132	0.00016291	0.0198634	0.0178956	ATP6V1C2/ATP6V0D2/ATP6V0C/ATP6V0D1	4
BP	GO:0030641	regulation of cellular pH	4/81	25/7132	0.00016291	0.0198634	0.0178956	ATP6V0D2/ATP6V0C/ATP6V0D1/SLC26A4	4
BP	GO:0051453	regulation of intracellular pH	4/81	25/7132	0.00016291	0.0198634	0.0178956	ATP6V0D2/ATP6V0C/ATP6V0D1/SLC26A4	4
BP	GO:0006897	endocytosis	9/81	184/7132	0.000219145	0.022306	0.0200963	RACK1/RAB5A/TFRC/RAB14/ITGAV/MYO6/CD63/VAMP7/ITGB3	9
BP	GO:0048878	chemical homeostasis	13/81	367/7132	0.000221891	0.022306	0.0200963	GPI/ACP5/RACK1/TFRC/FTH1/STC1/CLDN4/ATP6V0D2/ITPR3/HSH2D/ATP6V0C/ATP6V0D1/SLC26A4	13
BP	GO:0090662	ATP hydrolysis coupled transmembrane transport	4/81	27/7132	0.000222146	0.022306	0.0200963	ATP6V1C2/ATP6V0D2/ATP6V0C/ATP6V0D1	4
BP	GO:0010256	endomembrane system organization	7/81	111/7132	0.000246498	0.0229277	0.0206563	TMED10/VPS4B/RAB2A/TMED9/A4GALT/RAB18/ARL1	7
BP	GO:0030004	cellular monovalent inorganic cation homeostasis	4/81	28/7132	0.000256944	0.0229277	0.0206563	ATP6V0D2/ATP6V0C/ATP6V0D1/SLC26A4	4
BP	GO:0007035	vacuolar acidification	3/81	12/7132	0.000288419	0.0229277	0.0206563	ATP6V0D2/ATP6V0C/ATP6V0D1	3
BP	GO:0033688	regulation of osteoblast proliferation	3/81	12/7132	0.000288419	0.0229277	0.0206563	ITGAV/RHOA/ITGB3	3
BP	GO:0006885	regulation of pH	4/81	29/7132	0.000295495	0.0229277	0.0206563	ATP6V0D2/ATP6V0C/ATP6V0D1/SLC26A4	4
BP	GO:0043604	amide biosynthetic process	12/81	332/7132	0.000330335	0.0245166	0.0220878	RPS12/RPS18/RACK1/RPS3/RPL10/RPL6/RPL35A/RPS27A/RPL3/RPL13A/RPS8/RPL24	12
BP	GO:0000027	ribosomal large subunit assembly	3/81	13/7132	0.000371881	0.0262724	0.0236697	RPL10/RPL6/RPL24	3
BP	GO:0007030	Golgi organization	4/81	31/7132	0.000384774	0.0262724	0.0236697	TMED10/RAB2A/TMED9/ARL1	4
BP	GO:0045785	positive regulation of cell adhesion	7/81	126/7132	0.000534672	0.0340631	0.0306886	IFNG/DPP4/TFRC/ITGAV/VTCN1/RHOA/ITGB3	7
BP	GO:0046903	secretion	13/81	403/7132	0.000549309	0.0340631	0.0306886	SLC44A4/IFNG/RAB5A/P2RY2/TMED10/VPS4B/ITGAV/STC1/COPA/MYO6/VTCN1/RAP1A/VAMP7	13
BP	GO:0033687	osteoblast proliferation	3/81	15/7132	0.000582004	0.0340631	0.0306886	ITGAV/RHOA/ITGB3	3
BP	GO:0048193	Golgi vesicle transport	6/81	93/7132	0.000618175	0.0340631	0.0306886	RACK1/TMED10/RAB14/COPA/TMED9/VAMP7	6
BP	GO:0055067	monovalent inorganic cation homeostasis	4/81	35/7132	0.000618603	0.0340631	0.0306886	ATP6V0D2/ATP6V0C/ATP6V0D1/SLC26A4	4
BP	GO:0055072	iron ion homeostasis	4/81	35/7132	0.000618603	0.0340631	0.0306886	ACP5/TFRC/FTH1/ATP6V0D1	4
BP	GO:0060627	regulation of vesicle-mediated transport	8/81	171/7132	0.000672225	0.0356696	0.0321359	RACK1/RAB5A/RAB14/VPS4B/ITGAV/CD63/RAP1A/VAMP7	8
BP	GO:0045851	pH reduction	3/81	16/7132	0.000710466	0.0356696	0.0321359	ATP6V0D2/ATP6V0C/ATP6V0D1	3
BP	GO:0051452	intracellular pH reduction	3/81	16/7132	0.000710466	0.0356696	0.0321359	ATP6V0D2/ATP6V0C/ATP6V0D1	3
BP	GO:0055080	cation homeostasis	9/81	217/7132	0.000736896	0.0359395	0.0323791	ACP5/TFRC/FTH1/STC1/ATP6V0D2/ITPR3/ATP6V0C/ATP6V0D1/SLC26A4	9
BP	GO:0098657	import into cell	9/81	218/7132	0.000761614	0.0361132	0.0325356	RACK1/RAB5A/TFRC/RAB14/ITGAV/MYO6/CD63/VAMP7/ITGB3	9
BP	GO:0098771	inorganic ion homeostasis	9/81	220/7132	0.000813087	0.0375119	0.0337957	ACP5/TFRC/FTH1/STC1/ATP6V0D2/ITPR3/ATP6V0C/ATP6V0D1/SLC26A4	9
BP	GO:0090307	mitotic spindle assembly	3/81	18/7132	0.00101843	0.045749	0.0412168	VPS4B/KPNB1/RHOA	3
BP	GO:0042254	ribosome biogenesis	6/81	103/7132	0.00105989	0.0463907	0.041795	RPS18/RPL10/RPLP0/RPL6/RPS8/RPL24	6
BP	GO:0043603	cellular amide metabolic process	13/81	434/7132	0.00109886	0.0468938	0.0422482	RPS12/RPS18/RACK1/RPS3/RPL10/RPL6/RPL35A/TMED10/RPS27A/RPL3/RPL13A/RPS8/RPL24	13
BP	GO:0030100	regulation of endocytosis	5/81	71/7132	0.00120876	0.0503257	0.0453402	RACK1/RAB5A/RAB14/ITGAV/CD63	5
BP	GO:0050870	positive regulation of T cell activation	5/81	73/7132	0.00137006	0.0556832	0.0501669	IFNG/DPP4/TFRC/VTCN1/RHOA	5
BP	GO:0055082	cellular chemical homeostasis	9/81	238/7132	0.00141702	0.0562525	0.0506798	RACK1/TFRC/FTH1/STC1/ATP6V0D2/ITPR3/ATP6V0C/ATP6V0D1/SLC26A4	9
BP	GO:0030003	cellular cation homeostasis	8/81	193/7132	0.00147594	0.0572599	0.0515874	TFRC/FTH1/STC1/ATP6V0D2/ITPR3/ATP6V0C/ATP6V0D1/SLC26A4	8
BP	GO:0051656	establishment of organelle localization	7/81	151/7132	0.00155647	0.0590422	0.0531931	RAB5A/TMED10/VPS4B/KPNB1/TMED9/RAP1A/VAMP7	7
BP	GO:0006873	cellular ion homeostasis	8/81	196/7132	0.00162838	0.0596038	0.0536991	TFRC/FTH1/STC1/ATP6V0D2/ITPR3/ATP6V0C/ATP6V0D1/SLC26A4	8
BP	GO:1903039	positive regulation of leukocyte cell-cell adhesion	5/81	76/7132	0.00164111	0.0596038	0.0536991	IFNG/DPP4/TFRC/VTCN1/RHOA	5
BP	GO:0051640	organelle localization	8/81	198/7132	0.00173677	0.0609778	0.054937	RAB5A/TMED10/VPS4B/KPNB1/TMED9/RAP1A/VAMP7/RHOA	8
BP	GO:0051130	positive regulation of cellular component organization	12/81	401/7132	0.00175039	0.0609778	0.054937	IFNG/DSTN/RACK1/VPS4B/LPAR3/TMED9/CD63/CCT4/RAP1A/VAMP7/RHOA/ITGB3	12
BP	GO:0006879	cellular iron ion homeostasis	3/81	22/7132	0.00186018	0.0626799	0.0564705	TFRC/FTH1/ATP6V0D1	3
BP	GO:0002696	positive regulation of leukocyte activation	6/81	115/7132	0.00187269	0.0626799	0.0564705	IFNG/DPP4/TFRC/VTCN1/VAMP7/RHOA	6
BP	GO:0050867	positive regulation of cell activation	6/81	119/7132	0.00222814	0.0731431	0.0658972	IFNG/DPP4/TFRC/VTCN1/VAMP7/RHOA	6
BP	GO:0000060	protein import into nucleus, translocation	3/81	24/7132	0.0024052	0.0774656	0.0697914	IFNG/KPNB1/TNPO1	3
BP	GO:0022409	positive regulation of cell-cell adhesion	5/81	85/7132	0.00269141	0.0800382	0.0721091	IFNG/DPP4/TFRC/VTCN1/RHOA	5
BP	GO:0042255	ribosome assembly	3/81	25/7132	0.00271097	0.0800382	0.0721091	RPL10/RPL6/RPL24	3
BP	GO:1901264	carbohydrate derivative transport	3/81	25/7132	0.00271097	0.0800382	0.0721091	P2RY2/SLC37A2/SLC28A2	3
BP	GO:0003158	endothelium development	4/81	52/7132	0.00276389	0.0800382	0.0721091	STC1/F11R/RAP1A/RHOA	4
BP	GO:0055076	transition metal ion homeostasis	4/81	52/7132	0.00276389	0.0800382	0.0721091	ACP5/TFRC/FTH1/ATP6V0D1	4
BP	GO:0006886	intracellular protein transport	10/81	314/7132	0.0027664	0.0800382	0.0721091	IFNG/HSPB1/COPB2/TMED10/COPA/MYO6/KPNB1/SCARB2/TNPO1/VAMP7	10
BP	GO:1902600	proton transmembrane transport	4/81	53/7132	0.00296401	0.0843262	0.0759723	ATP6V1C2/ATP6V0D2/ATP6V0C/ATP6V0D1	4
BP	GO:0033365	protein localization to organelle	9/81	269/7132	0.00326835	0.0914602	0.0823996	IFNG/ATP6V1D/KPNB1/SCARB2/CCT4/RAP1A/TNPO1/VAMP7/ARL1	9
BP	GO:0001885	endothelial cell development	3/81	27/7132	0.00339186	0.0919034	0.0827989	STC1/F11R/RAP1A	3
BP	GO:0007041	lysosomal transport	3/81	27/7132	0.00339186	0.0919034	0.0827989	VPS4B/SCARB2/VAMP7	3
BP	GO:0006909	phagocytosis	4/81	58/7132	0.00411459	0.106476	0.095928	RACK1/RAB5A/ITGAV/ITGB3	4
BP	GO:0051251	positive regulation of lymphocyte activation	5/81	94/7132	0.00416079	0.106476	0.095928	IFNG/DPP4/TFRC/VTCN1/RHOA	5
BP	GO:0042273	ribosomal large subunit biogenesis	3/81	29/7132	0.00416873	0.106476	0.095928	RPL10/RPL6/RPL24	3
BP	GO:0015672	monovalent inorganic cation transport	6/81	135/7132	0.0041792	0.106476	0.095928	ATP6V1C2/VPS4B/ATP6V0D2/CD63/ATP6V0C/ATP6V0D1	6
BP	GO:0051046	regulation of secretion	9/81	281/7132	0.00436228	0.108925	0.0981341	IFNG/RAB5A/P2RY2/VPS4B/STC1/MYO6/VTCN1/RAP1A/VAMP7	9
BP	GO:0006892	post-Golgi vesicle-mediated transport	3/81	30/7132	0.00459437	0.108925	0.0981341	RACK1/RAB14/VAMP7	3
BP	GO:0045921	positive regulation of exocytosis	3/81	30/7132	0.00459437	0.108925	0.0981341	RAB5A/VPS4B/VAMP7	3
BP	GO:0051225	spindle assembly	3/81	30/7132	0.00459437	0.108925	0.0981341	VPS4B/KPNB1/RHOA	3
BP	GO:1903426	regulation of reactive oxygen species biosynthetic process	3/81	30/7132	0.00459437	0.108925	0.0981341	ACP5/IFNG/RHOA	3
BP	GO:0051973	positive regulation of telomerase activity	2/81	10/7132	0.00540433	0.122707	0.110551	PTGES3/CCT4	2
BP	GO:0072666	establishment of protein localization to vacuole	2/81	10/7132	0.00540433	0.122707	0.110551	SCARB2/VAMP7	2
BP	GO:0022613	ribonucleoprotein complex biogenesis	7/81	189/7132	0.00546422	0.122707	0.110551	RPS18/RPL10/RPLP0/RPL6/PTGES3/RPS8/RPL24	7
BP	GO:0030048	actin filament-based movement	3/81	32/7132	0.00552223	0.122707	0.110551	STC1/ACTC1/MYO6	3
BP	GO:0007160	cell-matrix adhesion	4/81	63/7132	0.00553511	0.122707	0.110551	ITGAV/CD63/RHOA/ITGB3	4
BP	GO:0072594	establishment of protein localization to organelle	6/81	144/7132	0.00572009	0.125182	0.112781	IFNG/KPNB1/SCARB2/CCT4/TNPO1/VAMP7	6
BP	GO:0019725	cellular homeostasis	9/81	294/7132	0.00585189	0.126445	0.113919	RACK1/TFRC/FTH1/STC1/ATP6V0D2/ITPR3/ATP6V0C/ATP6V0D1/SLC26A4	9
BP	GO:0051050	positive regulation of transport	9/81	297/7132	0.00624595	0.133273	0.12007	IFNG/RACK1/RAB5A/P2RY2/VPS4B/STC1/VTCN1/CD63/VAMP7	9
BP	GO:1903037	regulation of leukocyte cell-cell adhesion	5/81	104/7132	0.00638443	0.134546	0.121217	IFNG/DPP4/TFRC/VTCN1/RHOA	5
BP	GO:0007080	mitotic metaphase plate congression	2/81	11/7132	0.00655682	0.134849	0.12149	VPS4B/KPNB1	2
BP	GO:0048194	Golgi vesicle budding	2/81	11/7132	0.00655682	0.134849	0.12149	TMED10/TMED9	2
BP	GO:0043112	receptor metabolic process	4/81	67/7132	0.00688331	0.139879	0.126022	RAB5A/TFRC/ITGAV/CD63	4
BP	GO:0051170	import into nucleus	4/81	68/7132	0.00725141	0.143361	0.129158	IFNG/KPNB1/RAB18/TNPO1	4
BP	GO:0098660	inorganic ion transmembrane transport	7/81	200/7132	0.00739675	0.143361	0.129158	ATP6V1C2/ATP6V0D2/ITPR3/CD63/ATP6V0C/ATP6V0D1/SLC26A4	7
BP	GO:0003014	renal system process	3/81	36/7132	0.00769518	0.143361	0.129158	STC1/CLDN4/RHOA	3
BP	GO:0007052	mitotic spindle organization	3/81	36/7132	0.00769518	0.143361	0.129158	VPS4B/KPNB1/RHOA	3
BP	GO:0042136	neurotransmitter biosynthetic process	3/81	36/7132	0.00769518	0.143361	0.129158	SLC44A4/ACP5/IFNG	3
BP	GO:0051588	regulation of neurotransmitter transport	3/81	36/7132	0.00769518	0.143361	0.129158	RAB5A/RAP1A/VAMP7	3
BP	GO:0050863	regulation of T cell activation	5/81	109/7132	0.00776259	0.143361	0.129158	IFNG/DPP4/TFRC/VTCN1/RHOA	5
BP	GO:0043001	Golgi to plasma membrane protein transport	2/81	12/7132	0.00781051	0.143361	0.129158	RACK1/VAMP7	2
BP	GO:0045920	negative regulation of exocytosis	2/81	12/7132	0.00781051	0.143361	0.129158	VPS4B/RAP1A	2
BP	GO:0031623	receptor internalization	3/81	38/7132	0.00894563	0.156038	0.14058	RAB5A/TFRC/CD63	3
BP	GO:0001505	regulation of neurotransmitter levels	5/81	113/7132	0.00900509	0.156038	0.14058	SLC44A4/ACP5/IFNG/RAB5A/RAP1A	5
BP	GO:0006826	iron ion transport	2/81	13/7132	0.00916298	0.156038	0.14058	TFRC/FTH1	2
BP	GO:0006903	vesicle targeting	2/81	13/7132	0.00916298	0.156038	0.14058	TMED10/TMED9	2
BP	GO:0035418	protein localization to synapse	2/81	13/7132	0.00916298	0.156038	0.14058	HSPB1/RAP1A	2
BP	GO:0043277	apoptotic cell clearance	2/81	13/7132	0.00916298	0.156038	0.14058	ITGAV/ITGB3	2
BP	GO:2000378	negative regulation of reactive oxygen species metabolic process	2/81	13/7132	0.00916298	0.156038	0.14058	ACP5/RHOA	2
BP	GO:0034220	ion transmembrane transport	8/81	261/7132	0.00923246	0.156038	0.14058	SLC44A4/ATP6V1C2/ATP6V0D2/ITPR3/CD63/ATP6V0C/ATP6V0D1/SLC26A4	8
BP	GO:0098655	cation transmembrane transport	7/81	210/7132	0.00955805	0.15778	0.14215	SLC44A4/ATP6V1C2/ATP6V0D2/ITPR3/CD63/ATP6V0C/ATP6V0D1	7
BP	GO:0046916	cellular transition metal ion homeostasis	3/81	39/7132	0.00961286	0.15778	0.14215	TFRC/FTH1/ATP6V0D1	3
BP	GO:1903409	reactive oxygen species biosynthetic process	3/81	39/7132	0.00961286	0.15778	0.14215	ACP5/IFNG/RHOA	3
BP	GO:0006836	neurotransmitter transport	4/81	74/7132	0.0097348	0.15826	0.142582	SLC44A4/RAB5A/RAP1A/VAMP7	4
BP	GO:0017157	regulation of exocytosis	4/81	75/7132	0.0101961	0.164196	0.14793	RAB5A/VPS4B/RAP1A/VAMP7	4
BP	GO:0055085	transmembrane transport	10/81	380/7132	0.0104291	0.164677	0.148364	SLC44A4/ATP6V1C2/ATP6V0D2/ITPR3/SLC28A2/CD63/ATP6V0C/ATP6V0D1/SLC26A4/SLC19A3	10
BP	GO:0003254	regulation of membrane depolarization	2/81	14/7132	0.0106119	0.164677	0.148364	RACK1/HSH2D	2
BP	GO:0046638	positive regulation of alpha-beta T cell differentiation	2/81	14/7132	0.0106119	0.164677	0.148364	IFNG/RHOA	2
BP	GO:0050919	negative chemotaxis	2/81	14/7132	0.0106119	0.164677	0.148364	ITGAV/RHOA	2
BP	GO:0090130	tissue migration	5/81	119/7132	0.0111174	0.170967	0.15403	IFNG/DPP4/STC1/ACTC1/RHOA	5
BP	GO:0040017	positive regulation of locomotion	7/81	217/7132	0.0113254	0.172612	0.155512	IFNG/RACK1/VPS4B/ITGAV/S100A14/RHOA/ITGB3	7
BP	GO:0007159	leukocyte cell-cell adhesion	5/81	120/7132	0.0114997	0.173716	0.156507	IFNG/DPP4/TFRC/VTCN1/RHOA	5
BP	GO:0045055	regulated exocytosis	4/81	78/7132	0.0116645	0.17466	0.157357	RAB5A/TMED10/RAP1A/VAMP7	4
BP	GO:0051972	regulation of telomerase activity	2/81	15/7132	0.012155	0.177338	0.15977	PTGES3/CCT4	2
BP	GO:0061077	chaperone-mediated protein folding	2/81	15/7132	0.012155	0.177338	0.15977	HSPB1/CCT4	2
BP	GO:0072665	protein localization to vacuole	2/81	15/7132	0.012155	0.177338	0.15977	SCARB2/VAMP7	2
BP	GO:0030155	regulation of cell adhesion	7/81	221/7132	0.0124364	0.179906	0.162083	IFNG/DPP4/TFRC/ITGAV/VTCN1/RHOA/ITGB3	7
BP	GO:0010770	positive regulation of cell morphogenesis involved in differentiation	3/81	43/7132	0.0125672	0.180271	0.162413	LPAR3/VAMP7/ITGB3	3
BP	GO:0007155	cell adhesion	10/81	393/7132	0.013009	0.185053	0.166721	IFNG/DPP4/TFRC/ITGAV/F11R/VTCN1/CD63/HAPLN3/RHOA/ITGB3	10
BP	GO:0030029	actin filament-based process	8/81	278/7132	0.0131921	0.185569	0.167186	DSTN/STC1/F11R/ACTC1/MYO6/KRAS/RHOA/ITGB3	8
BP	GO:0051650	establishment of vesicle localization	4/81	81/7132	0.0132627	0.185569	0.167186	RAB5A/TMED10/TMED9/RAP1A	4
BP	GO:0007229	integrin-mediated signaling pathway	3/81	44/7132	0.0133782	0.185663	0.16727	ITGAV/CD63/ITGB3	3
BP	GO:0006900	vesicle budding from membrane	2/81	16/7132	0.0137899	0.188315	0.169659	TMED10/TMED9	2
BP	GO:1903053	regulation of extracellular matrix organization	2/81	16/7132	0.0137899	0.188315	0.169659	DPP4/ITGB3	2
BP	GO:0022610	biological adhesion	10/81	399/7132	0.0143514	0.193579	0.174402	IFNG/DPP4/TFRC/ITGAV/F11R/VTCN1/CD63/HAPLN3/RHOA/ITGB3	10
BP	GO:0051648	vesicle localization	4/81	83/7132	0.0144022	0.193579	0.174402	RAB5A/TMED10/TMED9/RAP1A	4
BP	GO:0006887	exocytosis	5/81	128/7132	0.0148859	0.198518	0.178852	RAB5A/TMED10/VPS4B/RAP1A/VAMP7	5
BP	GO:0003382	epithelial cell morphogenesis	2/81	17/7132	0.0155145	0.20063	0.180755	STC1/ST14	2
BP	GO:0008333	endosome to lysosome transport	2/81	17/7132	0.0155145	0.20063	0.180755	VPS4B/VAMP7	2
BP	GO:0061951	establishment of protein localization to plasma membrane	2/81	17/7132	0.0155145	0.20063	0.180755	RACK1/VAMP7	2
BP	GO:1901998	toxin transport	2/81	17/7132	0.0155145	0.20063	0.180755	MEP1B/CCT4	2
BP	GO:0032970	regulation of actin filament-based process	5/81	132/7132	0.0168067	0.21487	0.193584	DSTN/STC1/F11R/RHOA/ITGB3	5
BP	GO:0045446	endothelial cell differentiation	3/81	48/7132	0.0169159	0.21487	0.193584	STC1/F11R/RAP1A	3
BP	GO:0046635	positive regulation of alpha-beta T cell activation	2/81	18/7132	0.0173265	0.21487	0.193584	IFNG/RHOA	2
BP	GO:0051310	metaphase plate congression	2/81	18/7132	0.0173265	0.21487	0.193584	VPS4B/KPNB1	2
BP	GO:2000573	positive regulation of DNA biosynthetic process	2/81	18/7132	0.0173265	0.21487	0.193584	PTGES3/CCT4	2
BP	GO:0030001	metal ion transport	7/81	237/7132	0.0176781	0.21487	0.193584	TFRC/FTH1/VPS4B/STC1/ITPR3/CD63/RHOA	7
BP	GO:0002694	regulation of leukocyte activation	6/81	184/7132	0.0178384	0.21487	0.193584	IFNG/DPP4/TFRC/VTCN1/VAMP7/RHOA	6
BP	GO:0042110	T cell activation	6/81	184/7132	0.0178384	0.21487	0.193584	IFNG/DPP4/TFRC/HSH2D/VTCN1/RHOA	6
BP	GO:0007051	spindle organization	3/81	49/7132	0.0178744	0.21487	0.193584	VPS4B/KPNB1/RHOA	3
BP	GO:0030307	positive regulation of cell growth	3/81	49/7132	0.0178744	0.21487	0.193584	SLC44A4/LPAR3/RHOA	3
BP	GO:0032940	secretion by cell	9/81	355/7132	0.0186752	0.222927	0.200843	SLC44A4/IFNG/RAB5A/TMED10/VPS4B/ITGAV/VTCN1/RAP1A/VAMP7	9
BP	GO:1902850	microtubule cytoskeleton organization involved in mitosis	3/81	50/7132	0.0188626	0.2236	0.201449	VPS4B/KPNB1/RHOA	3
BP	GO:0006893	Golgi to plasma membrane transport	2/81	19/7132	0.0192238	0.22476	0.202494	RACK1/VAMP7	2
BP	GO:0032941	secretion by tissue	2/81	19/7132	0.0192238	0.22476	0.202494	P2RY2/COPA	2
BP	GO:0016482	cytosolic transport	3/81	51/7132	0.0198807	0.2293	0.206584	RAB5A/RAB14/ARL1	3
BP	GO:1905475	regulation of protein localization to membrane	3/81	51/7132	0.0198807	0.2293	0.206584	RACK1/RAP1A/VAMP7	3
BP	GO:1903305	regulation of regulated secretory pathway	3/81	52/7132	0.0209287	0.239767	0.216014	RAB5A/RAP1A/VAMP7	3
BP	GO:2000406	positive regulation of T cell migration	2/81	20/7132	0.0212042	0.240035	0.216256	RHOA/ITGB3	2
BP	GO:0098609	cell-cell adhesion	7/81	246/7132	0.0212333	0.240035	0.216256	IFNG/DPP4/TFRC/ITGAV/VTCN1/RHOA/ITGB3	7
BP	GO:0055065	metal ion homeostasis	6/81	192/7132	0.0215231	0.24171	0.217765	ACP5/TFRC/FTH1/STC1/ITPR3/ATP6V0D1	6
BP	GO:0051047	positive regulation of secretion	5/81	141/7132	0.0217163	0.242286	0.218284	RAB5A/P2RY2/VPS4B/VTCN1/VAMP7	5
BP	GO:0098662	inorganic cation transmembrane transport	6/81	193/7132	0.0220175	0.244051	0.219874	ATP6V1C2/ATP6V0D2/ITPR3/CD63/ATP6V0C/ATP6V0D1	6
BP	GO:0051301	cell division	5/81	143/7132	0.0229218	0.245086	0.220806	RACK1/RPS3/VPS4B/RHOA/GNAI2	5
BP	GO:0046649	lymphocyte activation	7/81	250/7132	0.0229637	0.245086	0.220806	IFNG/DPP4/TFRC/HSH2D/VTCN1/VAMP7/RHOA	7
BP	GO:0006278	RNA-dependent DNA biosynthetic process	2/81	21/7132	0.0232657	0.245086	0.220806	PTGES3/CCT4	2
BP	GO:0007004	telomere maintenance via telomerase	2/81	21/7132	0.0232657	0.245086	0.220806	PTGES3/CCT4	2
BP	GO:0051653	spindle localization	2/81	21/7132	0.0232657	0.245086	0.220806	KPNB1/RHOA	2
BP	GO:0051881	regulation of mitochondrial membrane potential	2/81	21/7132	0.0232657	0.245086	0.220806	RACK1/HSH2D	2
BP	GO:0060193	positive regulation of lipase activity	2/81	21/7132	0.0232657	0.245086	0.220806	RHOA/ARL1	2
BP	GO:0061028	establishment of endothelial barrier	2/81	21/7132	0.0232657	0.245086	0.220806	F11R/RAP1A	2
BP	GO:0022407	regulation of cell-cell adhesion	5/81	144/7132	0.0235406	0.245086	0.220806	IFNG/DPP4/TFRC/VTCN1/RHOA	5
BP	GO:0050865	regulation of cell activation	6/81	196/7132	0.0235466	0.245086	0.220806	IFNG/DPP4/TFRC/VTCN1/VAMP7/RHOA	6
BP	GO:0045666	positive regulation of neuron differentiation	4/81	97/7132	0.0241199	0.249387	0.224682	LPAR3/RAP1A/VAMP7/RHOA	4
BP	GO:0042133	neurotransmitter metabolic process	3/81	55/7132	0.0242521	0.249387	0.224682	SLC44A4/ACP5/IFNG	3
BP	GO:0031589	cell-substrate adhesion	4/81	98/7132	0.0249348	0.253751	0.228613	ITGAV/CD63/RHOA/ITGB3	4
BP	GO:0030335	positive regulation of cell migration	6/81	199/7132	0.025146	0.253751	0.228613	IFNG/RACK1/ITGAV/S100A14/RHOA/ITGB3	6
BP	GO:0050764	regulation of phagocytosis	2/81	22/7132	0.0254063	0.253751	0.228613	RACK1/ITGAV	2
BP	GO:2000404	regulation of T cell migration	2/81	22/7132	0.0254063	0.253751	0.228613	RHOA/ITGB3	2
BP	GO:0001906	cell killing	3/81	56/7132	0.0254197	0.253751	0.228613	IFNG/CTSC/VAMP7	3
BP	GO:0002064	epithelial cell development	4/81	100/7132	0.0266142	0.261125	0.235256	STC1/F11R/ST14/RAP1A	4
BP	GO:0010976	positive regulation of neuron projection development	3/81	57/7132	0.0266173	0.261125	0.235256	LPAR3/RAP1A/VAMP7	3
BP	GO:0034329	cell junction assembly	3/81	57/7132	0.0266173	0.261125	0.235256	RAP1A/RHOA/ITGB3	3
BP	GO:0051249	regulation of lymphocyte activation	5/81	149/7132	0.0267969	0.261385	0.235491	IFNG/DPP4/TFRC/VTCN1/RHOA	5
BP	GO:0010833	telomere maintenance via telomere lengthening	2/81	23/7132	0.0276239	0.261966	0.236014	PTGES3/CCT4	2
BP	GO:0045428	regulation of nitric oxide biosynthetic process	2/81	23/7132	0.0276239	0.261966	0.236014	ACP5/IFNG	2
BP	GO:0046637	regulation of alpha-beta T cell differentiation	2/81	23/7132	0.0276239	0.261966	0.236014	IFNG/RHOA	2
BP	GO:1902803	regulation of synaptic vesicle transport	2/81	23/7132	0.0276239	0.261966	0.236014	RAB5A/RAP1A	2
BP	GO:2000300	regulation of synaptic vesicle exocytosis	2/81	23/7132	0.0276239	0.261966	0.236014	RAB5A/RAP1A	2
BP	GO:0070925	organelle assembly	8/81	320/7132	0.02815	0.265481	0.239181	RPL10/RPL6/ATP6V1D/VPS4B/ACTC1/KPNB1/RPL24/RHOA	8
BP	GO:0042391	regulation of membrane potential	4/81	102/7132	0.0283603	0.265994	0.239643	RACK1/SCARB2/HSH2D/SLC26A4	4
BP	GO:0051899	membrane depolarization	2/81	24/7132	0.0299165	0.27604	0.248694	RACK1/HSH2D	2
BP	GO:0070252	actin-mediated cell contraction	2/81	24/7132	0.0299165	0.27604	0.248694	STC1/ACTC1	2
BP	GO:2000403	positive regulation of lymphocyte migration	2/81	24/7132	0.0299165	0.27604	0.248694	RHOA/ITGB3	2
BP	GO:2000147	positive regulation of cell motility	6/81	208/7132	0.0303774	0.277401	0.24992	IFNG/RACK1/ITGAV/S100A14/RHOA/ITGB3	6
BP	GO:0051054	positive regulation of DNA metabolic process	3/81	60/7132	0.030389	0.277401	0.24992	TFRC/PTGES3/CCT4	3
BP	GO:0015748	organophosphate ester transport	2/81	25/7132	0.0322821	0.293115	0.264077	SLC44A4/SLC37A2	2
BP	GO:0051272	positive regulation of cellular component movement	6/81	212/7132	0.0329168	0.297296	0.267844	IFNG/RACK1/ITGAV/S100A14/RHOA/ITGB3	6
BP	GO:0032880	regulation of protein localization	8/81	331/7132	0.0334912	0.300839	0.271037	IFNG/RACK1/RAB14/VTCN1/CCT4/RAP1A/SLC26A4/VAMP7	8
BP	GO:0006913	nucleocytoplasmic transport	4/81	108/7132	0.0340022	0.300839	0.271037	IFNG/KPNB1/RAB18/TNPO1	4
BP	GO:0051169	nuclear transport	4/81	108/7132	0.0340022	0.300839	0.271037	IFNG/KPNB1/RAB18/TNPO1	4
BP	GO:0051345	positive regulation of hydrolase activity	5/81	159/7132	0.0341437	0.300839	0.271037	IFNG/RACK1/F11R/RHOA/ARL1	5
BP	GO:0002687	positive regulation of leukocyte migration	3/81	63/7132	0.0344278	0.300839	0.271037	S100A14/RHOA/ITGB3	3
BP	GO:2000377	regulation of reactive oxygen species metabolic process	3/81	63/7132	0.0344278	0.300839	0.271037	ACP5/IFNG/RHOA	3
BP	GO:0010596	negative regulation of endothelial cell migration	2/81	26/7132	0.034719	0.300839	0.271037	STC1/RHOA	2
BP	GO:0098876	vesicle-mediated transport to the plasma membrane	2/81	26/7132	0.034719	0.300839	0.271037	RACK1/VAMP7	2
BP	GO:0023061	signal release	5/81	160/7132	0.0349408	0.301232	0.271391	SLC44A4/IFNG/RAB5A/RAP1A/VAMP7	5
BP	GO:0060348	bone development	3/81	64/7132	0.0358331	0.307372	0.276922	ACP5/STC1/RHOA	3
BP	GO:0016050	vesicle organization	4/81	110/7132	0.0360184	0.307417	0.276962	TMED10/VPS4B/TMED9/VAMP7	4
BP	GO:0007265	Ras protein signal transduction	4/81	111/7132	0.0370521	0.311843	0.28095	KPNB1/RAP1A/KRAS/RHOA	4
BP	GO:0006809	nitric oxide biosynthetic process	2/81	27/7132	0.0372252	0.311843	0.28095	ACP5/IFNG	2
BP	GO:0046928	regulation of neurotransmitter secretion	2/81	27/7132	0.0372252	0.311843	0.28095	RAB5A/RAP1A	2
BP	GO:1901215	negative regulation of neuron death	3/81	65/7132	0.0372677	0.311843	0.28095	RACK1/KRAS/RHOA	3
BP	GO:0002684	positive regulation of immune system process	8/81	342/7132	0.0394917	0.323694	0.291627	IFNG/DPP4/TFRC/VTCN1/S100A14/VAMP7/RHOA/ITGB3	8
BP	GO:0032655	regulation of interleukin-12 production	2/81	28/7132	0.0397988	0.323694	0.291627	ACP5/IFNG	2
BP	GO:0046209	nitric oxide metabolic process	2/81	28/7132	0.0397988	0.323694	0.291627	ACP5/IFNG	2
BP	GO:2001057	reactive nitrogen species metabolic process	2/81	28/7132	0.0397988	0.323694	0.291627	ACP5/IFNG	2
BP	GO:0001667	ameboidal-type cell migration	5/81	166/7132	0.0399673	0.323694	0.291627	IFNG/DPP4/STC1/RHOA/ITGB3	5
BP	GO:1903827	regulation of cellular protein localization	5/81	166/7132	0.0399673	0.323694	0.291627	IFNG/RACK1/CCT4/RAP1A/VAMP7	5
BP	GO:0006606	protein import into nucleus	3/81	67/7132	0.0402244	0.323694	0.291627	IFNG/KPNB1/TNPO1	3
BP	GO:0022618	ribonucleoprotein complex assembly	4/81	114/7132	0.0402555	0.323694	0.291627	RPL10/RPL6/PTGES3/RPL24	4
BP	GO:0042493	response to drug	6/81	223/7132	0.0406035	0.323694	0.291627	SLC44A4/RACK1/ITGAV/SLC19A3/RHOA/GNAI2	6
BP	GO:0006898	receptor-mediated endocytosis	3/81	68/7132	0.0417462	0.323694	0.291627	RAB5A/TFRC/CD63	3
BP	GO:0007369	gastrulation	3/81	68/7132	0.0417462	0.323694	0.291627	GPI/RACK1/ITGAV	3
BP	GO:0001775	cell activation	8/81	346/7132	0.0418429	0.323694	0.291627	IFNG/DPP4/TFRC/HSH2D/VTCN1/VAMP7/RHOA/ITGB3	8
BP	GO:0015696	ammonium transport	2/81	29/7132	0.0424381	0.323694	0.291627	SLC44A4/VAMP7	2
BP	GO:0042446	hormone biosynthetic process	2/81	29/7132	0.0424381	0.323694	0.291627	SLC44A4/IFNG	2
BP	GO:0045582	positive regulation of T cell differentiation	2/81	29/7132	0.0424381	0.323694	0.291627	IFNG/RHOA	2
BP	GO:0050000	chromosome localization	2/81	29/7132	0.0424381	0.323694	0.291627	VPS4B/KPNB1	2
BP	GO:0051303	establishment of chromosome localization	2/81	29/7132	0.0424381	0.323694	0.291627	VPS4B/KPNB1	2
BP	GO:0010631	epithelial cell migration	4/81	116/7132	0.0424766	0.323694	0.291627	IFNG/DPP4/STC1/RHOA	4
BP	GO:0090132	epithelium migration	4/81	116/7132	0.0424766	0.323694	0.291627	IFNG/DPP4/STC1/RHOA	4
BP	GO:1990778	protein localization to cell periphery	4/81	116/7132	0.0424766	0.323694	0.291627	RACK1/F11R/RAP1A/VAMP7	4
BP	GO:0016197	endosomal transport	3/81	69/7132	0.0432968	0.327025	0.294628	RAB14/VPS4B/ARL1	3
BP	GO:0043588	skin development	3/81	69/7132	0.0432968	0.327025	0.294628	CLDN4/ST14/PTGES3	3
BP	GO:0030855	epithelial cell differentiation	6/81	228/7132	0.0444464	0.329299	0.296677	SLC44A4/STC1/F11R/ST14/RAP1A/RHOA	6
BP	GO:0006096	glycolytic process	2/81	30/7132	0.0451412	0.329299	0.296677	GPI/GALK1	2
BP	GO:0006757	ATP generation from ADP	2/81	30/7132	0.0451412	0.329299	0.296677	GPI/GALK1	2
BP	GO:0030518	intracellular steroid hormone receptor signaling pathway	2/81	30/7132	0.0451412	0.329299	0.296677	PTGES3/RHOA	2
BP	GO:0032615	interleukin-12 production	2/81	30/7132	0.0451412	0.329299	0.296677	ACP5/IFNG	2
BP	GO:0050773	regulation of dendrite development	2/81	30/7132	0.0451412	0.329299	0.296677	VAMP7/RHOA	2
BP	GO:0060191	regulation of lipase activity	2/81	30/7132	0.0451412	0.329299	0.296677	RHOA/ARL1	2
BP	GO:0098693	regulation of synaptic vesicle cycle	2/81	30/7132	0.0451412	0.329299	0.296677	RAB5A/RAP1A	2
BP	GO:0006875	cellular metal ion homeostasis	5/81	172/7132	0.0454152	0.329888	0.297208	TFRC/FTH1/STC1/ITPR3/ATP6V0D1	5
BP	GO:0032956	regulation of actin cytoskeleton organization	4/81	119/7132	0.0459364	0.330859	0.298082	DSTN/F11R/RHOA/ITGB3	4
BP	GO:0060249	anatomical structure homeostasis	4/81	119/7132	0.0459364	0.330859	0.298082	ACP5/PTGES3/CCT4/KRAS	4
BP	GO:0019058	viral life cycle	3/81	71/7132	0.0464839	0.333395	0.300367	RAB5A/VPS4B/ITGAV	3
BP	GO:0071826	ribonucleoprotein complex subunit organization	4/81	120/7132	0.0471239	0.333781	0.300715	RPL10/RPL6/PTGES3/RPL24	4
BP	GO:0006165	nucleoside diphosphate phosphorylation	2/81	31/7132	0.0479064	0.333781	0.300715	GPI/GALK1	2
BP	GO:0007589	body fluid secretion	2/81	31/7132	0.0479064	0.333781	0.300715	P2RY2/COPA	2
BP	GO:0042866	pyruvate biosynthetic process	2/81	31/7132	0.0479064	0.333781	0.300715	GPI/GALK1	2
BP	GO:0046939	nucleotide phosphorylation	2/81	31/7132	0.0479064	0.333781	0.300715	GPI/GALK1	2
BP	GO:0050886	endocrine process	2/81	31/7132	0.0479064	0.333781	0.300715	KRAS/RHOA	2
BP	GO:0060349	bone morphogenesis	2/81	31/7132	0.0479064	0.333781	0.300715	ACP5/STC1	2
BP	GO:0043085	positive regulation of catalytic activity	8/81	358/7132	0.0494547	0.342791	0.308832	IFNG/RACK1/F11R/LPAR3/PTGES3/CCT4/RHOA/ARL1	8
BP	GO:0000904	cell morphogenesis involved in differentiation	6/81	235/7132	0.0502006	0.342791	0.308832	ITGAV/STC1/LPAR3/ST14/VAMP7/ITGB3	6
BP	GO:0031532	actin cytoskeleton reorganization	2/81	32/7132	0.0507321	0.342791	0.308832	F11R/RHOA	2
BP	GO:0072678	T cell migration	2/81	32/7132	0.0507321	0.342791	0.308832	RHOA/ITGB3	2
BP	GO:2000401	regulation of lymphocyte migration	2/81	32/7132	0.0507321	0.342791	0.308832	RHOA/ITGB3	2
BP	GO:0010975	regulation of neuron projection development	4/81	123/7132	0.0507887	0.342791	0.308832	LPAR3/RAP1A/VAMP7/RHOA	4
BP	GO:0040012	regulation of locomotion	8/81	360/7132	0.0508061	0.342791	0.308832	IFNG/RACK1/VPS4B/ITGAV/STC1/S100A14/RHOA/ITGB3	8
BP	GO:0060548	negative regulation of cell death	8/81	360/7132	0.0508061	0.342791	0.308832	RACK1/VPS4B/ITGAV/ACTC1/HSH2D/VTCN1/KRAS/RHOA	8
BP	GO:0010720	positive regulation of cell development	5/81	178/7132	0.0512892	0.343244	0.30924	LPAR3/RAP1A/VAMP7/RHOA/ITGB3	5
BP	GO:0120035	regulation of plasma membrane bounded cell projection organization	5/81	178/7132	0.0512892	0.343244	0.30924	RAB5A/LPAR3/RAP1A/VAMP7/RHOA	5
BP	GO:0031032	actomyosin structure organization	3/81	74/7132	0.0514765	0.343244	0.30924	F11R/ACTC1/RHOA	3
BP	GO:0045321	leukocyte activation	7/81	298/7132	0.0517833	0.343946	0.309873	IFNG/DPP4/TFRC/HSH2D/VTCN1/VAMP7/RHOA	7
BP	GO:0009790	embryo development	8/81	363/7132	0.0528783	0.349325	0.314719	SLC44A4/GPI/RACK1/RPL10/RAB14/ITGAV/ST14/RHOA	8
BP	GO:0031344	regulation of cell projection organization	5/81	180/7132	0.0533424	0.349325	0.314719	RAB5A/LPAR3/RAP1A/VAMP7/RHOA	5
BP	GO:0010633	negative regulation of epithelial cell migration	2/81	33/7132	0.0536164	0.349325	0.314719	STC1/RHOA	2
BP	GO:0045670	regulation of osteoclast differentiation	2/81	33/7132	0.0536164	0.349325	0.314719	IFNG/PRXL2A	2
BP	GO:2000278	regulation of DNA biosynthetic process	2/81	33/7132	0.0536164	0.349325	0.314719	PTGES3/CCT4	2
BP	GO:0051051	negative regulation of transport	5/81	181/7132	0.0543869	0.352998	0.318028	RACK1/VPS4B/ITGAV/STC1/RAP1A	5
BP	GO:0044419	interspecies interaction between organisms	4/81	126/7132	0.0546067	0.353082	0.318103	IFNG/RAB5A/VPS4B/ITGAV	4
BP	GO:0043401	steroid hormone mediated signaling pathway	2/81	34/7132	0.0565577	0.362947	0.326992	PTGES3/RHOA	2
BP	GO:0098656	anion transmembrane transport	2/81	34/7132	0.0565577	0.362947	0.326992	SLC44A4/SLC26A4	2
BP	GO:0010769	regulation of cell morphogenesis involved in differentiation	3/81	78/7132	0.0585213	0.373101	0.336139	LPAR3/VAMP7/ITGB3	3
BP	GO:1904951	positive regulation of establishment of protein localization	4/81	129/7132	0.058577	0.373101	0.336139	IFNG/RACK1/VTCN1/CCT4	4
BP	GO:0000041	transition metal ion transport	2/81	35/7132	0.0595544	0.375127	0.337965	TFRC/FTH1	2
BP	GO:0001909	leukocyte mediated cytotoxicity	2/81	35/7132	0.0595544	0.375127	0.337965	CTSC/VAMP7	2
BP	GO:0034446	substrate adhesion-dependent cell spreading	2/81	35/7132	0.0595544	0.375127	0.337965	ITGAV/ITGB3	2
BP	GO:0002285	lymphocyte activation involved in immune response	3/81	80/7132	0.0622064	0.388476	0.349991	IFNG/TFRC/VAMP7	3
BP	GO:0043542	endothelial cell migration	3/81	80/7132	0.0622064	0.388476	0.349991	DPP4/STC1/RHOA	3
BP	GO:0017158	regulation of calcium ion-dependent exocytosis	2/81	36/7132	0.062605	0.388476	0.349991	RAB5A/RAP1A	2
BP	GO:0050878	regulation of body fluid levels	4/81	132/7132	0.0626988	0.388476	0.349991	P2RY2/CLDN4/COPA/ITGB3	4
BP	GO:0030036	actin cytoskeleton organization	6/81	249/7132	0.0630391	0.388476	0.349991	DSTN/F11R/ACTC1/KRAS/RHOA/ITGB3	6
BP	GO:0048729	tissue morphogenesis	6/81	249/7132	0.0630391	0.388476	0.349991	GPI/STC1/ACTC1/ST14/KRAS/RHOA	6
BP	GO:0007017	microtubule-based process	6/81	250/7132	0.0640245	0.39075	0.35204	HSPB1/TUBB/TUBB4B/VPS4B/KPNB1/RHOA	6
BP	GO:0032386	regulation of intracellular transport	4/81	133/7132	0.0641061	0.39075	0.35204	IFNG/RAB5A/RAP1A/VAMP7	4
BP	GO:0051493	regulation of cytoskeleton organization	5/81	190/7132	0.0643237	0.39075	0.35204	DSTN/VPS4B/F11R/RHOA/ITGB3	5
BP	GO:0061024	membrane organization	5/81	190/7132	0.0643237	0.39075	0.35204	TMED10/TMED9/A4GALT/VAMP7/RHOA	5
BP	GO:0000723	telomere maintenance	2/81	37/7132	0.0657078	0.390812	0.352096	PTGES3/CCT4	2
BP	GO:0019359	nicotinamide nucleotide biosynthetic process	2/81	37/7132	0.0657078	0.390812	0.352096	GPI/GALK1	2
BP	GO:0019363	pyridine nucleotide biosynthetic process	2/81	37/7132	0.0657078	0.390812	0.352096	GPI/GALK1	2
BP	GO:0032200	telomere organization	2/81	37/7132	0.0657078	0.390812	0.352096	PTGES3/CCT4	2
BP	GO:0046634	regulation of alpha-beta T cell activation	2/81	37/7132	0.0657078	0.390812	0.352096	IFNG/RHOA	2
BP	GO:0051701	interaction with host	2/81	37/7132	0.0657078	0.390812	0.352096	VPS4B/ITGAV	2
BP	GO:0030334	regulation of cell migration	7/81	316/7132	0.066764	0.395567	0.35638	IFNG/RACK1/ITGAV/STC1/S100A14/RHOA/ITGB3	7
BP	GO:0001558	regulation of cell growth	4/81	135/7132	0.0669707	0.395567	0.35638	SLC44A4/RACK1/LPAR3/RHOA	4
BP	GO:0002685	regulation of leukocyte migration	3/81	83/7132	0.0679324	0.397115	0.357775	S100A14/RHOA/ITGB3	3
BP	GO:0009135	purine nucleoside diphosphate metabolic process	2/81	38/7132	0.0688612	0.397115	0.357775	GPI/GALK1	2
BP	GO:0009179	purine ribonucleoside diphosphate metabolic process	2/81	38/7132	0.0688612	0.397115	0.357775	GPI/GALK1	2
BP	GO:0009185	ribonucleoside diphosphate metabolic process	2/81	38/7132	0.0688612	0.397115	0.357775	GPI/GALK1	2
BP	GO:0045621	positive regulation of lymphocyte differentiation	2/81	38/7132	0.0688612	0.397115	0.357775	IFNG/RHOA	2
BP	GO:0046031	ADP metabolic process	2/81	38/7132	0.0688612	0.397115	0.357775	GPI/GALK1	2
BP	GO:0072525	pyridine-containing compound biosynthetic process	2/81	38/7132	0.0688612	0.397115	0.357775	GPI/GALK1	2
BP	GO:0034330	cell junction organization	3/81	84/7132	0.069893	0.401709	0.361913	RAP1A/RHOA/ITGB3	3
BP	GO:1903532	positive regulation of secretion by cell	4/81	138/7132	0.0713913	0.407328	0.366975	RAB5A/VPS4B/VTCN1/VAMP7	4
BP	GO:0032989	cellular component morphogenesis	8/81	387/7132	0.0714369	0.407328	0.366975	ITGAV/STC1/ACTC1/LPAR3/ST14/VAMP7/RHOA/ITGB3	8
BP	GO:0006090	pyruvate metabolic process	2/81	39/7132	0.0720638	0.407328	0.366975	GPI/GALK1	2
BP	GO:0009132	nucleoside diphosphate metabolic process	2/81	39/7132	0.0720638	0.407328	0.366975	GPI/GALK1	2
BP	GO:0016079	synaptic vesicle exocytosis	2/81	39/7132	0.0720638	0.407328	0.366975	RAB5A/RAP1A	2
BP	GO:0002699	positive regulation of immune effector process	3/81	86/7132	0.0738909	0.414907	0.373804	IFNG/TFRC/VAMP7	3
BP	GO:0051495	positive regulation of cytoskeleton organization	3/81	86/7132	0.0738909	0.414907	0.373804	DSTN/VPS4B/RHOA	3
BP	GO:0022600	digestive system process	2/81	40/7132	0.0753141	0.420135	0.378514	F11R/COPA	2
BP	GO:0042102	positive regulation of T cell proliferation	2/81	40/7132	0.0753141	0.420135	0.378514	TFRC/VTCN1	2
BP	GO:0051347	positive regulation of transferase activity	5/81	200/7132	0.0764927	0.425319	0.383185	IFNG/LPAR3/PTGES3/CCT4/RHOA	5
BP	GO:0050769	positive regulation of neurogenesis	4/81	142/7132	0.077514	0.429599	0.38704	LPAR3/RAP1A/VAMP7/RHOA	4
BP	GO:1902117	positive regulation of organelle assembly	2/81	41/7132	0.0786106	0.432413	0.389575	VPS4B/RHOA	2
BP	GO:1904375	regulation of protein localization to cell periphery	2/81	41/7132	0.0786106	0.432413	0.389575	RACK1/RAP1A	2
BP	GO:1903530	regulation of secretion by cell	6/81	264/7132	0.0787817	0.432413	0.389575	IFNG/RAB5A/VPS4B/VTCN1/RAP1A/VAMP7	6
BP	GO:0002449	lymphocyte mediated immunity	3/81	89/7132	0.0800753	0.438104	0.394703	TFRC/CTSC/VAMP7	3
BP	GO:0007264	small GTPase mediated signal transduction	4/81	144/7132	0.080672	0.439959	0.396374	KPNB1/RAP1A/KRAS/RHOA	4
BP	GO:0071897	DNA biosynthetic process	2/81	42/7132	0.0819519	0.442558	0.398716	PTGES3/CCT4	2
BP	GO:0016032	viral process	3/81	90/7132	0.0821857	0.442558	0.398716	RAB5A/VPS4B/ITGAV	3
BP	GO:0017038	protein import	3/81	90/7132	0.0821857	0.442558	0.398716	IFNG/KPNB1/TNPO1	3
BP	GO:1901214	regulation of neuron death	3/81	90/7132	0.0821857	0.442558	0.398716	RACK1/KRAS/RHOA	3
BP	GO:0006820	anion transport	4/81	146/7132	0.0838936	0.450334	0.405722	SLC44A4/STC1/SLC37A2/SLC26A4	4
BP	GO:0002181	cytoplasmic translation	2/81	43/7132	0.0853365	0.456644	0.411406	RPS3/RPL6	2
BP	GO:0000902	cell morphogenesis	7/81	336/7132	0.0862226	0.459944	0.414379	ITGAV/STC1/LPAR3/ST14/VAMP7/RHOA/ITGB3	7
BP	GO:0051336	regulation of hydrolase activity	6/81	271/7132	0.0868301	0.461226	0.415534	IFNG/RACK1/F11R/SCARB2/RHOA/ARL1	6
BP	GO:0032535	regulation of cellular component size	4/81	148/7132	0.0871781	0.461226	0.415534	DSTN/RAB5A/LPAR3/RHOA	4
BP	GO:2000145	regulation of cell motility	7/81	337/7132	0.0872735	0.461226	0.415534	IFNG/RACK1/ITGAV/STC1/S100A14/RHOA/ITGB3	7
BP	GO:0031346	positive regulation of cell projection organization	3/81	93/7132	0.0886603	0.466683	0.42045	LPAR3/RAP1A/VAMP7	3
BP	GO:0008284	positive regulation of cell proliferation	7/81	340/7132	0.0904705	0.466683	0.42045	DPP4/TFRC/ITGAV/VTCN1/KRAS/GNAI2/ITGB3	7
BP	GO:0072593	reactive oxygen species metabolic process	3/81	94/7132	0.0908654	0.466683	0.42045	ACP5/IFNG/RHOA	3
BP	GO:1903829	positive regulation of cellular protein localization	3/81	94/7132	0.0908654	0.466683	0.42045	IFNG/RACK1/CCT4	3
BP	GO:0090066	regulation of anatomical structure size	5/81	211/7132	0.0912287	0.466683	0.42045	DSTN/RAB5A/P2RY2/LPAR3/RHOA	5
BP	GO:0030316	osteoclast differentiation	2/81	45/7132	0.0922303	0.466683	0.42045	IFNG/PRXL2A	2
BP	GO:0046632	alpha-beta T cell differentiation	2/81	45/7132	0.0922303	0.466683	0.42045	IFNG/RHOA	2
BP	GO:0072676	lymphocyte migration	2/81	45/7132	0.0922303	0.466683	0.42045	RHOA/ITGB3	2
BP	GO:0140014	mitotic nuclear division	3/81	95/7132	0.0930934	0.466683	0.42045	VPS4B/KPNB1/RHOA	3
BP	GO:0002682	regulation of immune system process	9/81	481/7132	0.0938738	0.466683	0.42045	IFNG/DPP4/TFRC/PRXL2A/VTCN1/S100A14/VAMP7/RHOA/ITGB3	9
BP	GO:0007586	digestion	2/81	46/7132	0.0957367	0.466683	0.42045	F11R/COPA	2
BP	GO:0030010	establishment of cell polarity	2/81	46/7132	0.0957367	0.466683	0.42045	RACK1/RHOA	2
BP	GO:0006091	generation of precursor metabolites and energy	4/81	154/7132	0.0974026	0.466683	0.42045	GPI/GALK1/PTGES3/RHOA	4
BP	GO:0034248	regulation of cellular amide metabolic process	4/81	154/7132	0.0974026	0.466683	0.42045	RACK1/RPS3/RPL10/TMED10	4
BP	GO:0060341	regulation of cellular localization	6/81	280/7132	0.0978261	0.466683	0.42045	IFNG/RACK1/RAB5A/CCT4/RAP1A/VAMP7	6
BP	GO:0001704	formation of primary germ layer	2/81	47/7132	0.0992812	0.466683	0.42045	GPI/ITGAV	2
BP	GO:0007269	neurotransmitter secretion	2/81	47/7132	0.0992812	0.466683	0.42045	RAB5A/RAP1A	2
BP	GO:0017156	calcium ion regulated exocytosis	2/81	47/7132	0.0992812	0.466683	0.42045	RAB5A/RAP1A	2
BP	GO:0099643	signal release from synapse	2/81	47/7132	0.0992812	0.466683	0.42045	RAB5A/RAP1A	2
BP	GO:0010638	positive regulation of organelle organization	5/81	217/7132	0.0998487	0.466683	0.42045	DSTN/VPS4B/TMED9/CCT4/RHOA	5
BP	GO:0010632	regulation of epithelial cell migration	3/81	99/7132	0.10223	0.466683	0.42045	IFNG/STC1/RHOA	3
BP	GO:0072330	monocarboxylic acid biosynthetic process	3/81	99/7132	0.10223	0.466683	0.42045	GPI/GALK1/PTGES3	3
BP	GO:0048598	embryonic morphogenesis	5/81	219/7132	0.102811	0.466683	0.42045	SLC44A4/GPI/RACK1/ITGAV/ST14	5
BP	GO:0016052	carbohydrate catabolic process	2/81	48/7132	0.102862	0.466683	0.42045	GPI/GALK1	2
BP	GO:0043473	pigmentation	2/81	48/7132	0.102862	0.466683	0.42045	RACK1/CD63	2
BP	GO:0048489	synaptic vesicle transport	2/81	48/7132	0.102862	0.466683	0.42045	RAB5A/RAP1A	2
BP	GO:0097480	establishment of synaptic vesicle localization	2/81	48/7132	0.102862	0.466683	0.42045	RAB5A/RAP1A	2
BP	GO:0045927	positive regulation of growth	3/81	100/7132	0.104568	0.466683	0.42045	SLC44A4/LPAR3/RHOA	3
BP	GO:0050804	modulation of chemical synaptic transmission	3/81	100/7132	0.104568	0.466683	0.42045	RAB5A/RAP1A/KRAS	3
BP	GO:0072659	protein localization to plasma membrane	3/81	100/7132	0.104568	0.466683	0.42045	RACK1/F11R/VAMP7	3
BP	GO:0099177	regulation of trans-synaptic signaling	3/81	100/7132	0.104568	0.466683	0.42045	RAB5A/RAP1A/KRAS	3
BP	GO:0017144	drug metabolic process	6/81	286/7132	0.105556	0.466683	0.42045	SLC44A4/GPI/ACP5/IFNG/GALK1/RHOA	6
BP	GO:0002705	positive regulation of leukocyte mediated immunity	2/81	49/7132	0.106479	0.466683	0.42045	TFRC/VAMP7	2
BP	GO:0009166	nucleotide catabolic process	2/81	49/7132	0.106479	0.466683	0.42045	GPI/GALK1	2
BP	GO:0045580	regulation of T cell differentiation	2/81	49/7132	0.106479	0.466683	0.42045	IFNG/RHOA	2
BP	GO:0045995	regulation of embryonic development	2/81	49/7132	0.106479	0.466683	0.42045	RACK1/RAB14	2
BP	GO:0006688	glycosphingolipid biosynthetic process	1/81	10/7132	0.108005	0.466683	0.42045	A4GALT	1
BP	GO:0010742	macrophage derived foam cell differentiation	1/81	10/7132	0.108005	0.466683	0.42045	ITGAV	1
BP	GO:0010971	positive regulation of G2/M transition of mitotic cell cycle	1/81	10/7132	0.108005	0.466683	0.42045	VPS4B	1
BP	GO:0022617	extracellular matrix disassembly	1/81	10/7132	0.108005	0.466683	0.42045	DPP4	1
BP	GO:0032212	positive regulation of telomere maintenance via telomerase	1/81	10/7132	0.108005	0.466683	0.42045	CCT4	1
BP	GO:0032369	negative regulation of lipid transport	1/81	10/7132	0.108005	0.466683	0.42045	ITGAV	1
BP	GO:0032878	regulation of establishment or maintenance of cell polarity	1/81	10/7132	0.108005	0.466683	0.42045	RACK1	1
BP	GO:0033137	negative regulation of peptidyl-serine phosphorylation	1/81	10/7132	0.108005	0.466683	0.42045	RACK1	1
BP	GO:0035020	regulation of Rac protein signal transduction	1/81	10/7132	0.108005	0.466683	0.42045	KRAS	1
BP	GO:0035089	establishment of apical/basal cell polarity	1/81	10/7132	0.108005	0.466683	0.42045	RHOA	1
BP	GO:0036465	synaptic vesicle recycling	1/81	10/7132	0.108005	0.466683	0.42045	RAB5A	1
BP	GO:0045987	positive regulation of smooth muscle contraction	1/81	10/7132	0.108005	0.466683	0.42045	RHOA	1
BP	GO:0046605	regulation of centrosome cycle	1/81	10/7132	0.108005	0.466683	0.42045	VPS4B	1
BP	GO:0060351	cartilage development involved in endochondral bone morphogenesis	1/81	10/7132	0.108005	0.466683	0.42045	STC1	1
BP	GO:0060670	branching involved in labyrinthine layer morphogenesis	1/81	10/7132	0.108005	0.466683	0.42045	ST14	1
BP	GO:0090077	foam cell differentiation	1/81	10/7132	0.108005	0.466683	0.42045	ITGAV	1
BP	GO:0090382	phagosome maturation	1/81	10/7132	0.108005	0.466683	0.42045	RAB14	1
BP	GO:0097120	receptor localization to synapse	1/81	10/7132	0.108005	0.466683	0.42045	RAP1A	1
BP	GO:1903533	regulation of protein targeting	1/81	10/7132	0.108005	0.466683	0.42045	VAMP7	1
BP	GO:1904358	positive regulation of telomere maintenance via telomere lengthening	1/81	10/7132	0.108005	0.466683	0.42045	CCT4	1
BP	GO:2000114	regulation of establishment of cell polarity	1/81	10/7132	0.108005	0.466683	0.42045	RACK1	1
BP	GO:0008015	blood circulation	4/81	160/7132	0.108167	0.466683	0.42045	P2RY2/STC1/ACTC1/RHOA	4
BP	GO:0071902	positive regulation of protein serine/threonine kinase activity	3/81	102/7132	0.109309	0.466683	0.42045	IFNG/LPAR3/RHOA	3
BP	GO:0015893	drug transport	2/81	50/7132	0.110129	0.466683	0.42045	SLC44A4/SLC19A3	2
BP	GO:0019362	pyridine nucleotide metabolic process	2/81	50/7132	0.110129	0.466683	0.42045	GPI/GALK1	2
BP	GO:0046496	nicotinamide nucleotide metabolic process	2/81	50/7132	0.110129	0.466683	0.42045	GPI/GALK1	2
BP	GO:0097479	synaptic vesicle localization	2/81	50/7132	0.110129	0.466683	0.42045	RAB5A/RAP1A	2
BP	GO:0016477	cell migration	9/81	498/7132	0.110329	0.466683	0.42045	IFNG/DPP4/RACK1/ITGAV/STC1/S100A14/CD63/RHOA/ITGB3	9
BP	GO:0070997	neuron death	3/81	103/7132	0.11171	0.466683	0.42045	RACK1/KRAS/RHOA	3
BP	GO:0016049	cell growth	4/81	162/7132	0.111872	0.466683	0.42045	SLC44A4/RACK1/LPAR3/RHOA	4
BP	GO:0051962	positive regulation of nervous system development	4/81	163/7132	0.113745	0.466683	0.42045	LPAR3/RAP1A/VAMP7/RHOA	4
BP	GO:0043524	negative regulation of neuron apoptotic process	2/81	51/7132	0.113813	0.466683	0.42045	KRAS/RHOA	2
BP	GO:0072524	pyridine-containing compound metabolic process	2/81	51/7132	0.113813	0.466683	0.42045	GPI/GALK1	2
BP	GO:0051270	regulation of cellular component movement	7/81	362/7132	0.115925	0.466683	0.42045	IFNG/RACK1/ITGAV/STC1/S100A14/RHOA/ITGB3	7
BP	GO:0032946	positive regulation of mononuclear cell proliferation	2/81	52/7132	0.117528	0.466683	0.42045	TFRC/VTCN1	2
BP	GO:0050671	positive regulation of lymphocyte proliferation	2/81	52/7132	0.117528	0.466683	0.42045	TFRC/VTCN1	2
BP	GO:0051261	protein depolymerization	2/81	52/7132	0.117528	0.466683	0.42045	DSTN/VPS4B	2
BP	GO:1901292	nucleoside phosphate catabolic process	2/81	52/7132	0.117528	0.466683	0.42045	GPI/GALK1	2
BP	GO:0003013	circulatory system process	4/81	165/7132	0.117534	0.466683	0.42045	P2RY2/STC1/ACTC1/RHOA	4
BP	GO:0003159	morphogenesis of an endothelium	1/81	11/7132	0.11815	0.466683	0.42045	RHOA	1
BP	GO:0007214	gamma-aminobutyric acid signaling pathway	1/81	11/7132	0.11815	0.466683	0.42045	GNAI2	1
BP	GO:0010470	regulation of gastrulation	1/81	11/7132	0.11815	0.466683	0.42045	RACK1	1
BP	GO:0010888	negative regulation of lipid storage	1/81	11/7132	0.11815	0.466683	0.42045	ITGAV	1
BP	GO:0019400	alditol metabolic process	1/81	11/7132	0.11815	0.466683	0.42045	GALK1	1
BP	GO:0033158	regulation of protein import into nucleus, translocation	1/81	11/7132	0.11815	0.466683	0.42045	IFNG	1
BP	GO:0034142	toll-like receptor 4 signaling pathway	1/81	11/7132	0.11815	0.466683	0.42045	S100A14	1
BP	GO:0034260	negative regulation of GTPase activity	1/81	11/7132	0.11815	0.466683	0.42045	F11R	1
BP	GO:0036475	neuron death in response to oxidative stress	1/81	11/7132	0.11815	0.466683	0.42045	RACK1	1
BP	GO:0042119	neutrophil activation	1/81	11/7132	0.11815	0.466683	0.42045	VAMP7	1
BP	GO:0043525	positive regulation of neuron apoptotic process	1/81	11/7132	0.11815	0.466683	0.42045	RHOA	1
BP	GO:0045777	positive regulation of blood pressure	1/81	11/7132	0.11815	0.466683	0.42045	RHOA	1
BP	GO:0045940	positive regulation of steroid metabolic process	1/81	11/7132	0.11815	0.466683	0.42045	IFNG	1
BP	GO:0048670	regulation of collateral sprouting	1/81	11/7132	0.11815	0.466683	0.42045	LPAR3	1
BP	GO:0055003	cardiac myofibril assembly	1/81	11/7132	0.11815	0.466683	0.42045	ACTC1	1
BP	GO:0061154	endothelial tube morphogenesis	1/81	11/7132	0.11815	0.466683	0.42045	RHOA	1
BP	GO:0061162	establishment of monopolar cell polarity	1/81	11/7132	0.11815	0.466683	0.42045	RHOA	1
BP	GO:0061339	establishment or maintenance of monopolar cell polarity	1/81	11/7132	0.11815	0.466683	0.42045	RHOA	1
BP	GO:0070293	renal absorption	1/81	11/7132	0.11815	0.466683	0.42045	CLDN4	1
BP	GO:0071320	cellular response to cAMP	1/81	11/7132	0.11815	0.466683	0.42045	RAP1A	1
BP	GO:0071677	positive regulation of mononuclear cell migration	1/81	11/7132	0.11815	0.466683	0.42045	S100A14	1
BP	GO:0071786	endoplasmic reticulum tubular network organization	1/81	11/7132	0.11815	0.466683	0.42045	RAB18	1
BP	GO:0071803	positive regulation of podosome assembly	1/81	11/7132	0.11815	0.466683	0.42045	RHOA	1
BP	GO:0090026	positive regulation of monocyte chemotaxis	1/81	11/7132	0.11815	0.466683	0.42045	S100A14	1
BP	GO:0090051	negative regulation of cell migration involved in sprouting angiogenesis	1/81	11/7132	0.11815	0.466683	0.42045	RHOA	1
BP	GO:0090162	establishment of epithelial cell polarity	1/81	11/7132	0.11815	0.466683	0.42045	RHOA	1
BP	GO:0090169	regulation of spindle assembly	1/81	11/7132	0.11815	0.466683	0.42045	VPS4B	1
BP	GO:0090312	positive regulation of protein deacetylation	1/81	11/7132	0.11815	0.466683	0.42045	IFNG	1
BP	GO:0095500	acetylcholine receptor signaling pathway	1/81	11/7132	0.11815	0.466683	0.42045	GNAI2	1
BP	GO:1903203	regulation of oxidative stress-induced neuron death	1/81	11/7132	0.11815	0.466683	0.42045	RACK1	1
BP	GO:1903831	signal transduction involved in cellular response to ammonium ion	1/81	11/7132	0.11815	0.466683	0.42045	GNAI2	1
BP	GO:1905144	response to acetylcholine	1/81	11/7132	0.11815	0.466683	0.42045	GNAI2	1
BP	GO:1905145	cellular response to acetylcholine	1/81	11/7132	0.11815	0.466683	0.42045	GNAI2	1
BP	GO:0002366	leukocyte activation involved in immune response	3/81	106/7132	0.119036	0.466683	0.42045	IFNG/TFRC/VAMP7	3
BP	GO:0051235	maintenance of location	3/81	106/7132	0.119036	0.466683	0.42045	FTH1/ITGAV/ITPR3	3
BP	GO:0009913	epidermal cell differentiation	2/81	53/7132	0.121274	0.466683	0.42045	SLC44A4/ST14	2
BP	GO:0032496	response to lipopolysaccharide	3/81	108/7132	0.124018	0.466683	0.42045	ACP5/S100A14/RHOA	3
BP	GO:0006813	potassium ion transport	2/81	54/7132	0.12505	0.466683	0.42045	VPS4B/CD63	2
BP	GO:0032388	positive regulation of intracellular transport	2/81	54/7132	0.12505	0.466683	0.42045	IFNG/VAMP7	2
BP	GO:0070201	regulation of establishment of protein localization	5/81	234/7132	0.126406	0.466683	0.42045	IFNG/RACK1/VTCN1/CCT4/VAMP7	5
BP	GO:0040008	regulation of growth	5/81	235/7132	0.128063	0.466683	0.42045	SLC44A4/IFNG/RACK1/LPAR3/RHOA	5
BP	GO:0002363	alpha-beta T cell lineage commitment	1/81	12/7132	0.128181	0.466683	0.42045	RHOA	1
BP	GO:0010762	regulation of fibroblast migration	1/81	12/7132	0.128181	0.466683	0.42045	ITGB3	1
BP	GO:0031294	lymphocyte costimulation	1/81	12/7132	0.128181	0.466683	0.42045	DPP4	1
BP	GO:0031295	T cell costimulation	1/81	12/7132	0.128181	0.466683	0.42045	DPP4	1
BP	GO:0033006	regulation of mast cell activation involved in immune response	1/81	12/7132	0.128181	0.466683	0.42045	VAMP7	1
BP	GO:0034205	amyloid-beta formation	1/81	12/7132	0.128181	0.466683	0.42045	TMED10	1
BP	GO:0039694	viral RNA genome replication	1/81	12/7132	0.128181	0.466683	0.42045	RAB5A	1
BP	GO:0043304	regulation of mast cell degranulation	1/81	12/7132	0.128181	0.466683	0.42045	VAMP7	1
BP	GO:0045672	positive regulation of osteoclast differentiation	1/81	12/7132	0.128181	0.466683	0.42045	IFNG	1
BP	GO:0045830	positive regulation of isotype switching	1/81	12/7132	0.128181	0.466683	0.42045	TFRC	1
BP	GO:0046885	regulation of hormone biosynthetic process	1/81	12/7132	0.128181	0.466683	0.42045	IFNG	1
BP	GO:0061512	protein localization to cilium	1/81	12/7132	0.128181	0.466683	0.42045	ATP6V1D	1
BP	GO:0070199	establishment of protein localization to chromosome	1/81	12/7132	0.128181	0.466683	0.42045	CCT4	1
BP	GO:0071624	positive regulation of granulocyte chemotaxis	1/81	12/7132	0.128181	0.466683	0.42045	S100A14	1
BP	GO:0090025	regulation of monocyte chemotaxis	1/81	12/7132	0.128181	0.466683	0.42045	S100A14	1
BP	GO:0090322	regulation of superoxide metabolic process	1/81	12/7132	0.128181	0.466683	0.42045	ACP5	1
BP	GO:0099024	plasma membrane invagination	1/81	12/7132	0.128181	0.466683	0.42045	RHOA	1
BP	GO:1902932	positive regulation of alcohol biosynthetic process	1/81	12/7132	0.128181	0.466683	0.42045	IFNG	1
BP	GO:0000070	mitotic sister chromatid segregation	2/81	55/7132	0.128853	0.466683	0.42045	VPS4B/KPNB1	2
BP	GO:0070665	positive regulation of leukocyte proliferation	2/81	55/7132	0.128853	0.466683	0.42045	TFRC/VTCN1	2
BP	GO:0034504	protein localization to nucleus	3/81	110/7132	0.129075	0.466683	0.42045	IFNG/KPNB1/TNPO1	3
BP	GO:0072657	protein localization to membrane	4/81	172/7132	0.131224	0.466683	0.42045	RACK1/F11R/RAP1A/VAMP7	4
BP	GO:0002263	cell activation involved in immune response	3/81	111/7132	0.131631	0.466683	0.42045	IFNG/TFRC/VAMP7	3
BP	GO:0002443	leukocyte mediated immunity	3/81	111/7132	0.131631	0.466683	0.42045	TFRC/CTSC/VAMP7	3
BP	GO:0042742	defense response to bacterium	3/81	111/7132	0.131631	0.466683	0.42045	ACP5/RAB14/S100A14	3
BP	GO:1902105	regulation of leukocyte differentiation	3/81	111/7132	0.131631	0.466683	0.42045	IFNG/PRXL2A/RHOA	3
BP	GO:0010810	regulation of cell-substrate adhesion	2/81	56/7132	0.132684	0.466683	0.42045	RHOA/ITGB3	2
BP	GO:0071383	cellular response to steroid hormone stimulus	2/81	56/7132	0.132684	0.466683	0.42045	PTGES3/RHOA	2
BP	GO:0099504	synaptic vesicle cycle	2/81	56/7132	0.132684	0.466683	0.42045	RAB5A/RAP1A	2
BP	GO:0051052	regulation of DNA metabolic process	3/81	112/7132	0.134205	0.466683	0.42045	TFRC/PTGES3/CCT4	3
BP	GO:0002761	regulation of myeloid leukocyte differentiation	2/81	57/7132	0.136541	0.466683	0.42045	IFNG/PRXL2A	2
BP	GO:0043624	cellular protein complex disassembly	2/81	57/7132	0.136541	0.466683	0.42045	DSTN/VPS4B	2
BP	GO:0099003	vesicle-mediated transport in synapse	2/81	57/7132	0.136541	0.466683	0.42045	RAB5A/RAP1A	2
BP	GO:0007010	cytoskeleton organization	8/81	450/7132	0.137174	0.466683	0.42045	DSTN/VPS4B/F11R/ACTC1/KPNB1/KRAS/RHOA/ITGB3	8
BP	GO:0001783	B cell apoptotic process	1/81	13/7132	0.138099	0.466683	0.42045	HSH2D	1
BP	GO:0002090	regulation of receptor internalization	1/81	13/7132	0.138099	0.466683	0.42045	CD63	1
BP	GO:0006471	protein ADP-ribosylation	1/81	13/7132	0.138099	0.466683	0.42045	IFNG	1
BP	GO:0010518	positive regulation of phospholipase activity	1/81	13/7132	0.138099	0.466683	0.42045	ARL1	1
BP	GO:0018195	peptidyl-arginine modification	1/81	13/7132	0.138099	0.466683	0.42045	PRMT5	1
BP	GO:0031122	cytoplasmic microtubule organization	1/81	13/7132	0.138099	0.466683	0.42045	KPNB1	1
BP	GO:0031640	killing of cells of other organism	1/81	13/7132	0.138099	0.466683	0.42045	IFNG	1
BP	GO:0032206	positive regulation of telomere maintenance	1/81	13/7132	0.138099	0.466683	0.42045	CCT4	1
BP	GO:0032459	regulation of protein oligomerization	1/81	13/7132	0.138099	0.466683	0.42045	RACK1	1
BP	GO:0032467	positive regulation of cytokinesis	1/81	13/7132	0.138099	0.466683	0.42045	RHOA	1
BP	GO:0032770	positive regulation of monooxygenase activity	1/81	13/7132	0.138099	0.466683	0.42045	IFNG	1
BP	GO:0042307	positive regulation of protein import into nucleus	1/81	13/7132	0.138099	0.466683	0.42045	IFNG	1
BP	GO:0043372	positive regulation of CD4-positive, alpha-beta T cell differentiation	1/81	13/7132	0.138099	0.466683	0.42045	IFNG	1
BP	GO:0044319	wound healing, spreading of cells	1/81	13/7132	0.138099	0.466683	0.42045	RHOA	1
BP	GO:0044364	disruption of cells of other organism	1/81	13/7132	0.138099	0.466683	0.42045	IFNG	1
BP	GO:0045022	early endosome to late endosome transport	1/81	13/7132	0.138099	0.466683	0.42045	RAB5A	1
BP	GO:0045191	regulation of isotype switching	1/81	13/7132	0.138099	0.466683	0.42045	TFRC	1
BP	GO:0045933	positive regulation of muscle contraction	1/81	13/7132	0.138099	0.466683	0.42045	RHOA	1
BP	GO:0051043	regulation of membrane protein ectodomain proteolysis	1/81	13/7132	0.138099	0.466683	0.42045	IFNG	1
BP	GO:0060236	regulation of mitotic spindle organization	1/81	13/7132	0.138099	0.466683	0.42045	VPS4B	1
BP	GO:0060333	interferon-gamma-mediated signaling pathway	1/81	13/7132	0.138099	0.466683	0.42045	IFNG	1
BP	GO:0070198	protein localization to chromosome, telomeric region	1/81	13/7132	0.138099	0.466683	0.42045	CCT4	1
BP	GO:0090505	epiboly involved in wound healing	1/81	13/7132	0.138099	0.466683	0.42045	RHOA	1
BP	GO:0097366	response to bronchodilator	1/81	13/7132	0.138099	0.466683	0.42045	ITGAV	1
BP	GO:0098927	vesicle-mediated transport between endosomal compartments	1/81	13/7132	0.138099	0.466683	0.42045	RAB5A	1
BP	GO:1901032	negative regulation of response to reactive oxygen species	1/81	13/7132	0.138099	0.466683	0.42045	RACK1	1
BP	GO:1902751	positive regulation of cell cycle G2/M phase transition	1/81	13/7132	0.138099	0.466683	0.42045	VPS4B	1
BP	GO:1903206	negative regulation of hydrogen peroxide-induced cell death	1/81	13/7132	0.138099	0.466683	0.42045	RACK1	1
BP	GO:2000516	positive regulation of CD4-positive, alpha-beta T cell activation	1/81	13/7132	0.138099	0.466683	0.42045	IFNG	1
BP	GO:2000679	positive regulation of transcription regulatory region DNA binding	1/81	13/7132	0.138099	0.466683	0.42045	IFNG	1
BP	GO:2001039	negative regulation of cellular response to drug	1/81	13/7132	0.138099	0.466683	0.42045	RACK1	1
BP	GO:0015711	organic anion transport	3/81	114/7132	0.139406	0.466683	0.42045	SLC44A4/SLC37A2/SLC26A4	3
BP	GO:0031334	positive regulation of protein complex assembly	3/81	114/7132	0.139406	0.466683	0.42045	IFNG/RACK1/RHOA	3
BP	GO:0046034	ATP metabolic process	3/81	114/7132	0.139406	0.466683	0.42045	GPI/GALK1/RHOA	3
BP	GO:0046879	hormone secretion	3/81	114/7132	0.139406	0.466683	0.42045	SLC44A4/IFNG/VAMP7	3
BP	GO:0006733	oxidoreduction coenzyme metabolic process	2/81	58/7132	0.140423	0.466683	0.42045	GPI/GALK1	2
BP	GO:0006754	ATP biosynthetic process	2/81	58/7132	0.140423	0.466683	0.42045	GPI/GALK1	2
BP	GO:0009755	hormone-mediated signaling pathway	2/81	58/7132	0.140423	0.466683	0.42045	PTGES3/RHOA	2
BP	GO:0043547	positive regulation of GTPase activity	2/81	58/7132	0.140423	0.466683	0.42045	RACK1/F11R	2
BP	GO:0043065	positive regulation of apoptotic process	4/81	177/7132	0.141393	0.466683	0.42045	IFNG/RACK1/CTSC/RHOA	4
BP	GO:0043068	positive regulation of programmed cell death	4/81	178/7132	0.143465	0.466683	0.42045	IFNG/RACK1/CTSC/RHOA	4
BP	GO:0033993	response to lipid	5/81	245/7132	0.145175	0.466683	0.42045	ACP5/VPS4B/S100A14/PTGES3/RHOA	5
BP	GO:0044403	symbiont process	3/81	117/7132	0.147335	0.466683	0.42045	RAB5A/VPS4B/ITGAV	3
BP	GO:0001516	prostaglandin biosynthetic process	1/81	14/7132	0.147906	0.466683	0.42045	PTGES3	1
BP	GO:0001990	regulation of systemic arterial blood pressure by hormone	1/81	14/7132	0.147906	0.466683	0.42045	RHOA	1
BP	GO:0006890	retrograde vesicle-mediated transport, Golgi to ER	1/81	14/7132	0.147906	0.466683	0.42045	COPA	1
BP	GO:0007099	centriole replication	1/81	14/7132	0.147906	0.466683	0.42045	VPS4B	1
BP	GO:0008542	visual learning	1/81	14/7132	0.147906	0.466683	0.42045	KRAS	1
BP	GO:0030521	androgen receptor signaling pathway	1/81	14/7132	0.147906	0.466683	0.42045	RHOA	1
BP	GO:0032800	receptor biosynthetic process	1/81	14/7132	0.147906	0.466683	0.42045	ITGAV	1
BP	GO:0035987	endodermal cell differentiation	1/81	14/7132	0.147906	0.466683	0.42045	ITGAV	1
BP	GO:0036230	granulocyte activation	1/81	14/7132	0.147906	0.466683	0.42045	VAMP7	1
BP	GO:0046457	prostanoid biosynthetic process	1/81	14/7132	0.147906	0.466683	0.42045	PTGES3	1
BP	GO:0046824	positive regulation of nucleocytoplasmic transport	1/81	14/7132	0.147906	0.466683	0.42045	IFNG	1
BP	GO:0048169	regulation of long-term neuronal synaptic plasticity	1/81	14/7132	0.147906	0.466683	0.42045	KRAS	1
BP	GO:0048260	positive regulation of receptor-mediated endocytosis	1/81	14/7132	0.147906	0.466683	0.42045	CD63	1
BP	GO:0050892	intestinal absorption	1/81	14/7132	0.147906	0.466683	0.42045	F11R	1
BP	GO:0051181	cofactor transport	1/81	14/7132	0.147906	0.466683	0.42045	SLC44A4	1
BP	GO:0070229	negative regulation of lymphocyte apoptotic process	1/81	14/7132	0.147906	0.466683	0.42045	HSH2D	1
BP	GO:0086004	regulation of cardiac muscle cell contraction	1/81	14/7132	0.147906	0.466683	0.42045	STC1	1
BP	GO:0090504	epiboly	1/81	14/7132	0.147906	0.466683	0.42045	RHOA	1
BP	GO:0098534	centriole assembly	1/81	14/7132	0.147906	0.466683	0.42045	VPS4B	1
BP	GO:1900006	positive regulation of dendrite development	1/81	14/7132	0.147906	0.466683	0.42045	VAMP7	1
BP	GO:1900026	positive regulation of substrate adhesion-dependent cell spreading	1/81	14/7132	0.147906	0.466683	0.42045	ITGB3	1
BP	GO:1903115	regulation of actin filament-based movement	1/81	14/7132	0.147906	0.466683	0.42045	STC1	1
BP	GO:1903671	negative regulation of sprouting angiogenesis	1/81	14/7132	0.147906	0.466683	0.42045	RHOA	1
BP	GO:1904591	positive regulation of protein import	1/81	14/7132	0.147906	0.466683	0.42045	IFNG	1
BP	GO:2000249	regulation of actin cytoskeleton reorganization	1/81	14/7132	0.147906	0.466683	0.42045	F11R	1
BP	GO:0006937	regulation of muscle contraction	2/81	60/7132	0.148258	0.466932	0.420675	STC1/RHOA	2
BP	GO:0009914	hormone transport	3/81	118/7132	0.150011	0.46694	0.420682	SLC44A4/IFNG/VAMP7	3
BP	GO:0046631	alpha-beta T cell activation	2/81	61/7132	0.152209	0.46694	0.420682	IFNG/RHOA	2
BP	GO:1902107	positive regulation of leukocyte differentiation	2/81	61/7132	0.152209	0.46694	0.420682	IFNG/RHOA	2
BP	GO:0045862	positive regulation of proteolysis	3/81	119/7132	0.152703	0.46694	0.420682	IFNG/RACK1/RHOA	3
BP	GO:0002237	response to molecule of bacterial origin	3/81	120/7132	0.15541	0.46694	0.420682	ACP5/S100A14/RHOA	3
BP	GO:0051338	regulation of transferase activity	6/81	321/7132	0.156667	0.46694	0.420682	IFNG/LPAR3/PTGES3/CCT4/RHOA/ITGB3	6
BP	GO:0001913	T cell mediated cytotoxicity	1/81	15/7132	0.157602	0.46694	0.420682	CTSC	1
BP	GO:0001954	positive regulation of cell-matrix adhesion	1/81	15/7132	0.157602	0.46694	0.420682	ITGB3	1
BP	GO:0007032	endosome organization	1/81	15/7132	0.157602	0.46694	0.420682	VPS4B	1
BP	GO:0008089	anterograde axonal transport	1/81	15/7132	0.157602	0.46694	0.420682	HSPB1	1
BP	GO:0010324	membrane invagination	1/81	15/7132	0.157602	0.46694	0.420682	RHOA	1
BP	GO:0032743	positive regulation of interleukin-2 production	1/81	15/7132	0.157602	0.46694	0.420682	VTCN1	1
BP	GO:0035306	positive regulation of dephosphorylation	1/81	15/7132	0.157602	0.46694	0.420682	IFNG	1
BP	GO:0035924	cellular response to vascular endothelial growth factor stimulus	1/81	15/7132	0.157602	0.46694	0.420682	CD63	1
BP	GO:0043300	regulation of leukocyte degranulation	1/81	15/7132	0.157602	0.46694	0.420682	VAMP7	1
BP	GO:0045911	positive regulation of DNA recombination	1/81	15/7132	0.157602	0.46694	0.420682	TFRC	1
BP	GO:0048146	positive regulation of fibroblast proliferation	1/81	15/7132	0.157602	0.46694	0.420682	ITGB3	1
BP	GO:0051180	vitamin transport	1/81	15/7132	0.157602	0.46694	0.420682	SLC19A3	1
BP	GO:0090224	regulation of spindle organization	1/81	15/7132	0.157602	0.46694	0.420682	VPS4B	1
BP	GO:0090311	regulation of protein deacetylation	1/81	15/7132	0.157602	0.46694	0.420682	IFNG	1
BP	GO:1903078	positive regulation of protein localization to plasma membrane	1/81	15/7132	0.157602	0.46694	0.420682	RACK1	1
BP	GO:1903902	positive regulation of viral life cycle	1/81	15/7132	0.157602	0.46694	0.420682	VPS4B	1
BP	GO:0051222	positive regulation of protein transport	3/81	121/7132	0.158132	0.46694	0.420682	IFNG/RACK1/VTCN1	3
BP	GO:0035296	regulation of tube diameter	2/81	63/7132	0.160173	0.46694	0.420682	P2RY2/RHOA	2
BP	GO:0043523	regulation of neuron apoptotic process	2/81	63/7132	0.160173	0.46694	0.420682	KRAS/RHOA	2
BP	GO:0045619	regulation of lymphocyte differentiation	2/81	63/7132	0.160173	0.46694	0.420682	IFNG/RHOA	2
BP	GO:0097746	regulation of blood vessel diameter	2/81	63/7132	0.160173	0.46694	0.420682	P2RY2/RHOA	2
BP	GO:1903555	regulation of tumor necrosis factor superfamily cytokine production	2/81	63/7132	0.160173	0.46694	0.420682	ACP5/IFNG	2
BP	GO:0001501	skeletal system development	4/81	186/7132	0.160463	0.46694	0.420682	ACP5/STC1/HAPLN3/RHOA	4
BP	GO:0016358	dendrite development	2/81	64/7132	0.164184	0.46694	0.420682	VAMP7/RHOA	2
BP	GO:2001235	positive regulation of apoptotic signaling pathway	2/81	64/7132	0.164184	0.46694	0.420682	RACK1/CTSC	2
BP	GO:0043066	negative regulation of apoptotic process	6/81	326/7132	0.16475	0.46694	0.420682	ITGAV/ACTC1/HSH2D/VTCN1/KRAS/RHOA	6
BP	GO:0060429	epithelium development	7/81	398/7132	0.16483	0.46694	0.420682	SLC44A4/STC1/F11R/ST14/RAP1A/KRAS/RHOA	7
BP	GO:0000462	maturation of SSU-rRNA from tricistronic rRNA transcript (SSU-rRNA, 5.8S rRNA, LSU-rRNA)	1/81	16/7132	0.16719	0.46694	0.420682	RPS8	1
BP	GO:0002360	T cell lineage commitment	1/81	16/7132	0.16719	0.46694	0.420682	RHOA	1
BP	GO:0006414	translational elongation	1/81	16/7132	0.16719	0.46694	0.420682	RACK1	1
BP	GO:0006855	drug transmembrane transport	1/81	16/7132	0.16719	0.46694	0.420682	SLC19A3	1
BP	GO:0007339	binding of sperm to zona pellucida	1/81	16/7132	0.16719	0.46694	0.420682	CCT4	1
BP	GO:0007632	visual behavior	1/81	16/7132	0.16719	0.46694	0.420682	KRAS	1
BP	GO:0010657	muscle cell apoptotic process	1/81	16/7132	0.16719	0.46694	0.420682	IFNG	1
BP	GO:0010660	regulation of muscle cell apoptotic process	1/81	16/7132	0.16719	0.46694	0.420682	IFNG	1
BP	GO:0033003	regulation of mast cell activation	1/81	16/7132	0.16719	0.46694	0.420682	VAMP7	1
BP	GO:0035036	sperm-egg recognition	1/81	16/7132	0.16719	0.46694	0.420682	CCT4	1
BP	GO:0040019	positive regulation of embryonic development	1/81	16/7132	0.16719	0.46694	0.420682	RACK1	1
BP	GO:0042987	amyloid precursor protein catabolic process	1/81	16/7132	0.16719	0.46694	0.420682	TMED10	1
BP	GO:0043243	positive regulation of protein complex disassembly	1/81	16/7132	0.16719	0.46694	0.420682	DSTN	1
BP	GO:0045429	positive regulation of nitric oxide biosynthetic process	1/81	16/7132	0.16719	0.46694	0.420682	IFNG	1
BP	GO:0051489	regulation of filopodium assembly	1/81	16/7132	0.16719	0.46694	0.420682	RAB5A	1
BP	GO:0051591	response to cAMP	1/81	16/7132	0.16719	0.46694	0.420682	RAP1A	1
BP	GO:0071801	regulation of podosome assembly	1/81	16/7132	0.16719	0.46694	0.420682	RHOA	1
BP	GO:0090279	regulation of calcium ion import	1/81	16/7132	0.16719	0.46694	0.420682	STC1	1
BP	GO:1904407	positive regulation of nitric oxide metabolic process	1/81	16/7132	0.16719	0.46694	0.420682	IFNG	1
BP	GO:0009206	purine ribonucleoside triphosphate biosynthetic process	2/81	65/7132	0.168213	0.46694	0.420682	GPI/GALK1	2
BP	GO:0042129	regulation of T cell proliferation	2/81	65/7132	0.168213	0.46694	0.420682	TFRC/VTCN1	2
BP	GO:0090150	establishment of protein localization to membrane	2/81	65/7132	0.168213	0.46694	0.420682	RACK1/VAMP7	2
BP	GO:0043269	regulation of ion transport	4/81	191/7132	0.171452	0.46694	0.420682	STC1/CD63/VAMP7/RHOA	4
BP	GO:0033157	regulation of intracellular protein transport	2/81	66/7132	0.172259	0.46694	0.420682	IFNG/VAMP7	2
BP	GO:0010942	positive regulation of cell death	4/81	192/7132	0.173681	0.46694	0.420682	IFNG/RACK1/CTSC/RHOA	4
BP	GO:0009205	purine ribonucleoside triphosphate metabolic process	3/81	127/7132	0.17477	0.46694	0.420682	GPI/GALK1/RHOA	3
BP	GO:0010959	regulation of metal ion transport	3/81	127/7132	0.17477	0.46694	0.420682	STC1/CD63/RHOA	3
BP	GO:0000302	response to reactive oxygen species	2/81	67/7132	0.176322	0.46694	0.420682	RACK1/ITGAV	2
BP	GO:0009145	purine nucleoside triphosphate biosynthetic process	2/81	67/7132	0.176322	0.46694	0.420682	GPI/GALK1	2
BP	GO:0051302	regulation of cell division	2/81	67/7132	0.176322	0.46694	0.420682	RACK1/RHOA	2
BP	GO:0043069	negative regulation of programmed cell death	6/81	333/7132	0.176366	0.46694	0.420682	ITGAV/ACTC1/HSH2D/VTCN1/KRAS/RHOA	6
BP	GO:0002204	somatic recombination of immunoglobulin genes involved in immune response	1/81	17/7132	0.17667	0.46694	0.420682	TFRC	1
BP	GO:0002208	somatic diversification of immunoglobulins involved in immune response	1/81	17/7132	0.17667	0.46694	0.420682	TFRC	1
BP	GO:0002886	regulation of myeloid leukocyte mediated immunity	1/81	17/7132	0.17667	0.46694	0.420682	VAMP7	1
BP	GO:0006775	fat-soluble vitamin metabolic process	1/81	17/7132	0.17667	0.46694	0.420682	IFNG	1
BP	GO:0016447	somatic recombination of immunoglobulin gene segments	1/81	17/7132	0.17667	0.46694	0.420682	TFRC	1
BP	GO:0016601	Rac protein signal transduction	1/81	17/7132	0.17667	0.46694	0.420682	KRAS	1
BP	GO:0030890	positive regulation of B cell proliferation	1/81	17/7132	0.17667	0.46694	0.420682	TFRC	1
BP	GO:0033059	cellular pigmentation	1/81	17/7132	0.17667	0.46694	0.420682	CD63	1
BP	GO:0040001	establishment of mitotic spindle localization	1/81	17/7132	0.17667	0.46694	0.420682	KPNB1	1
BP	GO:0045190	isotype switching	1/81	17/7132	0.17667	0.46694	0.420682	TFRC	1
BP	GO:0045806	negative regulation of endocytosis	1/81	17/7132	0.17667	0.46694	0.420682	RACK1	1
BP	GO:0046039	GTP metabolic process	1/81	17/7132	0.17667	0.46694	0.420682	RHOA	1
BP	GO:0048168	regulation of neuronal synaptic plasticity	1/81	17/7132	0.17667	0.46694	0.420682	KRAS	1
BP	GO:0050805	negative regulation of synaptic transmission	1/81	17/7132	0.17667	0.46694	0.420682	RAP1A	1
BP	GO:0051298	centrosome duplication	1/81	17/7132	0.17667	0.46694	0.420682	VPS4B	1
BP	GO:0051898	negative regulation of protein kinase B signaling	1/81	17/7132	0.17667	0.46694	0.420682	RACK1	1
BP	GO:0060706	cell differentiation involved in embryonic placenta development	1/81	17/7132	0.17667	0.46694	0.420682	ST14	1
BP	GO:0071242	cellular response to ammonium ion	1/81	17/7132	0.17667	0.46694	0.420682	GNAI2	1
BP	GO:0071800	podosome assembly	1/81	17/7132	0.17667	0.46694	0.420682	RHOA	1
BP	GO:0099072	regulation of postsynaptic membrane neurotransmitter receptor levels	1/81	17/7132	0.17667	0.46694	0.420682	RAP1A	1
BP	GO:1903205	regulation of hydrogen peroxide-induced cell death	1/81	17/7132	0.17667	0.46694	0.420682	RACK1	1
BP	GO:1903307	positive regulation of regulated secretory pathway	1/81	17/7132	0.17667	0.46694	0.420682	VAMP7	1
BP	GO:1904377	positive regulation of protein localization to cell periphery	1/81	17/7132	0.17667	0.46694	0.420682	RACK1	1
BP	GO:0044093	positive regulation of molecular function	8/81	482/7132	0.179529	0.46694	0.420682	IFNG/RACK1/F11R/LPAR3/PTGES3/CCT4/RHOA/ARL1	8
BP	GO:0040007	growth	6/81	335/7132	0.179747	0.46694	0.420682	SLC44A4/IFNG/RACK1/STC1/LPAR3/RHOA	6
BP	GO:0007163	establishment or maintenance of cell polarity	2/81	68/7132	0.1804	0.46694	0.420682	RACK1/RHOA	2
BP	GO:0008361	regulation of cell size	2/81	68/7132	0.1804	0.46694	0.420682	LPAR3/RHOA	2
BP	GO:0009201	ribonucleoside triphosphate biosynthetic process	2/81	68/7132	0.1804	0.46694	0.420682	GPI/GALK1	2
BP	GO:0010594	regulation of endothelial cell migration	2/81	68/7132	0.1804	0.46694	0.420682	STC1/RHOA	2
BP	GO:0035150	regulation of tube size	2/81	68/7132	0.1804	0.46694	0.420682	P2RY2/RHOA	2
BP	GO:0043902	positive regulation of multi-organism process	2/81	68/7132	0.1804	0.46694	0.420682	IFNG/VPS4B	2
BP	GO:0050880	regulation of blood vessel size	2/81	68/7132	0.1804	0.46694	0.420682	P2RY2/RHOA	2
BP	GO:0071706	tumor necrosis factor superfamily cytokine production	2/81	68/7132	0.1804	0.46694	0.420682	ACP5/IFNG	2
BP	GO:0006816	calcium ion transport	3/81	130/7132	0.183271	0.46694	0.420682	STC1/ITPR3/RHOA	3
BP	GO:0009126	purine nucleoside monophosphate metabolic process	3/81	130/7132	0.183271	0.46694	0.420682	GPI/GALK1/RHOA	3
BP	GO:0009167	purine ribonucleoside monophosphate metabolic process	3/81	130/7132	0.183271	0.46694	0.420682	GPI/GALK1/RHOA	3
BP	GO:0009199	ribonucleoside triphosphate metabolic process	3/81	130/7132	0.183271	0.46694	0.420682	GPI/GALK1/RHOA	3
BP	GO:0050900	leukocyte migration	3/81	130/7132	0.183271	0.46694	0.420682	S100A14/RHOA/ITGB3	3
BP	GO:0000819	sister chromatid segregation	2/81	69/7132	0.184493	0.46694	0.420682	VPS4B/KPNB1	2
BP	GO:0030522	intracellular receptor signaling pathway	2/81	69/7132	0.184493	0.46694	0.420682	PTGES3/RHOA	2
BP	GO:0033135	regulation of peptidyl-serine phosphorylation	2/81	69/7132	0.184493	0.46694	0.420682	IFNG/RACK1	2
BP	GO:0002381	immunoglobulin production involved in immunoglobulin mediated immune response	1/81	18/7132	0.186043	0.46694	0.420682	TFRC	1
BP	GO:0002548	monocyte chemotaxis	1/81	18/7132	0.186043	0.46694	0.420682	S100A14	1
BP	GO:0002639	positive regulation of immunoglobulin production	1/81	18/7132	0.186043	0.46694	0.420682	TFRC	1
BP	GO:0010517	regulation of phospholipase activity	1/81	18/7132	0.186043	0.46694	0.420682	ARL1	1
BP	GO:0014002	astrocyte development	1/81	18/7132	0.186043	0.46694	0.420682	KRAS	1
BP	GO:0031343	positive regulation of cell killing	1/81	18/7132	0.186043	0.46694	0.420682	IFNG	1
BP	GO:0032350	regulation of hormone metabolic process	1/81	18/7132	0.186043	0.46694	0.420682	IFNG	1
BP	GO:0032660	regulation of interleukin-17 production	1/81	18/7132	0.186043	0.46694	0.420682	IFNG	1
BP	GO:0032768	regulation of monooxygenase activity	1/81	18/7132	0.186043	0.46694	0.420682	IFNG	1
BP	GO:0033143	regulation of intracellular steroid hormone receptor signaling pathway	1/81	18/7132	0.186043	0.46694	0.420682	RHOA	1
BP	GO:0034113	heterotypic cell-cell adhesion	1/81	18/7132	0.186043	0.46694	0.420682	ITGAV	1
BP	GO:0035315	hair cell differentiation	1/81	18/7132	0.186043	0.46694	0.420682	SLC44A4	1
BP	GO:0042531	positive regulation of tyrosine phosphorylation of STAT protein	1/81	18/7132	0.186043	0.46694	0.420682	IFNG	1
BP	GO:0043537	negative regulation of blood vessel endothelial cell migration	1/81	18/7132	0.186043	0.46694	0.420682	RHOA	1
BP	GO:0046847	filopodium assembly	1/81	18/7132	0.186043	0.46694	0.420682	RAB5A	1
BP	GO:0048814	regulation of dendrite morphogenesis	1/81	18/7132	0.186043	0.46694	0.420682	VAMP7	1
BP	GO:0050435	amyloid-beta metabolic process	1/81	18/7132	0.186043	0.46694	0.420682	TMED10	1
BP	GO:0051293	establishment of spindle localization	1/81	18/7132	0.186043	0.46694	0.420682	KPNB1	1
BP	GO:0060713	labyrinthine layer morphogenesis	1/81	18/7132	0.186043	0.46694	0.420682	ST14	1
BP	GO:0098930	axonal transport	1/81	18/7132	0.186043	0.46694	0.420682	HSPB1	1
BP	GO:1901216	positive regulation of neuron death	1/81	18/7132	0.186043	0.46694	0.420682	RHOA	1
BP	GO:1901379	regulation of potassium ion transmembrane transport	1/81	18/7132	0.186043	0.46694	0.420682	CD63	1
BP	GO:1903428	positive regulation of reactive oxygen species biosynthetic process	1/81	18/7132	0.186043	0.46694	0.420682	IFNG	1
BP	GO:2001038	regulation of cellular response to drug	1/81	18/7132	0.186043	0.46694	0.420682	RACK1	1
BP	GO:0009144	purine nucleoside triphosphate metabolic process	3/81	131/7132	0.186129	0.46694	0.420682	GPI/GALK1/RHOA	3
BP	GO:0071407	cellular response to organic cyclic compound	3/81	131/7132	0.186129	0.46694	0.420682	PTGES3/RAP1A/RHOA	3
BP	GO:0045664	regulation of neuron differentiation	4/81	200/7132	0.191875	0.46694	0.420682	LPAR3/RAP1A/VAMP7/RHOA	4
BP	GO:0009161	ribonucleoside monophosphate metabolic process	3/81	133/7132	0.191882	0.46694	0.420682	GPI/GALK1/RHOA	3
BP	GO:0003018	vascular process in circulatory system	2/81	71/7132	0.192718	0.46694	0.420682	P2RY2/RHOA	2
BP	GO:0043270	positive regulation of ion transport	2/81	71/7132	0.192718	0.46694	0.420682	STC1/VAMP7	2
BP	GO:0060047	heart contraction	2/81	71/7132	0.192718	0.46694	0.420682	STC1/ACTC1	2
BP	GO:0000281	mitotic cytokinesis	1/81	19/7132	0.19531	0.46694	0.420682	RHOA	1
BP	GO:0001706	endoderm formation	1/81	19/7132	0.19531	0.46694	0.420682	ITGAV	1
BP	GO:0002228	natural killer cell mediated immunity	1/81	19/7132	0.19531	0.46694	0.420682	VAMP7	1
BP	GO:0002279	mast cell activation involved in immune response	1/81	19/7132	0.19531	0.46694	0.420682	VAMP7	1
BP	GO:0002562	somatic diversification of immune receptors via germline recombination within a single locus	1/81	19/7132	0.19531	0.46694	0.420682	TFRC	1
BP	GO:0002714	positive regulation of B cell mediated immunity	1/81	19/7132	0.19531	0.46694	0.420682	TFRC	1
BP	GO:0002891	positive regulation of immunoglobulin mediated immune response	1/81	19/7132	0.19531	0.46694	0.420682	TFRC	1
BP	GO:0005978	glycogen biosynthetic process	1/81	19/7132	0.19531	0.46694	0.420682	PTGES3	1
BP	GO:0007566	embryo implantation	1/81	19/7132	0.19531	0.46694	0.420682	ITGAV	1
BP	GO:0008306	associative learning	1/81	19/7132	0.19531	0.46694	0.420682	KRAS	1
BP	GO:0009250	glucan biosynthetic process	1/81	19/7132	0.19531	0.46694	0.420682	PTGES3	1
BP	GO:0016444	somatic cell DNA recombination	1/81	19/7132	0.19531	0.46694	0.420682	TFRC	1
BP	GO:0016445	somatic diversification of immunoglobulins	1/81	19/7132	0.19531	0.46694	0.420682	TFRC	1
BP	GO:0021795	cerebral cortex cell migration	1/81	19/7132	0.19531	0.46694	0.420682	RHOA	1
BP	GO:0032210	regulation of telomere maintenance via telomerase	1/81	19/7132	0.19531	0.46694	0.420682	CCT4	1
BP	GO:0032620	interleukin-17 production	1/81	19/7132	0.19531	0.46694	0.420682	IFNG	1
BP	GO:0032735	positive regulation of interleukin-12 production	1/81	19/7132	0.19531	0.46694	0.420682	IFNG	1
BP	GO:0033627	cell adhesion mediated by integrin	1/81	19/7132	0.19531	0.46694	0.420682	ITGAV	1
BP	GO:0042130	negative regulation of T cell proliferation	1/81	19/7132	0.19531	0.46694	0.420682	VTCN1	1
BP	GO:0042267	natural killer cell mediated cytotoxicity	1/81	19/7132	0.19531	0.46694	0.420682	VAMP7	1
BP	GO:0043303	mast cell degranulation	1/81	19/7132	0.19531	0.46694	0.420682	VAMP7	1
BP	GO:0045197	establishment or maintenance of epithelial cell apical/basal polarity	1/81	19/7132	0.19531	0.46694	0.420682	RHOA	1
BP	GO:0046718	viral entry into host cell	1/81	19/7132	0.19531	0.46694	0.420682	ITGAV	1
BP	GO:0048668	collateral sprouting	1/81	19/7132	0.19531	0.46694	0.420682	LPAR3	1
BP	GO:0051353	positive regulation of oxidoreductase activity	1/81	19/7132	0.19531	0.46694	0.420682	IFNG	1
BP	GO:0051496	positive regulation of stress fiber assembly	1/81	19/7132	0.19531	0.46694	0.420682	RHOA	1
BP	GO:0051926	negative regulation of calcium ion transport	1/81	19/7132	0.19531	0.46694	0.420682	STC1	1
BP	GO:0060350	endochondral bone morphogenesis	1/81	19/7132	0.19531	0.46694	0.420682	STC1	1
BP	GO:0061383	trabecula morphogenesis	1/81	19/7132	0.19531	0.46694	0.420682	RHOA	1
BP	GO:0070527	platelet aggregation	1/81	19/7132	0.19531	0.46694	0.420682	ITGB3	1
BP	GO:1900408	negative regulation of cellular response to oxidative stress	1/81	19/7132	0.19531	0.46694	0.420682	RACK1	1
BP	GO:1901068	guanosine-containing compound metabolic process	1/81	19/7132	0.19531	0.46694	0.420682	RHOA	1
BP	GO:1903202	negative regulation of oxidative stress-induced cell death	1/81	19/7132	0.19531	0.46694	0.420682	RACK1	1
BP	GO:1904356	regulation of telomere maintenance via telomere lengthening	1/81	19/7132	0.19531	0.46694	0.420682	CCT4	1
BP	GO:1905953	negative regulation of lipid localization	1/81	19/7132	0.19531	0.46694	0.420682	ITGAV	1
BP	GO:2001024	negative regulation of response to drug	1/81	19/7132	0.19531	0.46694	0.420682	RACK1	1
BP	GO:0009142	nucleoside triphosphate biosynthetic process	2/81	72/7132	0.19685	0.469305	0.422813	GPI/GALK1	2
BP	GO:1903531	negative regulation of secretion by cell	2/81	72/7132	0.19685	0.469305	0.422813	VPS4B/RAP1A	2
BP	GO:0006417	regulation of translation	3/81	136/7132	0.200596	0.471035	0.424372	RACK1/RPS3/RPL10	3
BP	GO:0009123	nucleoside monophosphate metabolic process	3/81	136/7132	0.200596	0.471035	0.424372	GPI/GALK1/RHOA	3
BP	GO:0006457	protein folding	2/81	73/7132	0.200993	0.471035	0.424372	HSPB1/CCT4	2
BP	GO:0070507	regulation of microtubule cytoskeleton organization	2/81	73/7132	0.200993	0.471035	0.424372	VPS4B/RHOA	2
BP	GO:0044089	positive regulation of cellular component biogenesis	4/81	204/7132	0.201195	0.471035	0.424372	IFNG/RACK1/VPS4B/RHOA	4
BP	GO:0002448	mast cell mediated immunity	1/81	20/7132	0.204474	0.471035	0.424372	VAMP7	1
BP	GO:0003044	regulation of systemic arterial blood pressure mediated by a chemical signal	1/81	20/7132	0.204474	0.471035	0.424372	RHOA	1
BP	GO:0006692	prostanoid metabolic process	1/81	20/7132	0.204474	0.471035	0.424372	PTGES3	1
BP	GO:0006693	prostaglandin metabolic process	1/81	20/7132	0.204474	0.471035	0.424372	PTGES3	1
BP	GO:0007029	endoplasmic reticulum organization	1/81	20/7132	0.204474	0.471035	0.424372	RAB18	1
BP	GO:0009988	cell-cell recognition	1/81	20/7132	0.204474	0.471035	0.424372	CCT4	1
BP	GO:0010883	regulation of lipid storage	1/81	20/7132	0.204474	0.471035	0.424372	ITGAV	1
BP	GO:0032456	endocytic recycling	1/81	20/7132	0.204474	0.471035	0.424372	RAB14	1
BP	GO:0032651	regulation of interleukin-1 beta production	1/81	20/7132	0.204474	0.471035	0.424372	ACP5	1
BP	GO:0036474	cell death in response to hydrogen peroxide	1/81	20/7132	0.204474	0.471035	0.424372	RACK1	1
BP	GO:0043297	apical junction assembly	1/81	20/7132	0.204474	0.471035	0.424372	RHOA	1
BP	GO:0043370	regulation of CD4-positive, alpha-beta T cell differentiation	1/81	20/7132	0.204474	0.471035	0.424372	IFNG	1
BP	GO:0045058	T cell selection	1/81	20/7132	0.204474	0.471035	0.424372	RHOA	1
BP	GO:0045907	positive regulation of vasoconstriction	1/81	20/7132	0.204474	0.471035	0.424372	RHOA	1
BP	GO:0046456	icosanoid biosynthetic process	1/81	20/7132	0.204474	0.471035	0.424372	PTGES3	1
BP	GO:0060669	embryonic placenta morphogenesis	1/81	20/7132	0.204474	0.471035	0.424372	ST14	1
BP	GO:0070228	regulation of lymphocyte apoptotic process	1/81	20/7132	0.204474	0.471035	0.424372	HSH2D	1
BP	GO:1900024	regulation of substrate adhesion-dependent cell spreading	1/81	20/7132	0.204474	0.471035	0.424372	ITGB3	1
BP	GO:1902883	negative regulation of response to oxidative stress	1/81	20/7132	0.204474	0.471035	0.424372	RACK1	1
BP	GO:2000107	negative regulation of leukocyte apoptotic process	1/81	20/7132	0.204474	0.471035	0.424372	HSH2D	1
BP	GO:0003015	heart process	2/81	74/7132	0.205146	0.471311	0.42462	STC1/ACTC1	2
BP	GO:0034404	nucleobase-containing small molecule biosynthetic process	2/81	74/7132	0.205146	0.471311	0.42462	GPI/GALK1	2
BP	GO:0009141	nucleoside triphosphate metabolic process	3/81	138/7132	0.206458	0.472767	0.425932	GPI/GALK1/RHOA	3
BP	GO:0001894	tissue homeostasis	2/81	75/7132	0.209309	0.472767	0.425932	ACP5/KRAS	2
BP	GO:0002703	regulation of leukocyte mediated immunity	2/81	75/7132	0.209309	0.472767	0.425932	TFRC/VAMP7	2
BP	GO:0009127	purine nucleoside monophosphate biosynthetic process	2/81	75/7132	0.209309	0.472767	0.425932	GPI/GALK1	2
BP	GO:0009168	purine ribonucleoside monophosphate biosynthetic process	2/81	75/7132	0.209309	0.472767	0.425932	GPI/GALK1	2
BP	GO:0030198	extracellular matrix organization	2/81	75/7132	0.209309	0.472767	0.425932	DPP4/ITGB3	2
BP	GO:0043903	regulation of symbiosis, encompassing mutualism through parasitism	2/81	75/7132	0.209309	0.472767	0.425932	VPS4B/ITGAV	2
BP	GO:0048545	response to steroid hormone	2/81	75/7132	0.209309	0.472767	0.425932	PTGES3/RHOA	2
BP	GO:0051402	neuron apoptotic process	2/81	75/7132	0.209309	0.472767	0.425932	KRAS/RHOA	2
BP	GO:0000280	nuclear division	3/81	140/7132	0.21236	0.472767	0.425932	VPS4B/KPNB1/RHOA	3
BP	GO:0002697	regulation of immune effector process	3/81	140/7132	0.21236	0.472767	0.425932	IFNG/TFRC/VAMP7	3
BP	GO:0050778	positive regulation of immune response	4/81	209/7132	0.213037	0.472767	0.425932	IFNG/TFRC/S100A14/VAMP7	4
BP	GO:0033500	carbohydrate homeostasis	2/81	76/7132	0.213481	0.472767	0.425932	GPI/RACK1	2
BP	GO:0042593	glucose homeostasis	2/81	76/7132	0.213481	0.472767	0.425932	GPI/RACK1	2
BP	GO:0002200	somatic diversification of immune receptors	1/81	21/7132	0.213534	0.472767	0.425932	TFRC	1
BP	GO:0006801	superoxide metabolic process	1/81	21/7132	0.213534	0.472767	0.425932	ACP5	1
BP	GO:0010812	negative regulation of cell-substrate adhesion	1/81	21/7132	0.213534	0.472767	0.425932	RHOA	1
BP	GO:0030260	entry into host cell	1/81	21/7132	0.213534	0.472767	0.425932	ITGAV	1
BP	GO:0035088	establishment or maintenance of apical/basal cell polarity	1/81	21/7132	0.213534	0.472767	0.425932	RHOA	1
BP	GO:0042982	amyloid precursor protein metabolic process	1/81	21/7132	0.213534	0.472767	0.425932	TMED10	1
BP	GO:0044409	entry into host	1/81	21/7132	0.213534	0.472767	0.425932	ITGAV	1
BP	GO:0048286	lung alveolus development	1/81	21/7132	0.213534	0.472767	0.425932	PTGES3	1
BP	GO:0051806	entry into cell of other organism involved in symbiotic interaction	1/81	21/7132	0.213534	0.472767	0.425932	ITGAV	1
BP	GO:0051828	entry into other organism involved in symbiotic interaction	1/81	21/7132	0.213534	0.472767	0.425932	ITGAV	1
BP	GO:0060441	epithelial tube branching involved in lung morphogenesis	1/81	21/7132	0.213534	0.472767	0.425932	KRAS	1
BP	GO:0061245	establishment or maintenance of bipolar cell polarity	1/81	21/7132	0.213534	0.472767	0.425932	RHOA	1
BP	GO:0086003	cardiac muscle cell contraction	1/81	21/7132	0.213534	0.472767	0.425932	STC1	1
BP	GO:0090559	regulation of membrane permeability	1/81	21/7132	0.213534	0.472767	0.425932	F11R	1
BP	GO:0022603	regulation of anatomical structure morphogenesis	6/81	355/7132	0.214954	0.47297	0.426115	RACK1/LPAR3/RAP1A/VAMP7/RHOA/ITGB3	6
BP	GO:0044087	regulation of cellular component biogenesis	6/81	355/7132	0.214954	0.47297	0.426115	IFNG/RACK1/RAB5A/VPS4B/RAP1A/RHOA	6
BP	GO:0002250	adaptive immune response	3/81	141/7132	0.215325	0.47297	0.426115	IFNG/TFRC/CTSC	3
BP	GO:0008064	regulation of actin polymerization or depolymerization	2/81	77/7132	0.217661	0.47297	0.426115	DSTN/RHOA	2
BP	GO:0016051	carbohydrate biosynthetic process	2/81	77/7132	0.217661	0.47297	0.426115	GPI/PTGES3	2
BP	GO:0030832	regulation of actin filament length	2/81	77/7132	0.217661	0.47297	0.426115	DSTN/RHOA	2
BP	GO:0042098	T cell proliferation	2/81	77/7132	0.217661	0.47297	0.426115	TFRC/VTCN1	2
BP	GO:0071363	cellular response to growth factor stimulus	4/81	211/7132	0.217829	0.47297	0.426115	RACK1/RAB14/CD63/ITGB3	4
BP	GO:0060562	epithelial tube morphogenesis	3/81	142/7132	0.2183	0.47297	0.426115	ST14/KRAS/RHOA	3
BP	GO:0070838	divalent metal ion transport	3/81	142/7132	0.2183	0.47297	0.426115	STC1/ITPR3/RHOA	3
BP	GO:0072511	divalent inorganic cation transport	3/81	142/7132	0.2183	0.47297	0.426115	STC1/ITPR3/RHOA	3
BP	GO:0016053	organic acid biosynthetic process	3/81	143/7132	0.221283	0.47297	0.426115	GPI/GALK1/PTGES3	3
BP	GO:0022604	regulation of cell morphogenesis	3/81	143/7132	0.221283	0.47297	0.426115	LPAR3/VAMP7/ITGB3	3
BP	GO:0046394	carboxylic acid biosynthetic process	3/81	143/7132	0.221283	0.47297	0.426115	GPI/GALK1/PTGES3	3
BP	GO:0006605	protein targeting	2/81	78/7132	0.221849	0.47297	0.426115	SCARB2/VAMP7	2
BP	GO:0009156	ribonucleoside monophosphate biosynthetic process	2/81	78/7132	0.221849	0.47297	0.426115	GPI/GALK1	2
BP	GO:0030324	lung development	2/81	78/7132	0.221849	0.47297	0.426115	PTGES3/KRAS	2
BP	GO:0046434	organophosphate catabolic process	2/81	78/7132	0.221849	0.47297	0.426115	GPI/GALK1	2
BP	GO:0045597	positive regulation of cell differentiation	6/81	359/7132	0.222277	0.47297	0.426115	IFNG/LPAR3/RAP1A/VAMP7/RHOA/ITGB3	6
BP	GO:0006636	unsaturated fatty acid biosynthetic process	1/81	22/7132	0.222493	0.47297	0.426115	PTGES3	1
BP	GO:0007040	lysosome organization	1/81	22/7132	0.222493	0.47297	0.426115	ATP6V0C	1
BP	GO:0008088	axo-dendritic transport	1/81	22/7132	0.222493	0.47297	0.426115	HSPB1	1
BP	GO:0010389	regulation of G2/M transition of mitotic cell cycle	1/81	22/7132	0.222493	0.47297	0.426115	VPS4B	1
BP	GO:0010761	fibroblast migration	1/81	22/7132	0.222493	0.47297	0.426115	ITGB3	1
BP	GO:0022029	telencephalon cell migration	1/81	22/7132	0.222493	0.47297	0.426115	RHOA	1
BP	GO:0032204	regulation of telomere maintenance	1/81	22/7132	0.222493	0.47297	0.426115	CCT4	1
BP	GO:0045576	mast cell activation	1/81	22/7132	0.222493	0.47297	0.426115	VAMP7	1
BP	GO:0048524	positive regulation of viral process	1/81	22/7132	0.222493	0.47297	0.426115	VPS4B	1
BP	GO:0048873	homeostasis of number of cells within a tissue	1/81	22/7132	0.222493	0.47297	0.426115	KRAS	1
BP	GO:0071675	regulation of mononuclear cell migration	1/81	22/7132	0.222493	0.47297	0.426115	S100A14	1
BP	GO:0080171	lytic vacuole organization	1/81	22/7132	0.222493	0.47297	0.426115	ATP6V0C	1
BP	GO:1900182	positive regulation of protein localization to nucleus	1/81	22/7132	0.222493	0.47297	0.426115	IFNG	1
BP	GO:0034622	cellular protein-containing complex assembly	7/81	435/7132	0.223274	0.474042	0.42708	LOC100158117/RPL10/RPL6/PTGES3/RPL24/VAMP7/RHOA	7
BP	GO:1902533	positive regulation of intracellular signal transduction	6/81	360/7132	0.224121	0.475249	0.428168	IFNG/RACK1/LPAR3/RAP1A/KRAS/RHOA	6
BP	GO:0009124	nucleoside monophosphate biosynthetic process	2/81	79/7132	0.226044	0.476375	0.429183	GPI/GALK1	2
BP	GO:0032886	regulation of microtubule-based process	2/81	79/7132	0.226044	0.476375	0.429183	VPS4B/RHOA	2
BP	GO:0090257	regulation of muscle system process	2/81	79/7132	0.226044	0.476375	0.429183	STC1/RHOA	2
BP	GO:0070848	response to growth factor	4/81	216/7132	0.229939	0.476375	0.429183	RACK1/RAB14/CD63/ITGB3	4
BP	GO:0030323	respiratory tube development	2/81	80/7132	0.230245	0.476375	0.429183	PTGES3/KRAS	2
BP	GO:0051048	negative regulation of secretion	2/81	80/7132	0.230245	0.476375	0.429183	VPS4B/RAP1A	2
BP	GO:1903706	regulation of hemopoiesis	3/81	146/7132	0.230282	0.476375	0.429183	IFNG/PRXL2A/RHOA	3
BP	GO:0006821	chloride transport	1/81	23/7132	0.23135	0.476375	0.429183	SLC26A4	1
BP	GO:0007009	plasma membrane organization	1/81	23/7132	0.23135	0.476375	0.429183	A4GALT	1
BP	GO:0021885	forebrain cell migration	1/81	23/7132	0.23135	0.476375	0.429183	RHOA	1
BP	GO:0032233	positive regulation of actin filament bundle assembly	1/81	23/7132	0.23135	0.476375	0.429183	RHOA	1
BP	GO:0032611	interleukin-1 beta production	1/81	23/7132	0.23135	0.476375	0.429183	ACP5	1
BP	GO:0042509	regulation of tyrosine phosphorylation of STAT protein	1/81	23/7132	0.23135	0.476375	0.429183	IFNG	1
BP	GO:0043124	negative regulation of I-kappaB kinase/NF-kappaB signaling	1/81	23/7132	0.23135	0.476375	0.429183	RHOA	1
BP	GO:0043299	leukocyte degranulation	1/81	23/7132	0.23135	0.476375	0.429183	VAMP7	1
BP	GO:0043388	positive regulation of DNA binding	1/81	23/7132	0.23135	0.476375	0.429183	IFNG	1
BP	GO:0048144	fibroblast proliferation	1/81	23/7132	0.23135	0.476375	0.429183	ITGB3	1
BP	GO:0048145	regulation of fibroblast proliferation	1/81	23/7132	0.23135	0.476375	0.429183	ITGB3	1
BP	GO:0048662	negative regulation of smooth muscle cell proliferation	1/81	23/7132	0.23135	0.476375	0.429183	IFNG	1
BP	GO:0050772	positive regulation of axonogenesis	1/81	23/7132	0.23135	0.476375	0.429183	LPAR3	1
BP	GO:0050891	multicellular organismal water homeostasis	1/81	23/7132	0.23135	0.476375	0.429183	CLDN4	1
BP	GO:0051651	maintenance of location in cell	1/81	23/7132	0.23135	0.476375	0.429183	FTH1	1
BP	GO:1901031	regulation of response to reactive oxygen species	1/81	23/7132	0.23135	0.476375	0.429183	RACK1	1
BP	GO:2001244	positive regulation of intrinsic apoptotic signaling pathway	1/81	23/7132	0.23135	0.476375	0.429183	RACK1	1
BP	GO:0010001	glial cell differentiation	2/81	81/7132	0.234451	0.48037	0.432781	KRAS/RHOA	2
BP	GO:0097190	apoptotic signaling pathway	4/81	218/7132	0.234832	0.48037	0.432781	IFNG/RACK1/ITGAV/CTSC	4
BP	GO:0009108	coenzyme biosynthetic process	2/81	82/7132	0.238662	0.48037	0.432781	GPI/GALK1	2
BP	GO:0051707	response to other organism	6/81	368/7132	0.23906	0.48037	0.432781	ACP5/IFNG/RAB14/VTCN1/S100A14/RHOA	6
BP	GO:0048285	organelle fission	3/81	149/7132	0.239352	0.48037	0.432781	VPS4B/KPNB1/RHOA	3
BP	GO:0002712	regulation of B cell mediated immunity	1/81	24/7132	0.240108	0.48037	0.432781	TFRC	1
BP	GO:0002889	regulation of immunoglobulin mediated immune response	1/81	24/7132	0.240108	0.48037	0.432781	TFRC	1
BP	GO:0006094	gluconeogenesis	1/81	24/7132	0.240108	0.48037	0.432781	GPI	1
BP	GO:0007044	cell-substrate junction assembly	1/81	24/7132	0.240108	0.48037	0.432781	ITGB3	1
BP	GO:0030490	maturation of SSU-rRNA	1/81	24/7132	0.240108	0.48037	0.432781	RPS8	1
BP	GO:0030834	regulation of actin filament depolymerization	1/81	24/7132	0.240108	0.48037	0.432781	DSTN	1
BP	GO:0032633	interleukin-4 production	1/81	24/7132	0.240108	0.48037	0.432781	VTCN1	1
BP	GO:0032663	regulation of interleukin-2 production	1/81	24/7132	0.240108	0.48037	0.432781	VTCN1	1
BP	GO:0033139	regulation of peptidyl-serine phosphorylation of STAT protein	1/81	24/7132	0.240108	0.48037	0.432781	IFNG	1
BP	GO:0033141	positive regulation of peptidyl-serine phosphorylation of STAT protein	1/81	24/7132	0.240108	0.48037	0.432781	IFNG	1
BP	GO:0034109	homotypic cell-cell adhesion	1/81	24/7132	0.240108	0.48037	0.432781	ITGB3	1
BP	GO:0042501	serine phosphorylation of STAT protein	1/81	24/7132	0.240108	0.48037	0.432781	IFNG	1
BP	GO:0043266	regulation of potassium ion transport	1/81	24/7132	0.240108	0.48037	0.432781	CD63	1
BP	GO:0050931	pigment cell differentiation	1/81	24/7132	0.240108	0.48037	0.432781	CD63	1
BP	GO:0060359	response to ammonium ion	1/81	24/7132	0.240108	0.48037	0.432781	GNAI2	1
BP	GO:0061640	cytoskeleton-dependent cytokinesis	1/81	24/7132	0.240108	0.48037	0.432781	RHOA	1
BP	GO:0071622	regulation of granulocyte chemotaxis	1/81	24/7132	0.240108	0.48037	0.432781	S100A14	1
BP	GO:1901888	regulation of cell junction assembly	1/81	24/7132	0.240108	0.48037	0.432781	RAP1A	1
BP	GO:1903578	regulation of ATP metabolic process	1/81	24/7132	0.240108	0.48037	0.432781	RHOA	1
BP	GO:0043207	response to external biotic stimulus	6/81	369/7132	0.240949	0.48037	0.432781	ACP5/IFNG/RAB14/VTCN1/S100A14/RHOA	6
BP	GO:0046883	regulation of hormone secretion	2/81	83/7132	0.242878	0.48037	0.432781	IFNG/VAMP7	2
BP	GO:1902115	regulation of organelle assembly	2/81	83/7132	0.242878	0.48037	0.432781	VPS4B/RHOA	2
BP	GO:1903708	positive regulation of hemopoiesis	2/81	83/7132	0.242878	0.48037	0.432781	IFNG/RHOA	2
BP	GO:2001233	regulation of apoptotic signaling pathway	3/81	151/7132	0.245433	0.48037	0.432781	RACK1/ITGAV/CTSC	3
BP	GO:0042445	hormone metabolic process	2/81	84/7132	0.247097	0.48037	0.432781	SLC44A4/IFNG	2
BP	GO:0051223	regulation of protein transport	4/81	223/7132	0.247175	0.48037	0.432781	IFNG/RACK1/VTCN1/VAMP7	4
BP	GO:0022411	cellular component disassembly	3/81	152/7132	0.248483	0.48037	0.432781	DPP4/DSTN/VPS4B	3
BP	GO:0000018	regulation of DNA recombination	1/81	25/7132	0.248768	0.48037	0.432781	TFRC	1
BP	GO:0001738	morphogenesis of a polarized epithelium	1/81	25/7132	0.248768	0.48037	0.432781	RHOA	1
BP	GO:0002011	morphogenesis of an epithelial sheet	1/81	25/7132	0.248768	0.48037	0.432781	RHOA	1
BP	GO:0002323	natural killer cell activation involved in immune response	1/81	25/7132	0.248768	0.48037	0.432781	VAMP7	1
BP	GO:0006687	glycosphingolipid metabolic process	1/81	25/7132	0.248768	0.48037	0.432781	A4GALT	1
BP	GO:0030042	actin filament depolymerization	1/81	25/7132	0.248768	0.48037	0.432781	DSTN	1
BP	GO:0030888	regulation of B cell proliferation	1/81	25/7132	0.248768	0.48037	0.432781	TFRC	1
BP	GO:0032418	lysosome localization	1/81	25/7132	0.248768	0.48037	0.432781	VAMP7	1
BP	GO:0032652	regulation of interleukin-1 production	1/81	25/7132	0.248768	0.48037	0.432781	ACP5	1
BP	GO:0038034	signal transduction in absence of ligand	1/81	25/7132	0.248768	0.48037	0.432781	ITGAV	1
BP	GO:0042306	regulation of protein import into nucleus	1/81	25/7132	0.248768	0.48037	0.432781	IFNG	1
BP	GO:0044070	regulation of anion transport	1/81	25/7132	0.248768	0.48037	0.432781	STC1	1
BP	GO:0045453	bone resorption	1/81	25/7132	0.248768	0.48037	0.432781	ACP5	1
BP	GO:0046427	positive regulation of JAK-STAT cascade	1/81	25/7132	0.248768	0.48037	0.432781	IFNG	1
BP	GO:0048259	regulation of receptor-mediated endocytosis	1/81	25/7132	0.248768	0.48037	0.432781	CD63	1
BP	GO:0050810	regulation of steroid biosynthetic process	1/81	25/7132	0.248768	0.48037	0.432781	IFNG	1
BP	GO:0055013	cardiac muscle cell development	1/81	25/7132	0.248768	0.48037	0.432781	ACTC1	1
BP	GO:0097192	extrinsic apoptotic signaling pathway in absence of ligand	1/81	25/7132	0.248768	0.48037	0.432781	ITGAV	1
BP	GO:1903201	regulation of oxidative stress-induced cell death	1/81	25/7132	0.248768	0.48037	0.432781	RACK1	1
BP	GO:1904894	positive regulation of STAT cascade	1/81	25/7132	0.248768	0.48037	0.432781	IFNG	1
BP	GO:1905477	positive regulation of protein localization to membrane	1/81	25/7132	0.248768	0.48037	0.432781	RACK1	1
BP	GO:1990868	response to chemokine	1/81	25/7132	0.248768	0.48037	0.432781	RHOA	1
BP	GO:1990869	cellular response to chemokine	1/81	25/7132	0.248768	0.48037	0.432781	RHOA	1
BP	GO:0001934	positive regulation of protein phosphorylation	6/81	374/7132	0.250466	0.483102	0.435243	IFNG/RACK1/LPAR3/RAP1A/KRAS/RHOA	6
BP	GO:0007162	negative regulation of cell adhesion	2/81	85/7132	0.251319	0.483655	0.435741	VTCN1/RHOA	2
BP	GO:0008154	actin polymerization or depolymerization	2/81	85/7132	0.251319	0.483655	0.435741	DSTN/RHOA	2
BP	GO:0033043	regulation of organelle organization	7/81	452/7132	0.252389	0.483875	0.43594	DSTN/VPS4B/F11R/TMED9/CCT4/RHOA/ITGB3	7
BP	GO:0009887	animal organ morphogenesis	6/81	376/7132	0.254304	0.483875	0.43594	SLC44A4/ACP5/STC1/ACTC1/KRAS/RHOA	6
BP	GO:0032944	regulation of mononuclear cell proliferation	2/81	86/7132	0.255544	0.483875	0.43594	TFRC/VTCN1	2
BP	GO:0050670	regulation of lymphocyte proliferation	2/81	86/7132	0.255544	0.483875	0.43594	TFRC/VTCN1	2
BP	GO:0097191	extrinsic apoptotic signaling pathway	2/81	86/7132	0.255544	0.483875	0.43594	IFNG/ITGAV	2
BP	GO:1902905	positive regulation of supramolecular fiber organization	2/81	86/7132	0.255544	0.483875	0.43594	DSTN/RHOA	2
BP	GO:0002637	regulation of immunoglobulin production	1/81	26/7132	0.25733	0.483875	0.43594	TFRC	1
BP	GO:0002763	positive regulation of myeloid leukocyte differentiation	1/81	26/7132	0.25733	0.483875	0.43594	IFNG	1
BP	GO:0006509	membrane protein ectodomain proteolysis	1/81	26/7132	0.25733	0.483875	0.43594	IFNG	1
BP	GO:0006612	protein targeting to membrane	1/81	26/7132	0.25733	0.483875	0.43594	VAMP7	1
BP	GO:0008543	fibroblast growth factor receptor signaling pathway	1/81	26/7132	0.25733	0.483875	0.43594	RAB14	1
BP	GO:0009798	axis specification	1/81	26/7132	0.25733	0.483875	0.43594	STC1	1
BP	GO:0019319	hexose biosynthetic process	1/81	26/7132	0.25733	0.483875	0.43594	GPI	1
BP	GO:0019748	secondary metabolic process	1/81	26/7132	0.25733	0.483875	0.43594	ARL1	1
BP	GO:0033692	cellular polysaccharide biosynthetic process	1/81	26/7132	0.25733	0.483875	0.43594	PTGES3	1
BP	GO:0055006	cardiac cell development	1/81	26/7132	0.25733	0.483875	0.43594	ACTC1	1
BP	GO:0090049	regulation of cell migration involved in sprouting angiogenesis	1/81	26/7132	0.25733	0.483875	0.43594	RHOA	1
BP	GO:1902930	regulation of alcohol biosynthetic process	1/81	26/7132	0.25733	0.483875	0.43594	IFNG	1
BP	GO:1904589	regulation of protein import	1/81	26/7132	0.25733	0.483875	0.43594	IFNG	1
BP	GO:2000514	regulation of CD4-positive, alpha-beta T cell activation	1/81	26/7132	0.25733	0.483875	0.43594	IFNG	1
BP	GO:0030031	cell projection assembly	3/81	155/7132	0.25767	0.483875	0.43594	RAB5A/ATP6V1D/LPAR3	3
BP	GO:0120031	plasma membrane bounded cell projection assembly	3/81	155/7132	0.25767	0.483875	0.43594	RAB5A/ATP6V1D/LPAR3	3
BP	GO:0007018	microtubule-based movement	2/81	87/7132	0.25977	0.486214	0.438047	HSPB1/KPNB1	2
BP	GO:0008544	epidermis development	2/81	87/7132	0.25977	0.486214	0.438047	SLC44A4/ST14	2
BP	GO:0043087	regulation of GTPase activity	2/81	87/7132	0.25977	0.486214	0.438047	RACK1/F11R	2
BP	GO:0042327	positive regulation of phosphorylation	6/81	380/7132	0.26203	0.487863	0.439533	IFNG/RACK1/LPAR3/RAP1A/KRAS/RHOA	6
BP	GO:0071900	regulation of protein serine/threonine kinase activity	3/81	157/7132	0.263822	0.487863	0.439533	IFNG/LPAR3/RHOA	3
BP	GO:0019318	hexose metabolic process	2/81	88/7132	0.263998	0.487863	0.439533	GPI/GALK1	2
BP	GO:0032984	protein-containing complex disassembly	2/81	88/7132	0.263998	0.487863	0.439533	DSTN/VPS4B	2
BP	GO:0009617	response to bacterium	4/81	230/7132	0.264696	0.487863	0.439533	ACP5/RAB14/S100A14/RHOA	4
BP	GO:0000271	polysaccharide biosynthetic process	1/81	27/7132	0.265795	0.487863	0.439533	PTGES3	1
BP	GO:0002532	production of molecular mediator involved in inflammatory response	1/81	27/7132	0.265795	0.487863	0.439533	VAMP7	1
BP	GO:0006940	regulation of smooth muscle contraction	1/81	27/7132	0.265795	0.487863	0.439533	RHOA	1
BP	GO:0032612	interleukin-1 production	1/81	27/7132	0.265795	0.487863	0.439533	ACP5	1
BP	GO:0032623	interleukin-2 production	1/81	27/7132	0.265795	0.487863	0.439533	VTCN1	1
BP	GO:0042490	mechanoreceptor differentiation	1/81	27/7132	0.265795	0.487863	0.439533	SLC44A4	1
BP	GO:0046579	positive regulation of Ras protein signal transduction	1/81	27/7132	0.265795	0.487863	0.439533	KRAS	1
BP	GO:0046889	positive regulation of lipid biosynthetic process	1/81	27/7132	0.265795	0.487863	0.439533	IFNG	1
BP	GO:0051057	positive regulation of small GTPase mediated signal transduction	1/81	27/7132	0.265795	0.487863	0.439533	KRAS	1
BP	GO:0055008	cardiac muscle tissue morphogenesis	1/81	27/7132	0.265795	0.487863	0.439533	ACTC1	1
BP	GO:0055117	regulation of cardiac muscle contraction	1/81	27/7132	0.265795	0.487863	0.439533	STC1	1
BP	GO:2000177	regulation of neural precursor cell proliferation	1/81	27/7132	0.265795	0.487863	0.439533	RHOA	1
BP	GO:2000677	regulation of transcription regulatory region DNA binding	1/81	27/7132	0.265795	0.487863	0.439533	IFNG	1
BP	GO:0070663	regulation of leukocyte proliferation	2/81	89/7132	0.268226	0.489029	0.440583	TFRC/VTCN1	2
BP	GO:1903522	regulation of blood circulation	2/81	89/7132	0.268226	0.489029	0.440583	STC1/RHOA	2
BP	GO:0007267	cell-cell signaling	7/81	463/7132	0.27184	0.489029	0.440583	SLC44A4/IFNG/RACK1/RAB5A/RAP1A/KRAS/VAMP7	7
BP	GO:0030217	T cell differentiation	2/81	90/7132	0.272454	0.489029	0.440583	IFNG/RHOA	2
BP	GO:0051924	regulation of calcium ion transport	2/81	90/7132	0.272454	0.489029	0.440583	STC1/RHOA	2
BP	GO:0060541	respiratory system development	2/81	90/7132	0.272454	0.489029	0.440583	PTGES3/KRAS	2
BP	GO:0001570	vasculogenesis	1/81	28/7132	0.274166	0.489029	0.440583	RAP1A	1
BP	GO:0002444	myeloid leukocyte mediated immunity	1/81	28/7132	0.274166	0.489029	0.440583	VAMP7	1
BP	GO:0005977	glycogen metabolic process	1/81	28/7132	0.274166	0.489029	0.440583	PTGES3	1
BP	GO:0006073	cellular glucan metabolic process	1/81	28/7132	0.274166	0.489029	0.440583	PTGES3	1
BP	GO:0006690	icosanoid metabolic process	1/81	28/7132	0.274166	0.489029	0.440583	PTGES3	1
BP	GO:0007043	cell-cell junction assembly	1/81	28/7132	0.274166	0.489029	0.440583	RHOA	1
BP	GO:0007260	tyrosine phosphorylation of STAT protein	1/81	28/7132	0.274166	0.489029	0.440583	IFNG	1
BP	GO:0010811	positive regulation of cell-substrate adhesion	1/81	28/7132	0.274166	0.489029	0.440583	ITGB3	1
BP	GO:0014074	response to purine-containing compound	1/81	28/7132	0.274166	0.489029	0.440583	RAP1A	1
BP	GO:0015698	inorganic anion transport	1/81	28/7132	0.274166	0.489029	0.440583	SLC26A4	1
BP	GO:0030104	water homeostasis	1/81	28/7132	0.274166	0.489029	0.440583	CLDN4	1
BP	GO:0032945	negative regulation of mononuclear cell proliferation	1/81	28/7132	0.274166	0.489029	0.440583	VTCN1	1
BP	GO:0036473	cell death in response to oxidative stress	1/81	28/7132	0.274166	0.489029	0.440583	RACK1	1
BP	GO:0044042	glucan metabolic process	1/81	28/7132	0.274166	0.489029	0.440583	PTGES3	1
BP	GO:0046683	response to organophosphorus	1/81	28/7132	0.274166	0.489029	0.440583	RAP1A	1
BP	GO:0050672	negative regulation of lymphocyte proliferation	1/81	28/7132	0.274166	0.489029	0.440583	VTCN1	1
BP	GO:0051341	regulation of oxidoreductase activity	1/81	28/7132	0.274166	0.489029	0.440583	IFNG	1
BP	GO:0051492	regulation of stress fiber assembly	1/81	28/7132	0.274166	0.489029	0.440583	RHOA	1
BP	GO:0070509	calcium ion import	1/81	28/7132	0.274166	0.489029	0.440583	STC1	1
BP	GO:0070664	negative regulation of leukocyte proliferation	1/81	28/7132	0.274166	0.489029	0.440583	VTCN1	1
BP	GO:1900542	regulation of purine nucleotide metabolic process	1/81	28/7132	0.274166	0.489029	0.440583	RHOA	1
BP	GO:0098542	defense response to other organism	4/81	236/7132	0.279903	0.498581	0.449189	ACP5/IFNG/RAB14/S100A14	4
BP	GO:0007015	actin filament organization	3/81	163/7132	0.282385	0.498581	0.449189	DSTN/ACTC1/RHOA	3
BP	GO:0002312	B cell activation involved in immune response	1/81	29/7132	0.282442	0.498581	0.449189	TFRC	1
BP	GO:0007492	endoderm development	1/81	29/7132	0.282442	0.498581	0.449189	ITGAV	1
BP	GO:0032720	negative regulation of tumor necrosis factor production	1/81	29/7132	0.282442	0.498581	0.449189	ACP5	1
BP	GO:0033619	membrane protein proteolysis	1/81	29/7132	0.282442	0.498581	0.449189	IFNG	1
BP	GO:0042147	retrograde transport, endosome to Golgi	1/81	29/7132	0.282442	0.498581	0.449189	ARL1	1
BP	GO:0046364	monosaccharide biosynthetic process	1/81	29/7132	0.282442	0.498581	0.449189	GPI	1
BP	GO:0061097	regulation of protein tyrosine kinase activity	1/81	29/7132	0.282442	0.498581	0.449189	ITGB3	1
BP	GO:1900407	regulation of cellular response to oxidative stress	1/81	29/7132	0.282442	0.498581	0.449189	RACK1	1
BP	GO:0090087	regulation of peptide transport	4/81	238/7132	0.285005	0.499593	0.4501	IFNG/RACK1/VTCN1/VAMP7	4
BP	GO:0045637	regulation of myeloid cell differentiation	2/81	93/7132	0.285133	0.499593	0.4501	IFNG/PRXL2A	2
BP	GO:0045732	positive regulation of protein catabolic process	2/81	93/7132	0.285133	0.499593	0.4501	IFNG/RACK1	2
BP	GO:0098813	nuclear chromosome segregation	2/81	94/7132	0.289357	0.499593	0.4501	VPS4B/KPNB1	2
BP	GO:0002042	cell migration involved in sprouting angiogenesis	1/81	30/7132	0.290624	0.499593	0.4501	RHOA	1
BP	GO:0002275	myeloid cell activation involved in immune response	1/81	30/7132	0.290624	0.499593	0.4501	VAMP7	1
BP	GO:0002287	alpha-beta T cell activation involved in immune response	1/81	30/7132	0.290624	0.499593	0.4501	IFNG	1
BP	GO:0002293	alpha-beta T cell differentiation involved in immune response	1/81	30/7132	0.290624	0.499593	0.4501	IFNG	1
BP	GO:0002294	CD4-positive, alpha-beta T cell differentiation involved in immune response	1/81	30/7132	0.290624	0.499593	0.4501	IFNG	1
BP	GO:0006140	regulation of nucleotide metabolic process	1/81	30/7132	0.290624	0.499593	0.4501	RHOA	1
BP	GO:0006476	protein deacetylation	1/81	30/7132	0.290624	0.499593	0.4501	IFNG	1
BP	GO:0019229	regulation of vasoconstriction	1/81	30/7132	0.290624	0.499593	0.4501	RHOA	1
BP	GO:0021872	forebrain generation of neurons	1/81	30/7132	0.290624	0.499593	0.4501	RHOA	1
BP	GO:0030216	keratinocyte differentiation	1/81	30/7132	0.290624	0.499593	0.4501	ST14	1
BP	GO:0030330	DNA damage response, signal transduction by p53 class mediator	1/81	30/7132	0.290624	0.499593	0.4501	MYO6	1
BP	GO:0033559	unsaturated fatty acid metabolic process	1/81	30/7132	0.290624	0.499593	0.4501	PTGES3	1
BP	GO:0046128	purine ribonucleoside metabolic process	1/81	30/7132	0.290624	0.499593	0.4501	RHOA	1
BP	GO:0048008	platelet-derived growth factor receptor signaling pathway	1/81	30/7132	0.290624	0.499593	0.4501	ITGB3	1
BP	GO:0060415	muscle tissue morphogenesis	1/81	30/7132	0.290624	0.499593	0.4501	ACTC1	1
BP	GO:0060711	labyrinthine layer development	1/81	30/7132	0.290624	0.499593	0.4501	ST14	1
BP	GO:0070227	lymphocyte apoptotic process	1/81	30/7132	0.290624	0.499593	0.4501	HSH2D	1
BP	GO:0071326	cellular response to monosaccharide stimulus	1/81	30/7132	0.290624	0.499593	0.4501	RACK1	1
BP	GO:0071331	cellular response to hexose stimulus	1/81	30/7132	0.290624	0.499593	0.4501	RACK1	1
BP	GO:0071333	cellular response to glucose stimulus	1/81	30/7132	0.290624	0.499593	0.4501	RACK1	1
BP	GO:1901570	fatty acid derivative biosynthetic process	1/81	30/7132	0.290624	0.499593	0.4501	PTGES3	1
BP	GO:1903524	positive regulation of blood circulation	1/81	30/7132	0.290624	0.499593	0.4501	RHOA	1
BP	GO:0031647	regulation of protein stability	2/81	95/7132	0.293577	0.501876	0.452158	CCT4/KRAS	2
BP	GO:0043062	extracellular structure organization	2/81	95/7132	0.293577	0.501876	0.452158	DPP4/ITGB3	2
BP	GO:0048705	skeletal system morphogenesis	2/81	95/7132	0.293577	0.501876	0.452158	ACP5/STC1	2
BP	GO:0050663	cytokine secretion	2/81	95/7132	0.293577	0.501876	0.452158	ITGAV/VTCN1	2
BP	GO:0061138	morphogenesis of a branching epithelium	2/81	95/7132	0.293577	0.501876	0.452158	ST14/KRAS	2
BP	GO:0043900	regulation of multi-organism process	3/81	167/7132	0.294832	0.501876	0.452158	IFNG/VPS4B/ITGAV	3
BP	GO:0009607	response to biotic stimulus	6/81	398/7132	0.297539	0.501876	0.452158	ACP5/IFNG/RAB14/VTCN1/S100A14/RHOA	6
BP	GO:0090068	positive regulation of cell cycle process	2/81	96/7132	0.297795	0.501876	0.452158	VPS4B/RHOA	2
BP	GO:0060284	regulation of cell development	5/81	320/7132	0.298008	0.501876	0.452158	LPAR3/RAP1A/VAMP7/RHOA/ITGB3	5
BP	GO:0002292	T cell differentiation involved in immune response	1/81	31/7132	0.298715	0.501876	0.452158	IFNG	1
BP	GO:0007193	adenylate cyclase-inhibiting G protein-coupled receptor signaling pathway	1/81	31/7132	0.298715	0.501876	0.452158	GNAI2	1
BP	GO:0009247	glycolipid biosynthetic process	1/81	31/7132	0.298715	0.501876	0.452158	A4GALT	1
BP	GO:0010921	regulation of phosphatase activity	1/81	31/7132	0.298715	0.501876	0.452158	IFNG	1
BP	GO:0021987	cerebral cortex development	1/81	31/7132	0.298715	0.501876	0.452158	RHOA	1
BP	GO:0032231	regulation of actin filament bundle assembly	1/81	31/7132	0.298715	0.501876	0.452158	RHOA	1
BP	GO:0032387	negative regulation of intracellular transport	1/81	31/7132	0.298715	0.501876	0.452158	RAP1A	1
BP	GO:0034502	protein localization to chromosome	1/81	31/7132	0.298715	0.501876	0.452158	CCT4	1
BP	GO:0042274	ribosomal small subunit biogenesis	1/81	31/7132	0.298715	0.501876	0.452158	RPS8	1
BP	GO:0042278	purine nucleoside metabolic process	1/81	31/7132	0.298715	0.501876	0.452158	RHOA	1
BP	GO:0071674	mononuclear cell migration	1/81	31/7132	0.298715	0.501876	0.452158	S100A14	1
BP	GO:1901992	positive regulation of mitotic cell cycle phase transition	1/81	31/7132	0.298715	0.501876	0.452158	VPS4B	1
BP	GO:1903556	negative regulation of tumor necrosis factor superfamily cytokine production	1/81	31/7132	0.298715	0.501876	0.452158	ACP5	1
BP	GO:2000106	regulation of leukocyte apoptotic process	1/81	31/7132	0.298715	0.501876	0.452158	HSH2D	1
BP	GO:0035295	tube development	6/81	400/7132	0.301548	0.505857	0.455743	ITGAV/ST14/PTGES3/RAP1A/KRAS/RHOA	6
BP	GO:0044262	cellular carbohydrate metabolic process	2/81	97/7132	0.302009	0.505857	0.455743	GALK1/PTGES3	2
BP	GO:0045860	positive regulation of protein kinase activity	3/81	170/7132	0.304194	0.505857	0.455743	IFNG/LPAR3/RHOA	3
BP	GO:0010562	positive regulation of phosphorus metabolic process	6/81	402/7132	0.305569	0.505857	0.455743	IFNG/RACK1/LPAR3/RAP1A/KRAS/RHOA	6
BP	GO:0045937	positive regulation of phosphate metabolic process	6/81	402/7132	0.305569	0.505857	0.455743	IFNG/RACK1/LPAR3/RAP1A/KRAS/RHOA	6
BP	GO:0002460	adaptive immune response based on somatic recombination of immune receptors built from immunoglobulin superfamily domains	2/81	98/7132	0.30622	0.505857	0.455743	TFRC/CTSC	2
BP	GO:0050730	regulation of peptidyl-tyrosine phosphorylation	2/81	98/7132	0.30622	0.505857	0.455743	IFNG/ITGB3	2
BP	GO:1901700	response to oxygen-containing compound	7/81	482/7132	0.306361	0.505857	0.455743	ACP5/RACK1/ITGAV/S100A14/RAP1A/RHOA/GNAI2	7
BP	GO:0000086	G2/M transition of mitotic cell cycle	1/81	32/7132	0.306714	0.505857	0.455743	VPS4B	1
BP	GO:0007612	learning	1/81	32/7132	0.306714	0.505857	0.455743	KRAS	1
BP	GO:0030038	contractile actin filament bundle assembly	1/81	32/7132	0.306714	0.505857	0.455743	RHOA	1
BP	GO:0032465	regulation of cytokinesis	1/81	32/7132	0.306714	0.505857	0.455743	RHOA	1
BP	GO:0043149	stress fiber assembly	1/81	32/7132	0.306714	0.505857	0.455743	RHOA	1
BP	GO:0043367	CD4-positive, alpha-beta T cell differentiation	1/81	32/7132	0.306714	0.505857	0.455743	IFNG	1
BP	GO:0043467	regulation of generation of precursor metabolites and energy	1/81	32/7132	0.306714	0.505857	0.455743	RHOA	1
BP	GO:0048066	developmental pigmentation	1/81	32/7132	0.306714	0.505857	0.455743	CD63	1
BP	GO:0060425	lung morphogenesis	1/81	32/7132	0.306714	0.505857	0.455743	KRAS	1
BP	GO:0140029	exocytic process	1/81	32/7132	0.306714	0.505857	0.455743	VAMP7	1
BP	GO:2000379	positive regulation of reactive oxygen species metabolic process	1/81	32/7132	0.306714	0.505857	0.455743	IFNG	1
BP	GO:0001816	cytokine production	5/81	325/7132	0.309219	0.509495	0.459022	ACP5/IFNG/ITGAV/F11R/VTCN1	5
BP	GO:0005996	monosaccharide metabolic process	2/81	99/7132	0.310426	0.51099	0.460368	GPI/GALK1	2
BP	GO:0003073	regulation of systemic arterial blood pressure	1/81	33/7132	0.314624	0.513444	0.46258	RHOA	1
BP	GO:0006766	vitamin metabolic process	1/81	33/7132	0.314624	0.513444	0.46258	IFNG	1
BP	GO:0042472	inner ear morphogenesis	1/81	33/7132	0.314624	0.513444	0.46258	SLC44A4	1
BP	GO:0050871	positive regulation of B cell activation	1/81	33/7132	0.314624	0.513444	0.46258	TFRC	1
BP	GO:0051668	localization within membrane	1/81	33/7132	0.314624	0.513444	0.46258	RAP1A	1
BP	GO:0070301	cellular response to hydrogen peroxide	1/81	33/7132	0.314624	0.513444	0.46258	RACK1	1
BP	GO:0071322	cellular response to carbohydrate stimulus	1/81	33/7132	0.314624	0.513444	0.46258	RACK1	1
BP	GO:0110020	regulation of actomyosin structure organization	1/81	33/7132	0.314624	0.513444	0.46258	RHOA	1
BP	GO:1902749	regulation of cell cycle G2/M phase transition	1/81	33/7132	0.314624	0.513444	0.46258	VPS4B	1
BP	GO:0030336	negative regulation of cell migration	2/81	101/7132	0.318823	0.517731	0.466441	STC1/RHOA	2
BP	GO:0051188	cofactor biosynthetic process	2/81	101/7132	0.318823	0.517731	0.466441	GPI/GALK1	2
BP	GO:0007268	chemical synaptic transmission	3/81	175/7132	0.319829	0.517731	0.466441	RAB5A/RAP1A/KRAS	3
BP	GO:0098916	anterograde trans-synaptic signaling	3/81	175/7132	0.319829	0.517731	0.466441	RAB5A/RAP1A/KRAS	3
BP	GO:0099537	trans-synaptic signaling	3/81	175/7132	0.319829	0.517731	0.466441	RAB5A/RAP1A/KRAS	3
BP	GO:0001707	mesoderm formation	1/81	34/7132	0.322444	0.517731	0.466441	GPI	1
BP	GO:0001952	regulation of cell-matrix adhesion	1/81	34/7132	0.322444	0.517731	0.466441	ITGB3	1
BP	GO:0006112	energy reserve metabolic process	1/81	34/7132	0.322444	0.517731	0.466441	PTGES3	1
BP	GO:0034637	cellular carbohydrate biosynthetic process	1/81	34/7132	0.322444	0.517731	0.466441	PTGES3	1
BP	GO:0043280	positive regulation of cysteine-type endopeptidase activity involved in apoptotic process	1/81	34/7132	0.322444	0.517731	0.466441	RHOA	1
BP	GO:0045807	positive regulation of endocytosis	1/81	34/7132	0.322444	0.517731	0.466441	CD63	1
BP	GO:0048644	muscle organ morphogenesis	1/81	34/7132	0.322444	0.517731	0.466441	ACTC1	1
BP	GO:0050868	negative regulation of T cell activation	1/81	34/7132	0.322444	0.517731	0.466441	VTCN1	1
BP	GO:0061387	regulation of extent of cell growth	1/81	34/7132	0.322444	0.517731	0.466441	LPAR3	1
BP	GO:0072132	mesenchyme morphogenesis	1/81	34/7132	0.322444	0.517731	0.466441	ACTC1	1
BP	GO:1903557	positive regulation of tumor necrosis factor superfamily cytokine production	1/81	34/7132	0.322444	0.517731	0.466441	IFNG	1
BP	GO:0048568	embryonic organ development	3/81	176/7132	0.322959	0.517731	0.466441	SLC44A4/RPL10/ST14	3
BP	GO:0099536	synaptic signaling	3/81	176/7132	0.322959	0.517731	0.466441	RAB5A/RAP1A/KRAS	3
BP	GO:0110053	regulation of actin filament organization	2/81	102/7132	0.323013	0.517731	0.466441	DSTN/RHOA	2
BP	GO:0002573	myeloid leukocyte differentiation	2/81	103/7132	0.327197	0.52283	0.471035	IFNG/PRXL2A	2
BP	GO:0010608	posttranscriptional regulation of gene expression	3/81	178/7132	0.32922	0.52283	0.471035	RACK1/RPS3/RPL10	3
BP	GO:0006942	regulation of striated muscle contraction	1/81	35/7132	0.330176	0.52283	0.471035	STC1	1
BP	GO:0007098	centrosome cycle	1/81	35/7132	0.330176	0.52283	0.471035	VPS4B	1
BP	GO:0021782	glial cell development	1/81	35/7132	0.330176	0.52283	0.471035	KRAS	1
BP	GO:0030168	platelet activation	1/81	35/7132	0.330176	0.52283	0.471035	ITGB3	1
BP	GO:0031341	regulation of cell killing	1/81	35/7132	0.330176	0.52283	0.471035	IFNG	1
BP	GO:0035601	protein deacylation	1/81	35/7132	0.330176	0.52283	0.471035	IFNG	1
BP	GO:0044264	cellular polysaccharide metabolic process	1/81	35/7132	0.330176	0.52283	0.471035	PTGES3	1
BP	GO:0048332	mesoderm morphogenesis	1/81	35/7132	0.330176	0.52283	0.471035	GPI	1
BP	GO:0051781	positive regulation of cell division	1/81	35/7132	0.330176	0.52283	0.471035	RHOA	1
BP	GO:0098732	macromolecule deacylation	1/81	35/7132	0.330176	0.52283	0.471035	IFNG	1
BP	GO:2001023	regulation of response to drug	1/81	35/7132	0.330176	0.52283	0.471035	RACK1	1
BP	GO:0042063	gliogenesis	2/81	104/7132	0.331375	0.52336	0.471513	KRAS/RHOA	2
BP	GO:0005975	carbohydrate metabolic process	4/81	256/7132	0.331468	0.52336	0.471513	LDHB/GPI/GALK1/PTGES3	4
BP	GO:0050767	regulation of neurogenesis	4/81	256/7132	0.331468	0.52336	0.471513	LPAR3/RAP1A/VAMP7/RHOA	4
BP	GO:0048646	anatomical structure formation involved in morphogenesis	6/81	415/7132	0.33194	0.52336	0.471513	SLC44A4/GPI/ITGAV/ACTC1/ST14/RHOA	6
BP	GO:0000226	microtubule cytoskeleton organization	3/81	179/7132	0.332351	0.52336	0.471513	VPS4B/KPNB1/RHOA	3
BP	GO:0033674	positive regulation of kinase activity	3/81	179/7132	0.332351	0.52336	0.471513	IFNG/LPAR3/RHOA	3
BP	GO:0001763	morphogenesis of a branching structure	2/81	105/7132	0.335546	0.52663	0.474459	ST14/KRAS	2
BP	GO:0001678	cellular glucose homeostasis	1/81	36/7132	0.337821	0.52663	0.474459	RACK1	1
BP	GO:0005976	polysaccharide metabolic process	1/81	36/7132	0.337821	0.52663	0.474459	PTGES3	1
BP	GO:0009119	ribonucleoside metabolic process	1/81	36/7132	0.337821	0.52663	0.474459	RHOA	1
BP	GO:0019079	viral genome replication	1/81	36/7132	0.337821	0.52663	0.474459	RAB5A	1
BP	GO:0030148	sphingolipid biosynthetic process	1/81	36/7132	0.337821	0.52663	0.474459	A4GALT	1
BP	GO:0046822	regulation of nucleocytoplasmic transport	1/81	36/7132	0.337821	0.52663	0.474459	IFNG	1
BP	GO:0050830	defense response to Gram-positive bacterium	1/81	36/7132	0.337821	0.52663	0.474459	ACP5	1
BP	GO:0062014	negative regulation of small molecule metabolic process	1/81	36/7132	0.337821	0.52663	0.474459	RHOA	1
BP	GO:1901989	positive regulation of cell cycle phase transition	1/81	36/7132	0.337821	0.52663	0.474459	VPS4B	1
BP	GO:1902882	regulation of response to oxidative stress	1/81	36/7132	0.337821	0.52663	0.474459	RACK1	1
BP	GO:0035239	tube morphogenesis	5/81	339/7132	0.340921	0.530978	0.478376	ITGAV/ST14/RAP1A/KRAS/RHOA	5
BP	GO:0009152	purine ribonucleotide biosynthetic process	2/81	107/7132	0.343866	0.533059	0.480251	GPI/GALK1	2
BP	GO:0035690	cellular response to drug	2/81	107/7132	0.343866	0.533059	0.480251	RACK1/GNAI2	2
BP	GO:0019218	regulation of steroid metabolic process	1/81	37/7132	0.34538	0.533059	0.480251	IFNG	1
BP	GO:0051208	sequestering of calcium ion	1/81	37/7132	0.34538	0.533059	0.480251	ITPR3	1
BP	GO:0051209	release of sequestered calcium ion into cytosol	1/81	37/7132	0.34538	0.533059	0.480251	ITPR3	1
BP	GO:0051282	regulation of sequestering of calcium ion	1/81	37/7132	0.34538	0.533059	0.480251	ITPR3	1
BP	GO:0051283	negative regulation of sequestering of calcium ion	1/81	37/7132	0.34538	0.533059	0.480251	ITPR3	1
BP	GO:0090316	positive regulation of intracellular protein transport	1/81	37/7132	0.34538	0.533059	0.480251	IFNG	1
BP	GO:1903076	regulation of protein localization to plasma membrane	1/81	37/7132	0.34538	0.533059	0.480251	RACK1	1
BP	GO:2001056	positive regulation of cysteine-type endopeptidase activity	1/81	37/7132	0.34538	0.533059	0.480251	RHOA	1
BP	GO:0062012	regulation of small molecule metabolic process	2/81	108/7132	0.348014	0.536155	0.48304	IFNG/RHOA	2
BP	GO:2000146	negative regulation of cell motility	2/81	108/7132	0.348014	0.536155	0.48304	STC1/RHOA	2
BP	GO:0050776	regulation of immune response	4/81	263/7132	0.349697	0.538263	0.484939	IFNG/TFRC/S100A14/VAMP7	4
BP	GO:0015918	sterol transport	1/81	38/7132	0.352853	0.539713	0.486246	VPS4B	1
BP	GO:0019915	lipid storage	1/81	38/7132	0.352853	0.539713	0.486246	ITGAV	1
BP	GO:0030301	cholesterol transport	1/81	38/7132	0.352853	0.539713	0.486246	VPS4B	1
BP	GO:0031023	microtubule organizing center organization	1/81	38/7132	0.352853	0.539713	0.486246	VPS4B	1
BP	GO:0035710	CD4-positive, alpha-beta T cell activation	1/81	38/7132	0.352853	0.539713	0.486246	IFNG	1
BP	GO:1903038	negative regulation of leukocyte cell-cell adhesion	1/81	38/7132	0.352853	0.539713	0.486246	VTCN1	1
BP	GO:1903670	regulation of sprouting angiogenesis	1/81	38/7132	0.352853	0.539713	0.486246	RHOA	1
BP	GO:0048666	neuron development	5/81	345/7132	0.354605	0.541908	0.488223	SLC44A4/LPAR3/RAP1A/VAMP7/RHOA	5
BP	GO:0006936	muscle contraction	2/81	110/7132	0.356285	0.543016	0.489222	STC1/RHOA	2
BP	GO:0009260	ribonucleotide biosynthetic process	2/81	110/7132	0.356285	0.543016	0.489222	GPI/GALK1	2
BP	GO:0046390	ribose phosphate biosynthetic process	2/81	110/7132	0.356285	0.543016	0.489222	GPI/GALK1	2
BP	GO:0002377	immunoglobulin production	1/81	39/7132	0.360242	0.545154	0.491148	TFRC	1
BP	GO:0002456	T cell mediated immunity	1/81	39/7132	0.360242	0.545154	0.491148	CTSC	1
BP	GO:0006939	smooth muscle contraction	1/81	39/7132	0.360242	0.545154	0.491148	RHOA	1
BP	GO:0016525	negative regulation of angiogenesis	1/81	39/7132	0.360242	0.545154	0.491148	RHOA	1
BP	GO:0030239	myofibril assembly	1/81	39/7132	0.360242	0.545154	0.491148	ACTC1	1
BP	GO:0071346	cellular response to interferon-gamma	1/81	39/7132	0.360242	0.545154	0.491148	IFNG	1
BP	GO:1901879	regulation of protein depolymerization	1/81	39/7132	0.360242	0.545154	0.491148	DSTN	1
BP	GO:2000181	negative regulation of blood vessel morphogenesis	1/81	39/7132	0.360242	0.545154	0.491148	RHOA	1
BP	GO:0045859	regulation of protein kinase activity	4/81	269/7132	0.365344	0.550515	0.495978	IFNG/LPAR3/RHOA/ITGB3	4
BP	GO:0010817	regulation of hormone levels	3/81	190/7132	0.366736	0.550515	0.495978	SLC44A4/IFNG/VAMP7	3
BP	GO:0048871	multicellular organismal homeostasis	3/81	190/7132	0.366736	0.550515	0.495978	ACP5/CLDN4/KRAS	3
BP	GO:0001843	neural tube closure	1/81	40/7132	0.367548	0.550515	0.495978	ST14	1
BP	GO:0042471	ear morphogenesis	1/81	40/7132	0.367548	0.550515	0.495978	SLC44A4	1
BP	GO:0042476	odontogenesis	1/81	40/7132	0.367548	0.550515	0.495978	RHOA	1
BP	GO:0042542	response to hydrogen peroxide	1/81	40/7132	0.367548	0.550515	0.495978	RACK1	1
BP	GO:0044344	cellular response to fibroblast growth factor stimulus	1/81	40/7132	0.367548	0.550515	0.495978	RAB14	1
BP	GO:0060606	tube closure	1/81	40/7132	0.367548	0.550515	0.495978	ST14	1
BP	GO:0071774	response to fibroblast growth factor	1/81	40/7132	0.367548	0.550515	0.495978	RAB14	1
BP	GO:1900180	regulation of protein localization to nucleus	1/81	40/7132	0.367548	0.550515	0.495978	IFNG	1
BP	GO:0051276	chromosome organization	5/81	351/7132	0.368322	0.550515	0.495978	LOC100158117/VPS4B/KPNB1/PTGES3/CCT4	5
BP	GO:0001818	negative regulation of cytokine production	2/81	113/7132	0.368623	0.550515	0.495978	ACP5/IFNG	2
BP	GO:0006164	purine nucleotide biosynthetic process	2/81	113/7132	0.368623	0.550515	0.495978	GPI/GALK1	2
BP	GO:0006869	lipid transport	2/81	113/7132	0.368623	0.550515	0.495978	VPS4B/ITGAV	2
BP	GO:0032787	monocarboxylic acid metabolic process	3/81	191/7132	0.369853	0.551869	0.497198	GPI/GALK1/PTGES3	3
BP	GO:0009150	purine ribonucleotide metabolic process	3/81	192/7132	0.372967	0.552926	0.49815	GPI/GALK1/RHOA	3
BP	GO:0044283	small molecule biosynthetic process	4/81	272/7132	0.373167	0.552926	0.49815	GPI/IFNG/GALK1/PTGES3	4
BP	GO:0001508	action potential	1/81	41/7132	0.374771	0.552926	0.49815	SCARB2	1
BP	GO:0002702	positive regulation of production of molecular mediator of immune response	1/81	41/7132	0.374771	0.552926	0.49815	TFRC	1
BP	GO:0006888	ER to Golgi vesicle-mediated transport	1/81	41/7132	0.374771	0.552926	0.49815	COPA	1
BP	GO:0016064	immunoglobulin mediated immune response	1/81	41/7132	0.374771	0.552926	0.49815	TFRC	1
BP	GO:0019724	B cell mediated immunity	1/81	41/7132	0.374771	0.552926	0.49815	TFRC	1
BP	GO:0046849	bone remodeling	1/81	41/7132	0.374771	0.552926	0.49815	ACP5	1
BP	GO:0048660	regulation of smooth muscle cell proliferation	1/81	41/7132	0.374771	0.552926	0.49815	IFNG	1
BP	GO:0048708	astrocyte differentiation	1/81	41/7132	0.374771	0.552926	0.49815	KRAS	1
BP	GO:0051928	positive regulation of calcium ion transport	1/81	41/7132	0.374771	0.552926	0.49815	STC1	1
BP	GO:0071887	leukocyte apoptotic process	1/81	41/7132	0.374771	0.552926	0.49815	HSH2D	1
BP	GO:0097553	calcium ion transmembrane import into cytosol	1/81	41/7132	0.374771	0.552926	0.49815	ITPR3	1
BP	GO:0051271	negative regulation of cellular component movement	2/81	115/7132	0.376799	0.555436	0.500412	STC1/RHOA	2
BP	GO:0097435	supramolecular fiber organization	4/81	274/7132	0.37838	0.557286	0.502078	DSTN/ACTC1/KPNB1/RHOA	4
BP	GO:0040013	negative regulation of locomotion	2/81	116/7132	0.380871	0.558156	0.502862	STC1/RHOA	2
BP	GO:0002708	positive regulation of lymphocyte mediated immunity	1/81	42/7132	0.381913	0.558156	0.502862	TFRC	1
BP	GO:0030178	negative regulation of Wnt signaling pathway	1/81	42/7132	0.381913	0.558156	0.502862	RACK1	1
BP	GO:0042310	vasoconstriction	1/81	42/7132	0.381913	0.558156	0.502862	RHOA	1
BP	GO:0048659	smooth muscle cell proliferation	1/81	42/7132	0.381913	0.558156	0.502862	IFNG	1
BP	GO:0048813	dendrite morphogenesis	1/81	42/7132	0.381913	0.558156	0.502862	VAMP7	1
BP	GO:0060048	cardiac muscle contraction	1/81	42/7132	0.381913	0.558156	0.502862	STC1	1
BP	GO:1901568	fatty acid derivative metabolic process	1/81	42/7132	0.381913	0.558156	0.502862	PTGES3	1
BP	GO:2001237	negative regulation of extrinsic apoptotic signaling pathway	1/81	42/7132	0.381913	0.558156	0.502862	ITGAV	1
BP	GO:0009259	ribonucleotide metabolic process	3/81	195/7132	0.382292	0.558231	0.50293	GPI/GALK1/RHOA	3
BP	GO:0120036	plasma membrane bounded cell projection organization	6/81	441/7132	0.385472	0.562394	0.50668	RAB5A/ATP6V1D/LPAR3/RAP1A/VAMP7/RHOA	6
BP	GO:0002824	positive regulation of adaptive immune response based on somatic recombination of immune receptors built from immunoglobulin superfamily domains	1/81	43/7132	0.388975	0.563662	0.507822	TFRC	1
BP	GO:0006352	DNA-templated transcription, initiation	1/81	43/7132	0.388975	0.563662	0.507822	LOC100158117	1
BP	GO:0007605	sensory perception of sound	1/81	43/7132	0.388975	0.563662	0.507822	MYO6	1
BP	GO:0032436	positive regulation of proteasomal ubiquitin-dependent protein catabolic process	1/81	43/7132	0.388975	0.563662	0.507822	RACK1	1
BP	GO:0034341	response to interferon-gamma	1/81	43/7132	0.388975	0.563662	0.507822	IFNG	1
BP	GO:0050796	regulation of insulin secretion	1/81	43/7132	0.388975	0.563662	0.507822	IFNG	1
BP	GO:0051017	actin filament bundle assembly	1/81	43/7132	0.388975	0.563662	0.507822	RHOA	1
BP	GO:0048872	homeostasis of number of cells	2/81	118/7132	0.388983	0.563662	0.507822	GPI/KRAS	2
BP	GO:0043254	regulation of protein complex assembly	3/81	198/7132	0.391589	0.566553	0.510427	IFNG/RACK1/RHOA	3
BP	GO:0051146	striated muscle cell differentiation	2/81	119/7132	0.393022	0.566553	0.510427	ACTC1/KRAS	2
BP	GO:0072522	purine-containing compound biosynthetic process	2/81	119/7132	0.393022	0.566553	0.510427	GPI/GALK1	2
BP	GO:0000187	activation of MAPK activity	1/81	44/7132	0.395956	0.566553	0.510427	LPAR3	1
BP	GO:0002224	toll-like receptor signaling pathway	1/81	44/7132	0.395956	0.566553	0.510427	S100A14	1
BP	GO:0002821	positive regulation of adaptive immune response	1/81	44/7132	0.395956	0.566553	0.510427	TFRC	1
BP	GO:0014020	primary neural tube formation	1/81	44/7132	0.395956	0.566553	0.510427	ST14	1
BP	GO:0043535	regulation of blood vessel endothelial cell migration	1/81	44/7132	0.395956	0.566553	0.510427	RHOA	1
BP	GO:0045834	positive regulation of lipid metabolic process	1/81	44/7132	0.395956	0.566553	0.510427	IFNG	1
BP	GO:0055007	cardiac muscle cell differentiation	1/81	44/7132	0.395956	0.566553	0.510427	ACTC1	1
BP	GO:0061572	actin filament bundle organization	1/81	44/7132	0.395956	0.566553	0.510427	RHOA	1
BP	GO:0071621	granulocyte chemotaxis	1/81	44/7132	0.395956	0.566553	0.510427	S100A14	1
BP	GO:0071804	cellular potassium ion transport	1/81	44/7132	0.395956	0.566553	0.510427	CD63	1
BP	GO:0071805	potassium ion transmembrane transport	1/81	44/7132	0.395956	0.566553	0.510427	CD63	1
BP	GO:1901343	negative regulation of vasculature development	1/81	44/7132	0.395956	0.566553	0.510427	RHOA	1
BP	GO:0018108	peptidyl-tyrosine phosphorylation	2/81	120/7132	0.397049	0.56764	0.511407	IFNG/ITGB3	2
BP	GO:0019693	ribose phosphate metabolic process	3/81	200/7132	0.39777	0.568195	0.511906	GPI/GALK1/RHOA	3
BP	GO:0030030	cell projection organization	6/81	448/7132	0.399959	0.570368	0.513864	RAB5A/ATP6V1D/LPAR3/RAP1A/VAMP7/RHOA	6
BP	GO:0071495	cellular response to endogenous stimulus	6/81	448/7132	0.399959	0.570368	0.513864	RAB14/PTGES3/RAP1A/RHOA/GNAI2/ITGB3	6
BP	GO:0014070	response to organic cyclic compound	3/81	201/7132	0.400854	0.57069	0.514154	PTGES3/RAP1A/RHOA	3
BP	GO:0021700	developmental maturation	2/81	121/7132	0.401064	0.57069	0.514154	CD63/RHOA	2
BP	GO:0006334	nucleosome assembly	1/81	45/7132	0.402859	0.57069	0.514154	LOC100158117	1
BP	GO:0030838	positive regulation of actin filament polymerization	1/81	45/7132	0.402859	0.57069	0.514154	RHOA	1
BP	GO:0043271	negative regulation of ion transport	1/81	45/7132	0.402859	0.57069	0.514154	STC1	1
BP	GO:0044839	cell cycle G2/M phase transition	1/81	45/7132	0.402859	0.57069	0.514154	VPS4B	1
BP	GO:0071236	cellular response to antibiotic	1/81	45/7132	0.402859	0.57069	0.514154	RACK1	1
BP	GO:0097756	negative regulation of blood vessel diameter	1/81	45/7132	0.402859	0.57069	0.514154	RHOA	1
BP	GO:0007517	muscle organ development	2/81	122/7132	0.405068	0.572284	0.51559	ACTC1/RHOA	2
BP	GO:1901137	carbohydrate derivative biosynthetic process	4/81	285/7132	0.406975	0.572284	0.51559	GPI/B3GNT7/GALK1/A4GALT	4
BP	GO:0002009	morphogenesis of an epithelium	3/81	203/7132	0.407011	0.572284	0.51559	ST14/KRAS/RHOA	3
BP	GO:0006163	purine nucleotide metabolic process	3/81	203/7132	0.407011	0.572284	0.51559	GPI/GALK1/RHOA	3
BP	GO:0018212	peptidyl-tyrosine modification	2/81	123/7132	0.409059	0.572284	0.51559	IFNG/ITGB3	2
BP	GO:0043549	regulation of kinase activity	4/81	286/7132	0.409565	0.572284	0.51559	IFNG/LPAR3/RHOA/ITGB3	4
BP	GO:0006479	protein methylation	1/81	46/7132	0.409684	0.572284	0.51559	PRMT5	1
BP	GO:0007200	phospholipase C-activating G protein-coupled receptor signaling pathway	1/81	46/7132	0.409684	0.572284	0.51559	P2RY2	1
BP	GO:0008213	protein alkylation	1/81	46/7132	0.409684	0.572284	0.51559	PRMT5	1
BP	GO:0009116	nucleoside metabolic process	1/81	46/7132	0.409684	0.572284	0.51559	RHOA	1
BP	GO:0010950	positive regulation of endopeptidase activity	1/81	46/7132	0.409684	0.572284	0.51559	RHOA	1
BP	GO:0010970	transport along microtubule	1/81	46/7132	0.409684	0.572284	0.51559	HSPB1	1
BP	GO:0046887	positive regulation of hormone secretion	1/81	46/7132	0.409684	0.572284	0.51559	VAMP7	1
BP	GO:0050770	regulation of axonogenesis	1/81	46/7132	0.409684	0.572284	0.51559	LPAR3	1
BP	GO:0062013	positive regulation of small molecule metabolic process	1/81	46/7132	0.409684	0.572284	0.51559	IFNG	1
BP	GO:0099111	microtubule-based transport	1/81	46/7132	0.409684	0.572284	0.51559	HSPB1	1
BP	GO:1901800	positive regulation of proteasomal protein catabolic process	1/81	46/7132	0.409684	0.572284	0.51559	RACK1	1
BP	GO:0007059	chromosome segregation	2/81	124/7132	0.413037	0.576495	0.519384	VPS4B/KPNB1	2
BP	GO:0006906	vesicle fusion	1/81	47/7132	0.416432	0.57652	0.519407	VAMP7	1
BP	GO:0006997	nucleus organization	1/81	47/7132	0.416432	0.57652	0.519407	VPS4B	1
BP	GO:0007498	mesoderm development	1/81	47/7132	0.416432	0.57652	0.519407	GPI	1
BP	GO:0010508	positive regulation of autophagy	1/81	47/7132	0.416432	0.57652	0.519407	IFNG	1
BP	GO:0019751	polyol metabolic process	1/81	47/7132	0.416432	0.57652	0.519407	GALK1	1
BP	GO:0035303	regulation of dephosphorylation	1/81	47/7132	0.416432	0.57652	0.519407	IFNG	1
BP	GO:0042770	signal transduction in response to DNA damage	1/81	47/7132	0.416432	0.57652	0.519407	MYO6	1
BP	GO:0050954	sensory perception of mechanical stimulus	1/81	47/7132	0.416432	0.57652	0.519407	MYO6	1
BP	GO:0060402	calcium ion transport into cytosol	1/81	47/7132	0.416432	0.57652	0.519407	ITPR3	1
BP	GO:2000060	positive regulation of ubiquitin-dependent protein catabolic process	1/81	47/7132	0.416432	0.57652	0.519407	RACK1	1
BP	GO:0051960	regulation of nervous system development	4/81	289/7132	0.417324	0.577287	0.520097	LPAR3/RAP1A/VAMP7/RHOA	4
BP	GO:0031401	positive regulation of protein modification process	6/81	457/7132	0.418573	0.578546	0.521232	IFNG/RACK1/LPAR3/RAP1A/KRAS/RHOA	6
BP	GO:0006732	coenzyme metabolic process	2/81	126/7132	0.420954	0.580111	0.522642	GPI/GALK1	2
BP	GO:1901342	regulation of vasculature development	2/81	126/7132	0.420954	0.580111	0.522642	RAP1A/RHOA	2
BP	GO:0002690	positive regulation of leukocyte chemotaxis	1/81	48/7132	0.423104	0.580111	0.522642	S100A14	1
BP	GO:0008037	cell recognition	1/81	48/7132	0.423104	0.580111	0.522642	CCT4	1
BP	GO:0009746	response to hexose	1/81	48/7132	0.423104	0.580111	0.522642	RACK1	1
BP	GO:0009749	response to glucose	1/81	48/7132	0.423104	0.580111	0.522642	RACK1	1
BP	GO:0031497	chromatin assembly	1/81	48/7132	0.423104	0.580111	0.522642	LOC100158117	1
BP	GO:0032609	interferon-gamma production	1/81	48/7132	0.423104	0.580111	0.522642	VTCN1	1
BP	GO:0034284	response to monosaccharide	1/81	48/7132	0.423104	0.580111	0.522642	RACK1	1
BP	GO:0035821	modification of morphology or physiology of other organism	1/81	48/7132	0.423104	0.580111	0.522642	IFNG	1
BP	GO:0009306	protein secretion	3/81	210/7132	0.428414	0.583531	0.525723	IFNG/ITGAV/VTCN1	3
BP	GO:0030900	forebrain development	2/81	128/7132	0.428819	0.583531	0.525723	KRAS/RHOA	2
BP	GO:0032943	mononuclear cell proliferation	2/81	128/7132	0.428819	0.583531	0.525723	TFRC/VTCN1	2
BP	GO:0046651	lymphocyte proliferation	2/81	128/7132	0.428819	0.583531	0.525723	TFRC/VTCN1	2
BP	GO:0001841	neural tube formation	1/81	49/7132	0.4297	0.583531	0.525723	ST14	1
BP	GO:0006119	oxidative phosphorylation	1/81	49/7132	0.4297	0.583531	0.525723	RHOA	1
BP	GO:0006664	glycolipid metabolic process	1/81	49/7132	0.4297	0.583531	0.525723	A4GALT	1
BP	GO:0045639	positive regulation of myeloid cell differentiation	1/81	49/7132	0.4297	0.583531	0.525723	IFNG	1
BP	GO:0051101	regulation of DNA binding	1/81	49/7132	0.4297	0.583531	0.525723	IFNG	1
BP	GO:0097237	cellular response to toxic substance	1/81	49/7132	0.4297	0.583531	0.525723	RACK1	1
BP	GO:0097530	granulocyte migration	1/81	49/7132	0.4297	0.583531	0.525723	S100A14	1
BP	GO:1903509	liposaccharide metabolic process	1/81	49/7132	0.4297	0.583531	0.525723	A4GALT	1
BP	GO:0031175	neuron projection development	4/81	294/7132	0.430208	0.583756	0.525926	LPAR3/RAP1A/VAMP7/RHOA	4
BP	GO:1901135	carbohydrate derivative metabolic process	6/81	463/7132	0.430957	0.584308	0.526423	GPI/IFNG/B3GNT7/GALK1/A4GALT/RHOA	6
BP	GO:0030162	regulation of proteolysis	3/81	211/7132	0.431452	0.584514	0.526609	IFNG/RACK1/RHOA	3
BP	GO:0032368	regulation of lipid transport	1/81	50/7132	0.436222	0.588641	0.530327	ITGAV	1
BP	GO:0045216	cell-cell junction organization	1/81	50/7132	0.436222	0.588641	0.530327	RHOA	1
BP	GO:0071453	cellular response to oxygen levels	1/81	50/7132	0.436222	0.588641	0.530327	ATP6V0D1	1
BP	GO:0072331	signal transduction by p53 class mediator	1/81	50/7132	0.436222	0.588641	0.530327	MYO6	1
BP	GO:0090174	organelle membrane fusion	1/81	50/7132	0.436222	0.588641	0.530327	VAMP7	1
BP	GO:0031331	positive regulation of cellular catabolic process	2/81	130/7132	0.436628	0.588724	0.530402	IFNG/RACK1	2
BP	GO:0001817	regulation of cytokine production	4/81	297/7132	0.437906	0.589881	0.531444	ACP5/IFNG/F11R/VTCN1	4
BP	GO:0010035	response to inorganic substance	2/81	131/7132	0.440512	0.589881	0.531444	RACK1/ITGAV	2
BP	GO:0016055	Wnt signaling pathway	2/81	131/7132	0.440512	0.589881	0.531444	RACK1/RAB5A	2
BP	GO:0070371	ERK1 and ERK2 cascade	2/81	131/7132	0.440512	0.589881	0.531444	ITGAV/RAP1A	2
BP	GO:0072521	purine-containing compound metabolic process	3/81	214/7132	0.44053	0.589881	0.531444	GPI/GALK1/RHOA	3
BP	GO:0000910	cytokinesis	1/81	51/7132	0.44267	0.589881	0.531444	RHOA	1
BP	GO:0021543	pallium development	1/81	51/7132	0.44267	0.589881	0.531444	RHOA	1
BP	GO:0030705	cytoskeleton-dependent intracellular transport	1/81	51/7132	0.44267	0.589881	0.531444	HSPB1	1
BP	GO:0034101	erythrocyte homeostasis	1/81	51/7132	0.44267	0.589881	0.531444	GPI	1
BP	GO:0043534	blood vessel endothelial cell migration	1/81	51/7132	0.44267	0.589881	0.531444	RHOA	1
BP	GO:0048167	regulation of synaptic plasticity	1/81	51/7132	0.44267	0.589881	0.531444	KRAS	1
BP	GO:0050864	regulation of B cell activation	1/81	51/7132	0.44267	0.589881	0.531444	TFRC	1
BP	GO:1901657	glycosyl compound metabolic process	1/81	51/7132	0.44267	0.589881	0.531444	RHOA	1
BP	GO:1903052	positive regulation of proteolysis involved in cellular protein catabolic process	1/81	51/7132	0.44267	0.589881	0.531444	RACK1	1
BP	GO:1903900	regulation of viral life cycle	1/81	51/7132	0.44267	0.589881	0.531444	VPS4B	1
BP	GO:0006066	alcohol metabolic process	2/81	132/7132	0.444381	0.590778	0.532252	IFNG/GALK1	2
BP	GO:0070661	leukocyte proliferation	2/81	132/7132	0.444381	0.590778	0.532252	TFRC/VTCN1	2
BP	GO:0198738	cell-cell signaling by wnt	2/81	132/7132	0.444381	0.590778	0.532252	RACK1/RAB5A	2
BP	GO:0002252	immune effector process	4/81	300/7132	0.445577	0.591907	0.533269	IFNG/TFRC/CTSC/VAMP7	4
BP	GO:0010876	lipid localization	2/81	133/7132	0.448236	0.593742	0.534922	VPS4B/ITGAV	2
BP	GO:0018105	peptidyl-serine phosphorylation	2/81	133/7132	0.448236	0.593742	0.534922	IFNG/RACK1	2
BP	GO:0001892	embryonic placenta development	1/81	52/7132	0.449046	0.593742	0.534922	ST14	1
BP	GO:0009743	response to carbohydrate	1/81	52/7132	0.449046	0.593742	0.534922	RACK1	1
BP	GO:0030101	natural killer cell activation	1/81	52/7132	0.449046	0.593742	0.534922	VAMP7	1
BP	GO:0051250	negative regulation of lymphocyte activation	1/81	52/7132	0.449046	0.593742	0.534922	VTCN1	1
BP	GO:0006935	chemotaxis	3/81	218/7132	0.452552	0.596798	0.537676	ITGAV/S100A14/RHOA	3
BP	GO:0032870	cellular response to hormone stimulus	3/81	218/7132	0.452552	0.596798	0.537676	PTGES3/RHOA/GNAI2	3
BP	GO:0006333	chromatin assembly or disassembly	1/81	53/7132	0.455349	0.596798	0.537676	LOC100158117	1
BP	GO:0010952	positive regulation of peptidase activity	1/81	53/7132	0.455349	0.596798	0.537676	RHOA	1
BP	GO:0034728	nucleosome organization	1/81	53/7132	0.455349	0.596798	0.537676	LOC100158117	1
BP	GO:0043244	regulation of protein complex disassembly	1/81	53/7132	0.455349	0.596798	0.537676	DSTN	1
BP	GO:0050715	positive regulation of cytokine secretion	1/81	53/7132	0.455349	0.596798	0.537676	VTCN1	1
BP	GO:0050728	negative regulation of inflammatory response	1/81	53/7132	0.455349	0.596798	0.537676	ACP5	1
BP	GO:0060401	cytosolic calcium ion transport	1/81	53/7132	0.455349	0.596798	0.537676	ITPR3	1
BP	GO:0007169	transmembrane receptor protein tyrosine kinase signaling pathway	3/81	219/7132	0.455541	0.596798	0.537676	RAB14/CD63/ITGB3	3
BP	GO:0006874	cellular calcium ion homeostasis	2/81	135/7132	0.455902	0.596798	0.537676	STC1/ITPR3	2
BP	GO:0032103	positive regulation of response to external stimulus	2/81	135/7132	0.455902	0.596798	0.537676	S100A14/VAMP7	2
BP	GO:0050727	regulation of inflammatory response	2/81	135/7132	0.455902	0.596798	0.537676	ACP5/VAMP7	2
BP	GO:0002521	leukocyte differentiation	3/81	220/7132	0.458525	0.599312	0.539941	IFNG/PRXL2A/RHOA	3
BP	GO:0042330	taxis	3/81	220/7132	0.458525	0.599312	0.539941	ITGAV/S100A14/RHOA	3
BP	GO:0010927	cellular component assembly involved in morphogenesis	1/81	54/7132	0.461581	0.601006	0.541467	ACTC1	1
BP	GO:0032273	positive regulation of protein polymerization	1/81	54/7132	0.461581	0.601006	0.541467	RHOA	1
BP	GO:0048284	organelle fusion	1/81	54/7132	0.461581	0.601006	0.541467	VAMP7	1
BP	GO:0050729	positive regulation of inflammatory response	1/81	54/7132	0.461581	0.601006	0.541467	VAMP7	1
BP	GO:2001242	regulation of intrinsic apoptotic signaling pathway	1/81	54/7132	0.461581	0.601006	0.541467	RACK1	1
BP	GO:0009165	nucleotide biosynthetic process	2/81	137/7132	0.463508	0.601679	0.542074	GPI/GALK1	2
BP	GO:0018209	peptidyl-serine modification	2/81	137/7132	0.463508	0.601679	0.542074	IFNG/RACK1	2
BP	GO:0055074	calcium ion homeostasis	2/81	137/7132	0.463508	0.601679	0.542074	STC1/ITPR3	2
BP	GO:1901293	nucleoside phosphate biosynthetic process	2/81	137/7132	0.463508	0.601679	0.542074	GPI/GALK1	2
BP	GO:0045787	positive regulation of cell cycle	2/81	138/7132	0.467288	0.603961	0.544129	VPS4B/RHOA	2
BP	GO:0001838	embryonic epithelial tube formation	1/81	55/7132	0.467743	0.603961	0.544129	ST14	1
BP	GO:0002286	T cell activation involved in immune response	1/81	55/7132	0.467743	0.603961	0.544129	IFNG	1
BP	GO:0007088	regulation of mitotic nuclear division	1/81	55/7132	0.467743	0.603961	0.544129	VPS4B	1
BP	GO:0034614	cellular response to reactive oxygen species	1/81	55/7132	0.467743	0.603961	0.544129	RACK1	1
BP	GO:0035051	cardiocyte differentiation	1/81	55/7132	0.467743	0.603961	0.544129	ACTC1	1
BP	GO:0061351	neural precursor cell proliferation	1/81	55/7132	0.467743	0.603961	0.544129	RHOA	1
BP	GO:0002790	peptide secretion	3/81	225/7132	0.47334	0.609848	0.549432	IFNG/ITGAV/VTCN1	3
BP	GO:0002040	sprouting angiogenesis	1/81	56/7132	0.473835	0.609848	0.549432	RHOA	1
BP	GO:0060491	regulation of cell projection assembly	1/81	56/7132	0.473835	0.609848	0.549432	RAB5A	1
BP	GO:0120032	regulation of plasma membrane bounded cell projection assembly	1/81	56/7132	0.473835	0.609848	0.549432	RAB5A	1
BP	GO:0003012	muscle system process	2/81	140/7132	0.474802	0.609848	0.549432	STC1/RHOA	2
BP	GO:0006979	response to oxidative stress	2/81	140/7132	0.474802	0.609848	0.549432	RACK1/ITGAV	2
BP	GO:0031349	positive regulation of defense response	2/81	140/7132	0.474802	0.609848	0.549432	S100A14/VAMP7	2
BP	GO:0006259	DNA metabolic process	4/81	312/7132	0.475945	0.610855	0.55034	RPS3/TFRC/PTGES3/CCT4	4
BP	GO:0042100	B cell proliferation	1/81	57/7132	0.479858	0.614031	0.553201	TFRC	1
BP	GO:0043123	positive regulation of I-kappaB kinase/NF-kappaB signaling	1/81	57/7132	0.479858	0.614031	0.553201	RHOA	1
BP	GO:0046467	membrane lipid biosynthetic process	1/81	57/7132	0.479858	0.614031	0.553201	A4GALT	1
BP	GO:0072175	epithelial tube formation	1/81	57/7132	0.479858	0.614031	0.553201	ST14	1
BP	GO:0072503	cellular divalent inorganic cation homeostasis	2/81	142/7132	0.482253	0.616634	0.555547	STC1/ITPR3	2
BP	GO:0002700	regulation of production of molecular mediator of immune response	1/81	58/7132	0.485813	0.618126	0.556891	TFRC	1
BP	GO:0006633	fatty acid biosynthetic process	1/81	58/7132	0.485813	0.618126	0.556891	PTGES3	1
BP	GO:0007565	female pregnancy	1/81	58/7132	0.485813	0.618126	0.556891	ITGAV	1
BP	GO:0015931	nucleobase-containing compound transport	1/81	58/7132	0.485813	0.618126	0.556891	SLC28A2	1
BP	GO:0033138	positive regulation of peptidyl-serine phosphorylation	1/81	58/7132	0.485813	0.618126	0.556891	IFNG	1
BP	GO:0140013	meiotic nuclear division	1/81	58/7132	0.485813	0.618126	0.556891	RHOA	1
BP	GO:0030098	lymphocyte differentiation	2/81	143/7132	0.485955	0.618126	0.556891	IFNG/RHOA	2
BP	GO:0014706	striated muscle tissue development	2/81	144/7132	0.489641	0.621728	0.560136	ACTC1/RHOA	2
BP	GO:0002688	regulation of leukocyte chemotaxis	1/81	59/7132	0.4917	0.621728	0.560136	S100A14	1
BP	GO:0002706	regulation of lymphocyte mediated immunity	1/81	59/7132	0.4917	0.621728	0.560136	TFRC	1
BP	GO:0006665	sphingolipid metabolic process	1/81	59/7132	0.4917	0.621728	0.560136	A4GALT	1
BP	GO:0007050	cell cycle arrest	1/81	59/7132	0.4917	0.621728	0.560136	IFNG	1
BP	GO:0007611	learning or memory	1/81	59/7132	0.4917	0.621728	0.560136	KRAS	1
BP	GO:0050821	protein stabilization	1/81	59/7132	0.4917	0.621728	0.560136	CCT4	1
BP	GO:1903364	positive regulation of cellular protein catabolic process	1/81	59/7132	0.4917	0.621728	0.560136	RACK1	1
BP	GO:0001701	in utero embryonic development	2/81	145/7132	0.49331	0.622175	0.560539	GPI/ST14	2
BP	GO:1902903	regulation of supramolecular fiber organization	2/81	145/7132	0.49331	0.622175	0.560539	DSTN/RHOA	2
BP	GO:0048514	blood vessel morphogenesis	3/81	232/7132	0.493778	0.622175	0.560539	ITGAV/RAP1A/RHOA	3
BP	GO:0009719	response to endogenous stimulus	6/81	495/7132	0.49618	0.622175	0.560539	RAB14/PTGES3/RAP1A/RHOA/GNAI2/ITGB3	6
BP	GO:0042060	wound healing	2/81	146/7132	0.496963	0.622175	0.560539	RHOA/ITGB3	2
BP	GO:0072507	divalent inorganic cation homeostasis	2/81	146/7132	0.496963	0.622175	0.560539	STC1/ITPR3	2
BP	GO:1905114	cell surface receptor signaling pathway involved in cell-cell signaling	2/81	146/7132	0.496963	0.622175	0.560539	RACK1/RAB5A	2
BP	GO:0006941	striated muscle contraction	1/81	60/7132	0.497521	0.622175	0.560539	STC1	1
BP	GO:0007266	Rho protein signal transduction	1/81	60/7132	0.497521	0.622175	0.560539	RHOA	1
BP	GO:0007292	female gamete generation	1/81	60/7132	0.497521	0.622175	0.560539	RHOA	1
BP	GO:0007338	single fertilization	1/81	60/7132	0.497521	0.622175	0.560539	CCT4	1
BP	GO:0008217	regulation of blood pressure	1/81	60/7132	0.497521	0.622175	0.560539	RHOA	1
BP	GO:0032680	regulation of tumor necrosis factor production	1/81	60/7132	0.497521	0.622175	0.560539	ACP5	1
BP	GO:0050792	regulation of viral process	1/81	60/7132	0.497521	0.622175	0.560539	VPS4B	1
BP	GO:0051896	regulation of protein kinase B signaling	1/81	60/7132	0.497521	0.622175	0.560539	RACK1	1
BP	GO:0031347	regulation of defense response	3/81	234/7132	0.499548	0.624252	0.56241	ACP5/S100A14/VAMP7	3
BP	GO:0002221	pattern recognition receptor signaling pathway	1/81	61/7132	0.503276	0.625705	0.563719	S100A14	1
BP	GO:0006403	RNA localization	1/81	61/7132	0.503276	0.625705	0.563719	CCT4	1
BP	GO:0022408	negative regulation of cell-cell adhesion	1/81	61/7132	0.503276	0.625705	0.563719	VTCN1	1
BP	GO:0030073	insulin secretion	1/81	61/7132	0.503276	0.625705	0.563719	IFNG	1
BP	GO:0032434	regulation of proteasomal ubiquitin-dependent protein catabolic process	1/81	61/7132	0.503276	0.625705	0.563719	RACK1	1
BP	GO:0042157	lipoprotein metabolic process	1/81	61/7132	0.503276	0.625705	0.563719	ITGAV	1
BP	GO:1905952	regulation of lipid localization	1/81	61/7132	0.503276	0.625705	0.563719	ITGAV	1
BP	GO:0031503	protein-containing complex localization	1/81	62/7132	0.508967	0.6314	0.56885	RAP1A	1
BP	GO:0090276	regulation of peptide hormone secretion	1/81	62/7132	0.508967	0.6314	0.56885	IFNG	1
BP	GO:2001236	regulation of extrinsic apoptotic signaling pathway	1/81	62/7132	0.508967	0.6314	0.56885	ITGAV	1
BP	GO:0061061	muscle structure development	3/81	238/7132	0.510992	0.633452	0.570698	ACTC1/KRAS/RHOA	3
BP	GO:0002758	innate immune response-activating signal transduction	1/81	63/7132	0.514592	0.635148	0.572226	S100A14	1
BP	GO:0016331	morphogenesis of embryonic epithelium	1/81	63/7132	0.514592	0.635148	0.572226	ST14	1
BP	GO:0021915	neural tube development	1/81	63/7132	0.514592	0.635148	0.572226	ST14	1
BP	GO:0044706	multi-multicellular organism process	1/81	63/7132	0.514592	0.635148	0.572226	ITGAV	1
BP	GO:0046165	alcohol biosynthetic process	1/81	63/7132	0.514592	0.635148	0.572226	IFNG	1
BP	GO:0061025	membrane fusion	1/81	63/7132	0.514592	0.635148	0.572226	VAMP7	1
BP	GO:0042176	regulation of protein catabolic process	2/81	152/7132	0.518534	0.63832	0.575085	IFNG/RACK1	2
BP	GO:0042692	muscle cell differentiation	2/81	152/7132	0.518534	0.63832	0.575085	ACTC1/KRAS	2
BP	GO:0002695	negative regulation of leukocyte activation	1/81	64/7132	0.520154	0.63832	0.575085	VTCN1	1
BP	GO:0006323	DNA packaging	1/81	64/7132	0.520154	0.63832	0.575085	LOC100158117	1
BP	GO:0008016	regulation of heart contraction	1/81	64/7132	0.520154	0.63832	0.575085	STC1	1
BP	GO:0030308	negative regulation of cell growth	1/81	64/7132	0.520154	0.63832	0.575085	RACK1	1
BP	GO:0032640	tumor necrosis factor production	1/81	64/7132	0.520154	0.63832	0.575085	ACP5	1
BP	GO:0050921	positive regulation of chemotaxis	1/81	64/7132	0.520154	0.63832	0.575085	S100A14	1
BP	GO:0060537	muscle tissue development	2/81	153/7132	0.522071	0.640212	0.576789	ACTC1/RHOA	2
BP	GO:0002822	regulation of adaptive immune response based on somatic recombination of immune receptors built from immunoglobulin superfamily domains	1/81	65/7132	0.525653	0.642298	0.578668	TFRC	1
BP	GO:0010634	positive regulation of epithelial cell migration	1/81	65/7132	0.525653	0.642298	0.578668	IFNG	1
BP	GO:0035148	tube formation	1/81	65/7132	0.525653	0.642298	0.578668	ST14	1
BP	GO:0035265	organ growth	1/81	65/7132	0.525653	0.642298	0.578668	STC1	1
BP	GO:0046890	regulation of lipid biosynthetic process	1/81	65/7132	0.525653	0.642298	0.578668	IFNG	1
BP	GO:1903047	mitotic cell cycle process	3/81	245/7132	0.530693	0.646627	0.582568	VPS4B/KPNB1/RHOA	3
BP	GO:0007519	skeletal muscle tissue development	1/81	66/7132	0.53109	0.646627	0.582568	RHOA	1
BP	GO:0043281	regulation of cysteine-type endopeptidase activity involved in apoptotic process	1/81	66/7132	0.53109	0.646627	0.582568	RHOA	1
BP	GO:2000058	regulation of ubiquitin-dependent protein catabolic process	1/81	66/7132	0.53109	0.646627	0.582568	RACK1	1
BP	GO:2001252	positive regulation of chromosome organization	1/81	66/7132	0.53109	0.646627	0.582568	CCT4	1
BP	GO:0009896	positive regulation of catabolic process	2/81	157/7132	0.536045	0.650388	0.585957	IFNG/RACK1	2
BP	GO:0034655	nucleobase-containing compound catabolic process	2/81	157/7132	0.536045	0.650388	0.585957	GPI/GALK1	2
BP	GO:0008610	lipid biosynthetic process	3/81	247/7132	0.536243	0.650388	0.585957	IFNG/PTGES3/A4GALT	3
BP	GO:0002262	myeloid cell homeostasis	1/81	67/7132	0.536465	0.650388	0.585957	GPI	1
BP	GO:0006006	glucose metabolic process	1/81	67/7132	0.536465	0.650388	0.585957	GPI	1
BP	GO:0051099	positive regulation of binding	1/81	67/7132	0.536465	0.650388	0.585957	IFNG	1
BP	GO:0009117	nucleotide metabolic process	3/81	249/7132	0.541757	0.655435	0.590504	GPI/GALK1/RHOA	3
BP	GO:0050866	negative regulation of cell activation	1/81	68/7132	0.54178	0.655435	0.590504	VTCN1	1
BP	GO:0060538	skeletal muscle organ development	1/81	68/7132	0.54178	0.655435	0.590504	RHOA	1
BP	GO:0030833	regulation of actin filament polymerization	1/81	69/7132	0.547034	0.658765	0.593504	RHOA	1
BP	GO:0045931	positive regulation of mitotic cell cycle	1/81	69/7132	0.547034	0.658765	0.593504	VPS4B	1
BP	GO:0046677	response to antibiotic	1/81	69/7132	0.547034	0.658765	0.593504	RACK1	1
BP	GO:0050731	positive regulation of peptidyl-tyrosine phosphorylation	1/81	69/7132	0.547034	0.658765	0.593504	IFNG	1
BP	GO:0051783	regulation of nuclear division	1/81	69/7132	0.547034	0.658765	0.593504	VPS4B	1
BP	GO:0097164	ammonium ion metabolic process	1/81	69/7132	0.547034	0.658765	0.593504	SLC44A4	1
BP	GO:0006753	nucleoside phosphate metabolic process	3/81	251/7132	0.547234	0.658765	0.593504	GPI/GALK1/RHOA	3
BP	GO:0019752	carboxylic acid metabolic process	4/81	343/7132	0.551285	0.661048	0.595561	LDHB/GPI/GALK1/PTGES3	4
BP	GO:0002819	regulation of adaptive immune response	1/81	70/7132	0.552229	0.661048	0.595561	TFRC	1
BP	GO:0032259	methylation	1/81	70/7132	0.552229	0.661048	0.595561	PRMT5	1
BP	GO:0033002	muscle cell proliferation	1/81	70/7132	0.552229	0.661048	0.595561	IFNG	1
BP	GO:0043414	macromolecule methylation	1/81	70/7132	0.552229	0.661048	0.595561	PRMT5	1
BP	GO:0048588	developmental cell growth	1/81	70/7132	0.552229	0.661048	0.595561	LPAR3	1
BP	GO:0055002	striated muscle cell development	1/81	70/7132	0.552229	0.661048	0.595561	ACTC1	1
BP	GO:0097529	myeloid leukocyte migration	1/81	70/7132	0.552229	0.661048	0.595561	S100A14	1
BP	GO:0045596	negative regulation of cell differentiation	3/81	254/7132	0.555381	0.663937	0.598163	ITGAV/KRAS/RHOA	3
BP	GO:0050708	regulation of protein secretion	2/81	163/7132	0.556487	0.663937	0.598163	IFNG/VTCN1	2
BP	GO:0006694	steroid biosynthetic process	1/81	71/7132	0.557365	0.663937	0.598163	IFNG	1
BP	GO:0046425	regulation of JAK-STAT cascade	1/81	71/7132	0.557365	0.663937	0.598163	IFNG	1
BP	GO:0048839	inner ear development	1/81	71/7132	0.557365	0.663937	0.598163	SLC44A4	1
BP	GO:0050890	cognition	1/81	71/7132	0.557365	0.663937	0.598163	KRAS	1
BP	GO:1904892	regulation of STAT cascade	1/81	71/7132	0.557365	0.663937	0.598163	IFNG	1
BP	GO:0002218	activation of innate immune response	1/81	72/7132	0.562442	0.667192	0.601096	S100A14	1
BP	GO:0007596	blood coagulation	1/81	72/7132	0.562442	0.667192	0.601096	ITGB3	1
BP	GO:0045665	negative regulation of neuron differentiation	1/81	72/7132	0.562442	0.667192	0.601096	RHOA	1
BP	GO:0048771	tissue remodeling	1/81	72/7132	0.562442	0.667192	0.601096	ACP5	1
BP	GO:0070588	calcium ion transmembrane transport	1/81	72/7132	0.562442	0.667192	0.601096	ITPR3	1
BP	GO:0071103	DNA conformation change	1/81	72/7132	0.562442	0.667192	0.601096	LOC100158117	1
BP	GO:0002274	myeloid leukocyte activation	1/81	73/7132	0.567463	0.671281	0.60478	VAMP7	1
BP	GO:0006364	rRNA processing	1/81	73/7132	0.567463	0.671281	0.60478	RPS8	1
BP	GO:0030041	actin filament polymerization	1/81	73/7132	0.567463	0.671281	0.60478	RHOA	1
BP	GO:0050817	coagulation	1/81	73/7132	0.567463	0.671281	0.60478	ITGB3	1
BP	GO:0031348	negative regulation of defense response	1/81	74/7132	0.572426	0.674814	0.607963	ACP5	1
BP	GO:0048639	positive regulation of developmental growth	1/81	74/7132	0.572426	0.674814	0.607963	LPAR3	1
BP	GO:0055001	muscle cell development	1/81	74/7132	0.572426	0.674814	0.607963	ACTC1	1
BP	GO:0071222	cellular response to lipopolysaccharide	1/81	74/7132	0.572426	0.674814	0.607963	RHOA	1
BP	GO:2000116	regulation of cysteine-type endopeptidase activity	1/81	74/7132	0.572426	0.674814	0.607963	RHOA	1
BP	GO:0030099	myeloid cell differentiation	2/81	169/7132	0.576295	0.67779	0.610644	IFNG/PRXL2A	2
BP	GO:0030163	protein catabolic process	4/81	354/7132	0.576685	0.67779	0.610644	IFNG/RACK1/VPS4B/CTSC	4
BP	GO:0009566	fertilization	1/81	75/7132	0.577333	0.67779	0.610644	CCT4	1
BP	GO:0048738	cardiac muscle tissue development	1/81	75/7132	0.577333	0.67779	0.610644	ACTC1	1
BP	GO:0048754	branching morphogenesis of an epithelial tube	1/81	75/7132	0.577333	0.67779	0.610644	KRAS	1
BP	GO:1903046	meiotic cell cycle process	1/81	75/7132	0.577333	0.67779	0.610644	RHOA	1
BP	GO:0001568	blood vessel development	3/81	263/7132	0.579303	0.679636	0.612308	ITGAV/RAP1A/RHOA	3
BP	GO:0007599	hemostasis	1/81	76/7132	0.582184	0.680677	0.613245	ITGB3	1
BP	GO:0043406	positive regulation of MAP kinase activity	1/81	76/7132	0.582184	0.680677	0.613245	LPAR3	1
BP	GO:0046578	regulation of Ras protein signal transduction	1/81	76/7132	0.582184	0.680677	0.613245	KRAS	1
BP	GO:0061136	regulation of proteasomal protein catabolic process	1/81	76/7132	0.582184	0.680677	0.613245	RACK1	1
BP	GO:1904018	positive regulation of vasculature development	1/81	76/7132	0.582184	0.680677	0.613245	RAP1A	1
BP	GO:0043436	oxoacid metabolic process	4/81	357/7132	0.583475	0.681719	0.614184	LDHB/GPI/GALK1/PTGES3	4
BP	GO:0007204	positive regulation of cytosolic calcium ion concentration	1/81	77/7132	0.58698	0.683942	0.616187	ITPR3	1
BP	GO:0021537	telencephalon development	1/81	77/7132	0.58698	0.683942	0.616187	RHOA	1
BP	GO:0043901	negative regulation of multi-organism process	1/81	77/7132	0.58698	0.683942	0.616187	ITGAV	1
BP	GO:0071695	anatomical structure maturation	1/81	77/7132	0.58698	0.683942	0.616187	RHOA	1
BP	GO:0048667	cell morphogenesis involved in neuron differentiation	2/81	173/7132	0.589146	0.685997	0.618038	LPAR3/VAMP7	2
BP	GO:0045087	innate immune response	3/81	267/7132	0.58968	0.686151	0.618177	IFNG/S100A14/VAMP7	3
BP	GO:0002520	immune system development	4/81	360/7132	0.590205	0.686294	0.618306	IFNG/TFRC/PRXL2A/RHOA	4
BP	GO:0001890	placenta development	1/81	78/7132	0.591722	0.686408	0.618409	ST14	1
BP	GO:0015850	organic hydroxy compound transport	1/81	78/7132	0.591722	0.686408	0.618409	VPS4B	1
BP	GO:0043122	regulation of I-kappaB kinase/NF-kappaB signaling	1/81	78/7132	0.591722	0.686408	0.618409	RHOA	1
BP	GO:0009725	response to hormone	3/81	268/7132	0.592249	0.686408	0.618409	PTGES3/RHOA/GNAI2	3
BP	GO:0009611	response to wounding	2/81	174/7132	0.592314	0.686408	0.618409	RHOA/ITGB3	2
BP	GO:1901701	cellular response to oxygen-containing compound	4/81	362/7132	0.594657	0.687259	0.619175	RACK1/RAP1A/RHOA/GNAI2	4
BP	GO:0001944	vasculature development	3/81	269/7132	0.594808	0.687259	0.619175	ITGAV/RAP1A/RHOA	3
BP	GO:0007417	central nervous system development	3/81	269/7132	0.594808	0.687259	0.619175	KRAS/HAPLN3/RHOA	3
BP	GO:0042326	negative regulation of phosphorylation	2/81	175/7132	0.595464	0.687259	0.619175	RACK1/RHOA	2
BP	GO:0044270	cellular nitrogen compound catabolic process	2/81	175/7132	0.595464	0.687259	0.619175	GPI/GALK1	2
BP	GO:0046700	heterocycle catabolic process	2/81	175/7132	0.595464	0.687259	0.619175	GPI/GALK1	2
BP	GO:0006310	DNA recombination	1/81	79/7132	0.596411	0.687887	0.619741	TFRC	1
BP	GO:0006082	organic acid metabolic process	4/81	364/7132	0.599082	0.689805	0.621469	LDHB/GPI/GALK1/PTGES3	4
BP	GO:0072358	cardiovascular system development	3/81	271/7132	0.599896	0.689805	0.621469	ITGAV/RAP1A/RHOA	3
BP	GO:0007033	vacuole organization	1/81	80/7132	0.601046	0.689805	0.621469	ATP6V0C	1
BP	GO:0016072	rRNA metabolic process	1/81	80/7132	0.601046	0.689805	0.621469	RPS8	1
BP	GO:0030111	regulation of Wnt signaling pathway	1/81	80/7132	0.601046	0.689805	0.621469	RACK1	1
BP	GO:0043491	protein kinase B signaling	1/81	80/7132	0.601046	0.689805	0.621469	RACK1	1
BP	GO:0051216	cartilage development	1/81	80/7132	0.601046	0.689805	0.621469	STC1	1
BP	GO:0002791	regulation of peptide secretion	2/81	177/7132	0.60171	0.689805	0.621469	IFNG/VTCN1	2
BP	GO:0019439	aromatic compound catabolic process	2/81	177/7132	0.60171	0.689805	0.621469	GPI/GALK1	2
BP	GO:0051321	meiotic cell cycle	1/81	81/7132	0.605628	0.693257	0.624579	RHOA	1
BP	GO:0065004	protein-DNA complex assembly	1/81	81/7132	0.605628	0.693257	0.624579	LOC100158117	1
BP	GO:0030182	neuron differentiation	5/81	460/7132	0.60594	0.693257	0.624579	SLC44A4/LPAR3/RAP1A/VAMP7/RHOA	5
BP	GO:0071396	cellular response to lipid	2/81	179/7132	0.607885	0.69436	0.625573	PTGES3/RHOA	2
BP	GO:0051603	proteolysis involved in cellular protein catabolic process	3/81	275/7132	0.609949	0.69436	0.625573	RACK1/VPS4B/CTSC	3
BP	GO:0002440	production of molecular mediator of immune response	1/81	82/7132	0.610158	0.69436	0.625573	TFRC	1
BP	GO:0007259	JAK-STAT cascade	1/81	82/7132	0.610158	0.69436	0.625573	IFNG	1
BP	GO:0070482	response to oxygen levels	1/81	82/7132	0.610158	0.69436	0.625573	ATP6V0D1	1
BP	GO:0071219	cellular response to molecule of bacterial origin	1/81	82/7132	0.610158	0.69436	0.625573	RHOA	1
BP	GO:0097696	STAT cascade	1/81	82/7132	0.610158	0.69436	0.625573	IFNG	1
BP	GO:1903050	regulation of proteolysis involved in cellular protein catabolic process	1/81	82/7132	0.610158	0.69436	0.625573	RACK1	1
BP	GO:0006643	membrane lipid metabolic process	1/81	83/7132	0.614638	0.697597	0.628489	A4GALT	1
BP	GO:0043583	ear development	1/81	83/7132	0.614638	0.697597	0.628489	SLC44A4	1
BP	GO:0051056	regulation of small GTPase mediated signal transduction	1/81	83/7132	0.614638	0.697597	0.628489	KRAS	1
BP	GO:0060560	developmental growth involved in morphogenesis	1/81	83/7132	0.614638	0.697597	0.628489	LPAR3	1
BP	GO:0006914	autophagy	2/81	182/7132	0.617014	0.699364	0.630081	IFNG/VPS4B	2
BP	GO:0061919	process utilizing autophagic mechanism	2/81	182/7132	0.617014	0.699364	0.630081	IFNG/VPS4B	2
BP	GO:0050920	regulation of chemotaxis	1/81	84/7132	0.619066	0.701224	0.631757	S100A14	1
BP	GO:0055086	nucleobase-containing small molecule metabolic process	3/81	279/7132	0.619837	0.701376	0.631893	GPI/GALK1/RHOA	3
BP	GO:0043410	positive regulation of MAPK cascade	2/81	183/7132	0.620021	0.701376	0.631893	LPAR3/RAP1A	2
BP	GO:0048812	neuron projection morphogenesis	2/81	184/7132	0.62301	0.702454	0.632865	LPAR3/VAMP7	2
BP	GO:0006959	humoral immune response	1/81	85/7132	0.623444	0.702454	0.632865	IFNG	1
BP	GO:0007249	I-kappaB kinase/NF-kappaB signaling	1/81	85/7132	0.623444	0.702454	0.632865	RHOA	1
BP	GO:0030072	peptide hormone secretion	1/81	85/7132	0.623444	0.702454	0.632865	IFNG	1
BP	GO:0034599	cellular response to oxidative stress	1/81	85/7132	0.623444	0.702454	0.632865	RACK1	1
BP	GO:0050707	regulation of cytokine secretion	1/81	85/7132	0.623444	0.702454	0.632865	VTCN1	1
BP	GO:0051186	cofactor metabolic process	2/81	185/7132	0.625982	0.704384	0.634604	GPI/GALK1	2
BP	GO:0055114	oxidation-reduction process	2/81	185/7132	0.625982	0.704384	0.634604	PRXL2A/PTGES3	2
BP	GO:0009636	response to toxic substance	1/81	86/7132	0.627772	0.705468	0.635581	RACK1	1
BP	GO:0097193	intrinsic apoptotic signaling pathway	1/81	86/7132	0.627772	0.705468	0.635581	RACK1	1
BP	GO:0044057	regulation of system process	2/81	186/7132	0.628935	0.706311	0.63634	STC1/RHOA	2
BP	GO:0001525	angiogenesis	2/81	187/7132	0.631871	0.707947	0.637814	ITGAV/RHOA	2
BP	GO:0009416	response to light stimulus	1/81	87/7132	0.632051	0.707947	0.637814	KRAS	1
BP	GO:0016311	dephosphorylation	1/81	87/7132	0.632051	0.707947	0.637814	IFNG	1
BP	GO:0045926	negative regulation of growth	1/81	87/7132	0.632051	0.707947	0.637814	RACK1	1
BP	GO:1901361	organic cyclic compound catabolic process	2/81	188/7132	0.634789	0.710082	0.639737	GPI/GALK1	2
BP	GO:1901699	cellular response to nitrogen compound	2/81	188/7132	0.634789	0.710082	0.639737	RAP1A/GNAI2	2
BP	GO:0048511	rhythmic process	1/81	88/7132	0.636281	0.71082	0.640402	RACK1	1
BP	GO:0060070	canonical Wnt signaling pathway	1/81	88/7132	0.636281	0.71082	0.640402	RAB5A	1
BP	GO:0072359	circulatory system development	4/81	382/7132	0.63762	0.711849	0.641329	ITGAV/ACTC1/RAP1A/RHOA	4
BP	GO:0045089	positive regulation of innate immune response	1/81	89/7132	0.640464	0.712814	0.642198	S100A14	1
BP	GO:0051346	negative regulation of hydrolase activity	1/81	89/7132	0.640464	0.712814	0.642198	F11R	1
BP	GO:0071824	protein-DNA complex subunit organization	1/81	89/7132	0.640464	0.712814	0.642198	LOC100158117	1
BP	GO:0048858	cell projection morphogenesis	2/81	190/7132	0.640572	0.712814	0.642198	LPAR3/VAMP7	2
BP	GO:0120039	plasma membrane bounded cell projection morphogenesis	2/81	190/7132	0.640572	0.712814	0.642198	LPAR3/VAMP7	2
BP	GO:0052548	regulation of endopeptidase activity	1/81	90/7132	0.644599	0.716361	0.645394	RHOA	1
BP	GO:0090596	sensory organ morphogenesis	1/81	90/7132	0.644599	0.716361	0.645394	SLC44A4	1
BP	GO:0044257	cellular protein catabolic process	3/81	290/7132	0.646164	0.717633	0.64654	RACK1/VPS4B/CTSC	3
BP	GO:0032147	activation of protein kinase activity	1/81	91/7132	0.648687	0.718565	0.64738	LPAR3	1
BP	GO:0050714	positive regulation of protein secretion	1/81	91/7132	0.648687	0.718565	0.64738	VTCN1	1
BP	GO:0050768	negative regulation of neurogenesis	1/81	91/7132	0.648687	0.718565	0.64738	RHOA	1
BP	GO:0051480	regulation of cytosolic calcium ion concentration	1/81	91/7132	0.648687	0.718565	0.64738	ITPR3	1
BP	GO:0001819	positive regulation of cytokine production	2/81	194/7132	0.651925	0.721683	0.650189	IFNG/VTCN1	2
BP	GO:0070374	positive regulation of ERK1 and ERK2 cascade	1/81	92/7132	0.652728	0.722072	0.650539	RAP1A	1
BP	GO:0032101	regulation of response to external stimulus	3/81	293/7132	0.653122	0.722072	0.650539	ACP5/S100A14/VAMP7	3
BP	GO:0007188	adenylate cyclase-modulating G protein-coupled receptor signaling pathway	1/81	93/7132	0.656724	0.724646	0.652859	GNAI2	1
BP	GO:0030595	leukocyte chemotaxis	1/81	93/7132	0.656724	0.724646	0.652859	S100A14	1
BP	GO:0032271	regulation of protein polymerization	1/81	93/7132	0.656724	0.724646	0.652859	RHOA	1
BP	GO:0000165	MAPK cascade	3/81	295/7132	0.657707	0.725263	0.653414	ITGAV/LPAR3/RAP1A	3
BP	GO:0007420	brain development	2/81	197/7132	0.660254	0.725721	0.653827	KRAS/RHOA	2
BP	GO:0032990	cell part morphogenesis	2/81	197/7132	0.660254	0.725721	0.653827	LPAR3/VAMP7	2
BP	GO:0060271	cilium assembly	1/81	94/7132	0.660674	0.725721	0.653827	ATP6V1D	1
BP	GO:0071216	cellular response to biotic stimulus	1/81	94/7132	0.660674	0.725721	0.653827	RHOA	1
BP	GO:1903362	regulation of cellular protein catabolic process	1/81	94/7132	0.660674	0.725721	0.653827	RACK1	1
BP	GO:2001234	negative regulation of apoptotic signaling pathway	1/81	94/7132	0.660674	0.725721	0.653827	ITGAV	1
BP	GO:0006508	proteolysis	5/81	490/7132	0.662425	0.727176	0.655138	IFNG/RACK1/VPS4B/CTSC/RHOA	5
BP	GO:1901615	organic hydroxy compound metabolic process	2/81	198/7132	0.662996	0.727335	0.655281	IFNG/GALK1	2
BP	GO:1901990	regulation of mitotic cell cycle phase transition	1/81	95/7132	0.664579	0.728604	0.656425	VPS4B	1
BP	GO:0090287	regulation of cellular response to growth factor stimulus	1/81	96/7132	0.66844	0.731897	0.659391	CD63	1
BP	GO:1904062	regulation of cation transmembrane transport	1/81	96/7132	0.66844	0.731897	0.659391	CD63	1
BP	GO:0022402	cell cycle process	4/81	399/7132	0.671808	0.735112	0.662288	IFNG/VPS4B/KPNB1/RHOA	4
BP	GO:0023014	signal transduction by protein phosphorylation	3/81	303/7132	0.675623	0.738763	0.665577	ITGAV/LPAR3/RAP1A	3
BP	GO:0010563	negative regulation of phosphorus metabolic process	2/81	203/7132	0.676442	0.738763	0.665577	RACK1/RHOA	2
BP	GO:0045936	negative regulation of phosphate metabolic process	2/81	203/7132	0.676442	0.738763	0.665577	RACK1/RHOA	2
BP	GO:0051726	regulation of cell cycle	4/81	403/7132	0.679531	0.739549	0.666285	IFNG/RACK1/VPS4B/RHOA	4
BP	GO:0002793	positive regulation of peptide secretion	1/81	99/7132	0.679762	0.739549	0.666285	VTCN1	1
BP	GO:0044782	cilium organization	1/81	99/7132	0.679762	0.739549	0.666285	ATP6V1D	1
BP	GO:0051260	protein homooligomerization	1/81	99/7132	0.679762	0.739549	0.666285	RACK1	1
BP	GO:0051961	negative regulation of nervous system development	1/81	99/7132	0.679762	0.739549	0.666285	RHOA	1
BP	GO:0052547	regulation of peptidase activity	1/81	99/7132	0.679762	0.739549	0.666285	RHOA	1
BP	GO:0061448	connective tissue development	1/81	100/7132	0.68345	0.742615	0.669048	STC1	1
BP	GO:1901617	organic hydroxy compound biosynthetic process	1/81	100/7132	0.68345	0.742615	0.669048	IFNG	1
BP	GO:0031098	stress-activated protein kinase signaling cascade	1/81	101/7132	0.687096	0.746102	0.672189	RHOA	1
BP	GO:0007187	G protein-coupled receptor signaling pathway, coupled to cyclic nucleotide second messenger	1/81	102/7132	0.690701	0.748588	0.674429	GNAI2	1
BP	GO:0015980	energy derivation by oxidation of organic compounds	1/81	102/7132	0.690701	0.748588	0.674429	PTGES3	1
BP	GO:0048880	sensory system development	1/81	102/7132	0.690701	0.748588	0.674429	SLC44A4	1
BP	GO:0002757	immune response-activating signal transduction	1/81	103/7132	0.694265	0.750544	0.676191	S100A14	1
BP	GO:0006486	protein glycosylation	1/81	103/7132	0.694265	0.750544	0.676191	B3GNT7	1
BP	GO:0043405	regulation of MAP kinase activity	1/81	103/7132	0.694265	0.750544	0.676191	LPAR3	1
BP	GO:0043413	macromolecule glycosylation	1/81	103/7132	0.694265	0.750544	0.676191	B3GNT7	1
BP	GO:0000278	mitotic cell cycle	3/81	313/7132	0.697055	0.753085	0.67848	VPS4B/KPNB1/RHOA	3
BP	GO:0070085	glycosylation	1/81	105/7132	0.701271	0.75716	0.682151	B3GNT7	1
BP	GO:1902532	negative regulation of intracellular signal transduction	2/81	213/7132	0.702044	0.757516	0.682472	RACK1/RHOA	2
BP	GO:0010506	regulation of autophagy	1/81	106/7132	0.704714	0.759436	0.684202	IFNG	1
BP	GO:0045088	regulation of innate immune response	1/81	106/7132	0.704714	0.759436	0.684202	S100A14	1
BP	GO:0003007	heart morphogenesis	1/81	107/7132	0.708119	0.762143	0.68664	ACTC1	1
BP	GO:0048562	embryonic organ morphogenesis	1/81	107/7132	0.708119	0.762143	0.68664	SLC44A4	1
BP	GO:1901698	response to nitrogen compound	3/81	319/7132	0.709404	0.763045	0.687453	ITGAV/RAP1A/GNAI2	3
BP	GO:0060322	head development	2/81	217/7132	0.711813	0.765154	0.689353	KRAS/RHOA	2
BP	GO:0030097	hemopoiesis	3/81	321/7132	0.713435	0.766415	0.69049	IFNG/PRXL2A/RHOA	3
BP	GO:0090407	organophosphate biosynthetic process	2/81	218/7132	0.714213	0.766769	0.690808	GPI/GALK1	2
BP	GO:0018193	peptidyl-amino acid modification	4/81	423/7132	0.716284	0.768509	0.692376	IFNG/RACK1/PRMT5/ITGB3	4
BP	GO:0002764	immune response-regulating signaling pathway	1/81	110/7132	0.7181	0.769973	0.693695	S100A14	1
BP	GO:0034097	response to cytokine	3/81	326/7132	0.723329	0.775092	0.698307	ACP5/IFNG/RHOA	3
BP	GO:0042113	B cell activation	1/81	112/7132	0.724567	0.775894	0.69903	TFRC	1
BP	GO:0019637	organophosphate metabolic process	4/81	428/7132	0.724986	0.775894	0.69903	GPI/IFNG/GALK1/RHOA	4
BP	GO:0010721	negative regulation of cell development	1/81	113/7132	0.727745	0.778359	0.70125	RHOA	1
BP	GO:0010564	regulation of cell cycle process	2/81	226/7132	0.732829	0.783306	0.705707	VPS4B/RHOA	2
BP	GO:1901987	regulation of cell cycle phase transition	1/81	115/7132	0.733993	0.784059	0.706385	VPS4B	1
BP	GO:0045765	regulation of angiogenesis	1/81	116/7132	0.737063	0.786139	0.70826	RHOA	1
BP	GO:0051258	protein polymerization	1/81	116/7132	0.737063	0.786139	0.70826	RHOA	1
BP	GO:0006511	ubiquitin-dependent protein catabolic process	2/81	228/7132	0.737322	0.786139	0.70826	RACK1/VPS4B	2
BP	GO:0048589	developmental growth	2/81	229/7132	0.739545	0.788017	0.709951	STC1/LPAR3	2
BP	GO:0032102	negative regulation of response to external stimulus	1/81	117/7132	0.740099	0.788115	0.71004	ACP5	1
BP	GO:0044703	multi-organism reproductive process	3/81	337/7132	0.744175	0.791961	0.713505	ITGAV/CCT4/RHOA	3
BP	GO:0060326	cell chemotaxis	1/81	119/7132	0.746067	0.792054	0.713589	S100A14	1
BP	GO:0060485	mesenchyme development	1/81	119/7132	0.746067	0.792054	0.713589	ACTC1	1
BP	GO:0070372	regulation of ERK1 and ERK2 cascade	1/81	119/7132	0.746067	0.792054	0.713589	RAP1A	1
BP	GO:0019941	modification-dependent protein catabolic process	2/81	232/7132	0.746118	0.792054	0.713589	RACK1/VPS4B	2
BP	GO:0008202	steroid metabolic process	1/81	120/7132	0.749	0.794619	0.7159	IFNG	1
BP	GO:0007167	enzyme linked receptor protein signaling pathway	3/81	341/7132	0.751445	0.795717	0.716889	RAB14/CD63/ITGB3	3
BP	GO:0006631	fatty acid metabolic process	1/81	121/7132	0.751899	0.795717	0.716889	PTGES3	1
BP	GO:0019216	regulation of lipid metabolic process	1/81	121/7132	0.751899	0.795717	0.716889	IFNG	1
BP	GO:0044282	small molecule catabolic process	1/81	121/7132	0.751899	0.795717	0.716889	GALK1	1
BP	GO:0043632	modification-dependent macromolecule catabolic process	2/81	236/7132	0.754664	0.797762	0.718731	RACK1/VPS4B	2
BP	GO:0033044	regulation of chromosome organization	1/81	122/7132	0.754766	0.797762	0.718731	CCT4	1
[truncated: 541 more rows]

## Sheet: KEGG analysis of cluster2
Table S4. KEGG pathway analysis of proteins in cluster1
[truncated: 247 more rows]
