# Supplementary material for: Uterine luminal-derived extracellular vesicles: potential nanomaterials to improve embryo implantation
Source: J Nanobiotechnology. 2023 Mar 7;21:79. doi: 10.1186/s12951-023-01834-1 (PMC9990359; doi:10.1186/s12951-023-01834-1)
Supplement: Supplementary file 9 — Additional file 9: Table S5. Protein-protein interaction in clusters 1 and 2. [file 12951_2023_1834_MOESM9_ESM.xlsx]

## Sheet:  Table S5
Table S5. Protein-protein interaction in clusters 1 and 2
node1	node2	neighborhood_on_chromosome	gene_fusion	phylogenetic_cooccurrence	homology	coexpression	experimentally_determined_interaction	database_annotated	automated_textmining	combined_score
RPS3	RPL24	0	0	0	0	0.989	0.824	0	0.589	0.999
RPL7A	RPL18A	0	0	0	0	0.97	0.963	0	0.59	0.999
RPL9	RPL8	0.184	0	0.421	0	0.985	0.963	0	0.595	0.999
PSMD11	PSMD3	0	0	0	0	0.762	0.954	0.9	0.76	0.999
RPL6	RPS3	0.153	0	0	0	0.985	0.8	0	0.831	0.999
RPL4	RPL3	0.118	0	0.202	0	0.992	0.824	0.54	0.738	0.999
GNB2L1	RPS8	0	0	0	0	0.995	0.824	0	0.24	0.999
PSMA3	PSMA6	0	0	0	0.79	0.973	0.824	0.9	0.831	0.999
RPL6	RPL4	0.086	0	0	0	0.986	0.824	0.54	0.692	0.999
RPL7A	RPS12	0	0	0	0	0.999	0.963	0	0.4	0.999
RPS27A	RPS4	0	0	0	0	0.799	0.954	0.9	0.067	0.999
RPL9	RPL18A	0	0	0	0	0.992	0.963	0	0.632	0.999
RPL9	RPL3	0.184	0	0.285	0	0.999	0.961	0	0.632	0.999
GNB2L1	RPS3	0	0	0	0	0.993	0.824	0	0.698	0.999
RPL21	RPS12	0	0	0	0	0.999	0.963	0	0.212	0.999
RPS3	RPL3	0.184	0	0.226	0	0.999	0.822	0	0.802	0.999
RPL18A	RPL21	0.205	0	0	0	0.999	0.963	0	0.473	0.999
RPL8	RPS10	0	0	0	0	0.957	0.963	0	0.456	0.999
RPL24	RPS8	0	0	0	0	0.988	0.824	0	0.59	0.999
RPL18A	RPS12	0	0	0	0	0.999	0.963	0	0.336	0.999
RPL9	RPS3	0.257	0	0.378	0	0.986	0.824	0	0.592	0.999
RPL7A	RPS3	0.124	0	0	0	0.999	0.824	0	0.688	0.999
PSMC6	PSMA6	0.082	0	0	0	0.783	0.963	0.9	0.401	0.999
RPL6	RPL3	0.118	0	0	0	0.999	0.959	0.54	0.769	0.999
CCT8	CCT4	0	0	0.456	0.776	0.966	0.754	0.9	0.734	0.999
RPL18A	RPS8	0	0	0	0	0.987	0.963	0	0.681	0.999
RPL8	RPL21	0	0	0	0	0.999	0.963	0	0.609	0.999
PSMD11	PSMA6	0	0	0	0	0.678	0.963	0.9	0.404	0.999
RPL8	RPL6	0.118	0	0	0	0.921	0.963	0	0.871	0.999
RPL21	RPL3	0	0	0	0	0.999	0.963	0.54	0.608	0.999
PSMD2	PSMC6	0	0	0	0	0.806	0.824	0.9	0.814	0.999
RPS12	RPS8	0	0	0	0	0.999	0.963	0	0.269	0.999
RPL7A	RPL8	0.101	0	0	0	0.999	0.963	0	0.478	0.999
RPL6	RPL21	0	0	0	0	0.913	0.963	0.54	0.501	0.999
RPL18A	RPL3	0	0	0	0	0.999	0.963	0	0.418	0.999
RPL7A	RPS8	0	0	0	0	0.994	0.963	0	0.692	0.999
RPS3	RPS8	0	0	0	0	0.999	0.824	0	0.751	0.999
RPS12	RPL3	0.101	0	0	0	0.999	0.963	0	0.164	0.999
RPS3	RPL10L	0.141	0	0.266	0	0.993	0.824	0	0.591	0.999
RPS3	RPL18A	0	0	0	0	0.999	0.824	0	0.1	0.999
GNB2L1	RPL8	0	0	0	0	0.998	0.824	0	0.132	0.999
RPL7A	RPL9	0.094	0	0	0	0.968	0.963	0	0.385	0.999
PSMD11	TBP10	0	0	0	0	0.818	0.963	0.9	0.833	0.999
RPS3	RPL4	0.153	0	0.246	0	0.996	0.786	0	0.657	0.999
RPS8	RPL3	0	0	0	0	0.999	0.963	0	0.692	0.999
RPL8	RPS8	0	0	0	0	0.999	0.963	0	0.76	0.999
RPS8	RPS10	0	0	0	0	0.914	0.963	0	0.73	0.999
TBP10	PSMA6	0	0	0	0	0.8	0.963	0.9	0.784	0.999
RPL8	RPS12	0.101	0	0	0	0.999	0.963	0	0.375	0.999
RPL9	RPS8	0	0	0	0	0.999	0.963	0	0.528	0.999
RPL7A	RPL6	0.051	0	0	0	0.948	0.954	0.54	0.772	0.999
TBP10	PSMC6	0	0	0.431	0.921	0.86	0.963	0.9	0.705	0.999
RPL8	RPL18A	0	0	0	0	0.999	0.963	0	0.149	0.999
RPL9	RPL6	0.153	0	0	0	0.999	0.963	0	0.684	0.999
RPL7A	RPL3	0.101	0	0	0	0.999	0.962	0.54	0.687	0.999
RPL7A	RPL4	0.081	0	0	0	0.987	0.824	0.54	0.594	0.999
RPL6	RPS12	0.051	0	0	0	0.999	0.824	0	0.129	0.999
RPL8	RPS3	0.184	0	0.298	0	0.999	0.824	0	0.783	0.999
RPL8	RPL3	0.163	0	0.226	0	0.999	0.963	0	0.796	0.999
RPL6	RPS8	0	0	0	0	0.999	0.824	0	0.833	0.999
PSMD3	TBP10	0	0	0	0	0.773	0.955	0.9	0.592	0.999
RPL9	RPL21	0	0	0	0	0.984	0.963	0	0.64	0.999
RPL9	RPS12	0.094	0	0	0	0.999	0.963	0	0.19	0.999
RPS4	RPS3A	0	0	0	0	0.849	0.936	0.9	0.32	0.999
RPL7A	RPL21	0	0	0	0	0.913	0.963	0.54	0.495	0.999
RPS12	RPS18	0.1	0	0	0	0.904	0.954	0.54	0.147	0.998
RPL7A	RPL24	0.101	0	0	0	0.978	0.824	0	0.545	0.998
RPL8	RPL4	0.118	0	0.269	0	0.966	0.824	0	0.756	0.998
RPL18A	RPS10	0	0	0	0	0.917	0.963	0	0.473	0.998
RPS3	RPS3A	0	0	0.315	0	0.782	0.746	0.9	0.63	0.998
PSMA3	PSMC6	0.082	0	0	0	0.808	0.824	0.9	0.625	0.998
RPL35A	RPS10	0	0	0	0	0.802	0.955	0	0.811	0.998
RPL8	RPL24	0	0	0	0	0.98	0.824	0	0.557	0.998
RPS3	RPS4	0.184	0	0	0	0.804	0.788	0.9	0.52	0.998
GNB2L1	RPL4	0	0	0	0	0.989	0.81	0	0.171	0.998
PSMD11	PSMC6	0	0	0	0	0.812	0.824	0.9	0.7	0.998
RPS3	RPS18	0.184	0	0	0	0.801	0.788	0.9	0.653	0.998
RPL6	RPL18A	0	0	0	0	0.939	0.957	0	0.589	0.998
RPS3A	RPS8	0	0	0	0	0.788	0.946	0	0.849	0.998
PSMD2	TBP10	0	0	0	0	0.831	0.824	0.9	0.692	0.998
RPL21	RPS8	0.043	0	0	0	0.937	0.963	0	0.596	0.998
GNB2L1	RPL3	0	0	0	0	0.988	0.824	0	0.16	0.998
RPL4	RPS8	0	0	0	0	0.989	0.824	0	0.339	0.998
RPS27A	RPS3	0	0	0	0	0.848	0.824	0.9	0.374	0.998
TBP10	PSMA3	0	0	0	0	0.792	0.824	0.9	0.616	0.998
RPS10	RPS18	0	0	0	0	0.945	0.954	0	0.515	0.998
RPS12	RPS10	0	0	0	0	0.949	0.963	0	0.436	0.998
RPS27A	RPS3A	0	0	0	0	0.762	0.946	0.9	0.085	0.998
CCT5	CCT4	0	0	0.448	0.856	0.902	0.824	0.9	0.806	0.998
RPL7A	GNB2L1	0	0	0	0	0.99	0.824	0	0.283	0.998
PSMD2	PSMD3	0	0	0	0	0.778	0.769	0.9	0.76	0.998
VCL	TLN1	0	0	0	0	0.077	0.954	0.9	0.611	0.998
CCT5	CCT8	0	0	0.404	0.746	0.871	0.824	0.9	0.725	0.998
PSMD2	PSMD11	0	0	0	0	0.816	0.824	0.9	0.695	0.998
RPS27A	RPL3	0	0	0	0	0.846	0.953	0	0.683	0.997
RPS3	RPS12	0.124	0	0	0	0.955	0.824	0.54	0.208	0.997
RPS27A	RPL9	0	0	0	0	0.848	0.963	0	0.516	0.997
RPL9	RPL4	0.153	0	0.331	0	0.939	0.824	0	0.636	0.997
FGA	FGB	0	0.005	0	0	0.634	0.632	0.9	0.86	0.997
RPL24	RPL3	0	0	0	0	0.975	0.824	0	0.506	0.997
RPL9	RPS10	0	0	0	0	0.848	0.963	0	0.641	0.997
VAMP2	SNAP23	0	0	0	0	0.062	0.805	0.9	0.897	0.997
RPL7A	RPS10	0	0	0	0	0.926	0.963	0	0.184	0.997
RPL21	RPS10	0	0	0	0	0.829	0.963	0	0.652	0.997
PSMD3	PSMC6	0	0	0	0	0.778	0.756	0.9	0.593	0.997
COPB2	COPA	0	0	0	0.679	0.807	0.824	0.9	0.74	0.997
RPL7A	RPS27A	0	0	0	0	0.846	0.963	0	0.613	0.997
RPS24	RPL21	0	0	0	0	0.805	0.946	0	0.737	0.997
RPS8	RPS18	0	0	0	0	0.803	0.954	0	0.748	0.997
RPL8	RPS18	0.163	0	0	0	0.806	0.954	0	0.686	0.997
FGG	FGA	0	0.007	0	0	0.633	0.649	0.9	0.851	0.997
RPS4	RPS8	0	0	0	0	0.806	0.954	0	0.707	0.997
PSMD11	PSMA3	0	0	0	0	0.8	0.824	0.9	0.454	0.997
RPS3A	RPS10	0	0	0	0	0.922	0.946	0	0.477	0.997
RPL6	RPL10L	0.084	0	0	0	0.808	0.811	0.72	0.689	0.996
RPL9	RPS3A	0	0	0.252	0	0.792	0.946	0	0.582	0.996
RPL24	RPS12	0.101	0	0	0	0.848	0.963	0	0.46	0.996
RPS4	RPS10	0	0	0	0	0.873	0.954	0	0.443	0.996
RPS27A	RPS8	0	0	0.331	0	0.862	0.963	0	0.164	0.996
RPL8	RPS24	0	0	0	0	0.792	0.946	0	0.668	0.996
RPL10L	RPL3	0.108	0	0.225	0	0.848	0.824	0.54	0.678	0.996
RPS4	RPS12	0	0	0	0	0.925	0.954	0	0.164	0.996
ATP6V1C1	ATP6V1E1	0	0	0	0	0.474	0.635	0.9	0.824	0.996
RPL9	RPL35A	0	0	0	0	0.802	0.955	0	0.65	0.996
RPS4	RPL21	0	0	0	0	0.81	0.954	0	0.617	0.996
PSMD2	PSMA3	0	0	0	0	0.699	0.824	0.9	0.433	0.996
RPS10	RPL3	0	0	0	0	0.838	0.953	0	0.592	0.996
RPS27A	HUWE1	0	0	0	0	0.064	0.963	0.9	0.077	0.996
RPL9	RPS4	0.184	0	0.312	0	0.805	0.954	0	0.421	0.996
TMED2	TMED10	0	0	0	0.677	0.802	0.797	0.9	0.704	0.996
CFI	CFH	0	0	0	0	0.068	0.741	0.9	0.887	0.996
RPL7A	RPL10L	0.073	0	0	0	0.911	0.824	0.54	0.515	0.996
GNB2L1	RPL24	0	0	0	0	0.973	0.824	0	0.101	0.995
RPS3	RPS10	0	0	0	0	0.916	0.824	0	0.739	0.995
RPS27A	RPL8	0	0	0	0	0.848	0.963	0	0.327	0.995
RPL9	RPS18	0.184	0	0	0	0.799	0.954	0	0.429	0.995
RPS4	RPS18	0	0	0	0	0.838	0.945	0	0.481	0.995
RPL8	RPS4	0.163	0	0.227	0	0.805	0.954	0	0.406	0.995
ATP6V1D	ATP6V1E1	0.184	0	0	0	0.518	0.741	0.9	0.626	0.995
ATP6V1C1	ATP6V1D	0	0	0	0	0.647	0.739	0.9	0.591	0.995
RPS18	RPL3	0.163	0	0	0	0.806	0.952	0	0.493	0.995
RPL18A	RPL10L	0	0	0	0	0.969	0.824	0	0.264	0.995
ATP6V1C2	ATP6V1D	0	0	0	0	0.647	0.739	0.9	0.591	0.995
RPS27A	RPS10	0	0	0	0	0.815	0.963	0	0.415	0.995
RPS27A	RPL18A	0	0	0	0	0.848	0.963	0	0.109	0.994
RPL7A	RPS4	0	0	0	0	0.803	0.954	0	0.473	0.994
RPL6	RPL35A	0	0	0	0	0.8	0.95	0	0.448	0.994
RPS4	RPL3	0.163	0	0.25	0	0.806	0.948	0	0.258	0.994
RPL7A	RPL13A	0.068	0	0	0	0.741	0.932	0.54	0.402	0.994
GNB2L1	RPL18A	0	0	0	0	0.967	0.824	0	0.12	0.994
ATP6V0D1	ATP6V1D	0.184	0	0	0	0.519	0.722	0.9	0.591	0.994
ATP6V0D2	ATP6V1D	0.184	0	0	0	0.519	0.722	0.9	0.591	0.994
RPL18A	RPL35A	0	0	0	0	0.796	0.955	0	0.447	0.994
RPS27A	RPL21	0	0	0	0	0.848	0.963	0	0.163	0.994
RPL13A	RPL3	0.118	0	0	0	0.743	0.924	0.54	0.43	0.994
RPS27A	RPS12	0	0	0	0	0.848	0.963	0	0.171	0.994
RPL10L	RPS8	0	0	0	0	0.929	0.824	0	0.596	0.994
FGG	F2	0	0	0	0	0.644	0.737	0.9	0.471	0.994
PSMD2	PSMA6	0	0	0	0	0.573	0.824	0.9	0.299	0.994
RPS4	RPL24	0	0	0	0	0.803	0.954	0	0.282	0.993
RPS3A	RPS12	0	0	0	0	0.864	0.946	0	0.138	0.993
ATP6V0C	ATP6V1D	0.153	0	0	0	0.514	0.576	0.9	0.693	0.993
HNRNPM	HNRNPU	0	0	0	0	0.799	0.131	0.9	0.647	0.993
RPL10L	RPL4	0.084	0	0	0	0.848	0.801	0.54	0.59	0.993
RPL8	RPL10L	0.108	0	0.305	0	0.848	0.824	0	0.674	0.993
RPL24	RPS18	0	0	0	0	0.8	0.954	0	0.313	0.993
RPL18A	RPL4	0	0	0	0	0.938	0.824	0	0.49	0.993
RPS27A	RPL35A	0	0	0	0	0.796	0.955	0	0.316	0.993
RPL8	RPS3A	0	0	0	0	0.792	0.946	0	0.479	0.993
ATP6V1C2	ATP6V1E1	0	0	0	0	0.474	0.635	0.9	0.685	0.993
LDLR	APOE	0	0	0	0	0.054	0.171	0.9	0.924	0.993
RPL7A	RPL35A	0	0	0	0	0.801	0.955	0	0.381	0.993
RPL6	RPL13A	0.086	0	0	0	0.672	0.93	0.54	0.304	0.992
RPL24	RPS10	0	0	0	0	0.908	0.824	0	0.582	0.992
ITGB3	ITGAV	0	0	0	0	0.063	0.746	0.9	0.738	0.992
RPL7A	RPS3A	0	0	0	0	0.78	0.946	0	0.41	0.992
RPL8	RPL13A	0.118	0	0	0	0.734	0.945	0	0.468	0.992
RPS3A	RPL3	0	0	0.201	0	0.792	0.946	0	0.298	0.992
RPL35A	RPL3	0	0	0	0	0.8	0.951	0	0.329	0.992
ATP6V0C	ATP6V0D1	0.118	0	0	0	0.299	0.739	0.9	0.593	0.992
RPL18A	RPL24	0	0	0	0	0.94	0.824	0	0.321	0.992
RPL35A	RPL21	0	0	0	0	0.813	0.955	0	0.173	0.992
FGG	FGB	0	0	0	0.807	0.739	0.703	0.9	0.883	0.992
RPL7A	RPS18	0.1	0	0	0	0.804	0.954	0	0.161	0.992
F2	FGA	0	0	0	0	0.509	0.74	0.9	0.454	0.992
RPL35A	RPS12	0	0	0	0	0.815	0.955	0	0.122	0.992
RPL9	RPL24	0	0	0	0	0.896	0.824	0	0.619	0.992
RPL21	RPL4	0.043	0	0	0	0.848	0.824	0.54	0.435	0.992
RPL35A	RPS8	0	0	0	0	0.805	0.955	0	0.24	0.992
PSMD3	PSMA3	0	0	0	0	0.589	0.752	0.9	0.375	0.992
RPL18A	RPS18	0	0	0	0	0.806	0.954	0	0.245	0.992
RPL8	RPL35A	0	0	0	0	0.802	0.955	0	0.13	0.991
PSMD3	PSMA6	0	0	0	0	0.513	0.753	0.9	0.363	0.991
RPS24	RPS12	0	0	0	0	0.805	0.946	0	0.235	0.991
RPL6	RPS10	0	0	0	0	0.808	0.812	0	0.779	0.991
ATP6V0C	ATP6V0D2	0.118	0	0	0	0.195	0.739	0.9	0.593	0.991
RPL21	RPS3A	0.165	0	0	0	0.79	0.946	0	0.186	0.991
TMED9	TMED10	0	0	0	0.805	0.492	0.824	0.9	0.506	0.991
RPL18A	RPS4	0	0	0	0	0.804	0.954	0	0.119	0.991
STIP1	PTGES3	0	0	0	0	0.669	0.422	0.9	0.592	0.991
RPL24	RPS3A	0	0	0	0	0.78	0.946	0	0.27	0.99
CHMP2A	CHMP4C	0	0	0	0	0.448	0.633	0.9	0.594	0.99
RPL24	RPS24	0.043	0	0	0	0.727	0.946	0	0.427	0.99
RPS27A	RPS18	0	0	0	0	0.793	0.954	0	0.045	0.99
RPS19	RPS10	0	0	0	0	0.798	0.783	0	0.809	0.99
CHMP2A	VPS4B	0	0	0	0	0.184	0.738	0.9	0.592	0.99
EIF5A	RAN	0	0	0	0	0.635	0.963	0	0.355	0.99
VAMP7	SNAP23	0	0	0	0	0.337	0.468	0.9	0.772	0.99
HSPCB	PTGES3	0	0	0	0	0.5	0.589	0.9	0.592	0.99
GNB2L1	RPS12	0	0	0	0	0.92	0.824	0	0.366	0.99
RPL21	RPL13A	0.043	0	0	0	0.672	0.935	0.54	0.149	0.99
NAPG	NAPA	0	0	0	0	0.064	0.709	0.9	0.688	0.99
RPL21	RPS18	0	0	0	0	0.806	0.954	0	0.048	0.99
RPL24	RPL4	0	0	0	0	0.874	0.824	0	0.599	0.99
RPL21	RPL10L	0.066	0	0	0	0.846	0.824	0.54	0.246	0.989
ATP6V1C1	ATP6V0D1	0	0	0	0	0.507	0.596	0.9	0.513	0.989
RPS27A	RPS24	0	0	0	0	0.683	0.946	0	0.416	0.989
GNB2L1	RPL6	0	0	0	0	0.946	0.79	0	0.159	0.989
ITGAV	ITGB6	0	0	0	0	0.063	0.673	0.9	0.705	0.989
TCIRG1	ATP6V0D2	0.108	0	0	0	0.181	0.713	0.9	0.596	0.989
RPL18A	RPL13A	0	0	0	0	0.741	0.943	0	0.316	0.989
F2	FGB	0	0	0	0	0.448	0.676	0.9	0.494	0.989
RPS3	EIF3L	0	0	0	0	0.577	0.63	0.9	0.43	0.989
PFKL	GPI	0.166	0	0	0	0.697	0.174	0.9	0.545	0.988
RPL18A	RPS24	0	0	0	0	0.74	0.945	0	0.23	0.988
RPS4	RPS24	0	0	0	0	0.603	0.936	0	0.597	0.988
RPS8	RPL13A	0	0	0	0	0.743	0.945	0	0.23	0.988
RPL18A	RPS3A	0	0	0	0	0.786	0.946	0	0.08	0.988
RPS24	RPS18	0	0	0	0	0.659	0.936	0	0.526	0.988
STIP1	HSPCB	0.043	0	0	0	0.558	0.589	0.9	0.418	0.988
FGG	PLG	0	0	0	0	0.844	0.163	0.9	0.195	0.988
ATP6V0D2	ATP6V1C1	0	0	0	0	0.507	0.596	0.9	0.471	0.988
RPS4	RPL35A	0	0	0	0	0.74	0.945	0	0.223	0.988
APOA1	APOC3	0	0	0	0	0.872	0.051	0.54	0.809	0.987
RPL8	EEF1A1	0	0	0.348	0	0.482	0.945	0	0.388	0.987
ATP6V1C2	ATP6V0D1	0	0	0	0	0.472	0.596	0.9	0.481	0.987
ATP6V1C2	ATP6V0C	0	0	0	0	0.153	0.593	0.9	0.692	0.987
TALDO1	GPI	0.257	0	0	0	0.263	0.067	0.9	0.798	0.987
RPL9	RPL10L	0.141	0	0.383	0	0.848	0.824	0	0.27	0.987
RPS3A	RPS18	0	0	0	0	0.773	0.936	0	0.173	0.987
HBA	HP	0	0	0	0	0.062	0.825	0.9	0.354	0.987
TMED9	TMED2	0	0	0	0.756	0.48	0.745	0.9	0.59	0.987
CHMP2A	VTA1	0	0	0	0	0.115	0.638	0.9	0.623	0.986
SNRPE	HNRNPM	0	0	0	0	0.807	0.267	0.9	0.167	0.986
STT3A	DAD1	0	0	0	0	0.518	0.692	0.8	0.603	0.986
RPL6	RPL24	0	0	0	0	0.874	0.824	0	0.454	0.986
ATP6V1C2	ATP6V0D2	0	0	0	0	0.472	0.596	0.9	0.436	0.986
RPS12	RPL13A	0.068	0	0	0	0.742	0.945	0	0.113	0.986
RPL9	RPL13A	0.153	0	0	0	0.674	0.942	0	0.234	0.986
VPS4B	VTA1	0	0	0	0	0.093	0.672	0.9	0.577	0.985
ATP6V0C	ATP6V1C1	0	0	0	0	0.153	0.593	0.9	0.62	0.985
RPL4	RPS18	0.118	0	0	0	0.793	0.776	0	0.684	0.985
RPS3	RPL21	0	0	0	0	0.885	0.824	0	0.361	0.985
SF3B3	SNRPE	0	0	0	0	0.121	0.745	0.9	0.416	0.985
RPL7A	RPS19	0	0	0	0	0.802	0.783	0	0.693	0.985
RPS19	RPL21	0.166	0	0	0	0.806	0.783	0	0.637	0.985
GNB2L1	RPS10	0	0	0	0	0.881	0.824	0	0.366	0.985
ITGB3	FN1	0	0	0	0	0.073	0.741	0.9	0.484	0.985
ATP6V0D1	ATP6V1E1	0.163	0	0	0	0.287	0.596	0.9	0.449	0.984
RPS27A	RPL24	0	0	0	0	0.886	0.824	0	0.275	0.984
RPS27A	TBP10	0	0	0	0	0.115	0.799	0.9	0.234	0.984
FGB	PLG	0	0	0	0	0.802	0.164	0.9	0.186	0.984
RPS3A	RPL4	0	0	0.366	0	0.777	0.743	0	0.632	0.984
RPS19	RPS8	0	0	0	0	0.803	0.783	0	0.659	0.984
RPL9	GNB2L1	0	0	0	0	0.907	0.824	0	0.141	0.984
FN1	ITGA5	0	0	0	0	0.075	0.419	0.9	0.742	0.984
RPS19	RPS3	0	0	0	0	0.803	0.788	0	0.666	0.984
RPL24	RPL10L	0	0	0	0	0.848	0.824	0	0.474	0.984
ATP6V0D2	ATP6V1E1	0.163	0	0	0	0.287	0.596	0.9	0.449	0.984
RPL24	RPL21	0	0	0	0	0.854	0.824	0	0.413	0.983
ATP6V0C	ATP6V1E1	0.118	0	0	0	0.154	0.466	0.9	0.642	0.983
RPL35A	RPS18	0	0	0	0	0.702	0.945	0	0.059	0.983
PPP2CB	PPP2R2A	0	0	0	0	0.198	0.699	0.9	0.406	0.983
EFNA1	EPHB2	0	0	0	0	0.174	0.314	0.9	0.746	0.983
UBE2V1	STUB1	0	0	0	0	0.066	0.737	0.9	0.381	0.982
HEXB	FUCA2	0.163	0	0.259	0	0.216	0	0.9	0.689	0.982
RPL4	RPS10	0	0	0	0	0.846	0.815	0	0.445	0.982
RPL10L	RPS12	0.073	0	0	0	0.848	0.824	0	0.388	0.982
RPL6	RPS18	0.118	0	0	0	0.798	0.781	0	0.599	0.982
HSPA2	HSPCB	0	0	0	0	0.363	0.546	0.9	0.478	0.982
CHMP2B	VPS4B	0	0	0	0	0.153	0.742	0.9	0.31	0.982
FGA	PLG	0	0	0	0	0.77	0.163	0.9	0.217	0.982
RPS4	RPL4	0	0	0.316	0	0.803	0.754	0	0.543	0.982
CFL1	ENSSSCG00000007585	0	0	0	0	0.335	0.824	0.8	0.341	0.982
TTR	ORM1	0	0	0	0	0.612	0	0.9	0.566	0.981
HRG	PLG	0	0	0	0	0.636	0.171	0.9	0.472	0.981
RPL4	RPS12	0.081	0	0	0	0.89	0.824	0	0.098	0.981
ALB	PLG	0	0	0	0	0.406	0	0.9	0.714	0.981
RPS24	RPS8	0	0	0	0	0.772	0.746	0	0.7	0.981
CTSA	NEU1	0	0	0	0	0.062	0.373	0.9	0.704	0.98
VAMP2	STXBP1	0	0	0	0	0.08	0.287	0.9	0.738	0.98
RPS27A	RPL6	0	0	0	0	0.846	0.824	0	0.312	0.979
TCIRG1	ATP6V1D	0.141	0	0	0	0.066	0.646	0.9	0.375	0.979
GNB2L1	RPL10L	0	0	0	0	0.865	0.824	0	0.151	0.978
RPS27A	UBE2K	0	0	0	0	0	0.741	0.9	0.244	0.978
RPL13A	RPS18	0.118	0	0	0	0.554	0.923	0	0.379	0.978
APOC3	APOA4	0	0	0	0	0.317	0.043	0.9	0.713	0.978
ORM1	HP	0	0	0	0	0.188	0	0.9	0.756	0.978
RPS27A	PSMC6	0	0	0	0	0.097	0.743	0.9	0.166	0.978
CHMP4C	VPS4B	0	0	0	0	0.358	0.485	0.9	0.431	0.978
RPL35A	RPS3A	0	0	0	0	0.63	0.936	0	0.118	0.977
RPS27A	RPL4	0	0	0	0	0.848	0.824	0	0.233	0.977
RPS19	RPL3	0	0	0	0	0.806	0.756	0	0.559	0.977
RPS19	RPL6	0	0	0	0	0.793	0.781	0	0.54	0.977
TCIRG1	ATP6V0D1	0.108	0	0	0	0.181	0.551	0.9	0.417	0.977
FN1	ALB	0	0	0	0	0.062	0.051	0.9	0.776	0.977
TCIRG1	ATP6V1E1	0.108	0	0	0	0.065	0.664	0.9	0.322	0.977
RAB5A	RAB11B	0	0	0.475	0.911	0.091	0.741	0.9	0.683	0.976
RPS19	RPL35A	0	0	0	0	0.667	0.74	0	0.747	0.976
TCIRG1	ATP6V0C	0.084	0	0	0	0.075	0.549	0.9	0.472	0.976
HPX	ALB	0	0	0	0	0.447	0	0.9	0.602	0.976
RPL13A	RPS10	0	0	0	0	0.688	0.924	0	0.088	0.976
RPL4	RPL13A	0.086	0	0	0	0.706	0.737	0.54	0.37	0.975
APOC3	APOE	0	0	0	0	0.115	0	0.9	0.748	0.975
ALB	ORM1	0	0	0	0	0.224	0.164	0.9	0.67	0.975
RPS6	RPS8	0	0	0	0	0.74	0.741	0	0.671	0.975
RPS27A	RPL10L	0	0	0	0	0.846	0.824	0	0.174	0.975
ESYT2	ESYT1	0	0	0	0.911	0.062	0.739	0.9	0.709	0.975
DNAJA1	HSPA2	0.043	0	0.471	0	0.163	0.362	0.9	0.274	0.975
RPS3	RPL35A	0	0	0	0	0.803	0.787	0	0.447	0.974
FN1	PLG	0	0	0	0	0	0.171	0.9	0.721	0.974
SRSF7	DDX39B	0	0	0	0	0.674	0.136	0.9	0.213	0.974
FGG	HRG	0	0	0	0	0.598	0.138	0.9	0.346	0.974
RPS19	RPL18A	0.184	0	0	0	0.803	0.783	0	0.348	0.974
LRP8	APOE	0	0	0	0	0.054	0.183	0.9	0.706	0.974
GNB2L1	RPL21	0	0	0	0	0.848	0.824	0	0.13	0.974
RPS27A	GNB2L1	0	0	0	0	0.829	0.824	0	0.202	0.973
RPL6	RPS24	0	0	0	0	0.78	0.685	0	0.654	0.973
CHMP2A	VPS37C	0	0	0	0	0.062	0.171	0.9	0.702	0.973
CHMP4C	CHMP2B	0	0	0	0	0.166	0.46	0.9	0.484	0.973
RPS27A	RPL13A	0	0	0	0	0.638	0.924	0	0.086	0.972
RPS19	RPL9	0	0	0.232	0	0.797	0.783	0	0.273	0.972
ITGB3	ITGA5	0	0	0	0	0.065	0.57	0.8	0.701	0.972
RPS24	RPS3A	0.043	0	0	0	0.553	0.922	0	0.263	0.972
RPS27A	PSMD11	0	0	0	0	0.114	0.679	0.9	0.147	0.972
RPS19	RPL24	0	0	0	0	0.802	0.783	0	0.418	0.972
RPS27A	EEF1A1	0	0	0	0	0.374	0.945	0	0.243	0.972
TUBA4A	TUBB2A	0	0	0	0.92	0.221	0.662	0.9	0.501	0.972
RPL35A	RPL13A	0	0	0	0	0.548	0.92	0	0.266	0.971
RPS4	EIF3L	0	0	0	0	0.32	0.576	0.9	0.131	0.971
RPS3	RPS24	0	0	0	0	0.74	0.746	0	0.606	0.971
RAB5C	RAB11B	0	0	0.474	0.891	0.091	0.678	0.9	0.512	0.971
RAB18	RAB2A	0	0	0	0.793	0.441	0.437	0.9	0.683	0.97
GNB2L1	RPS3A	0	0	0	0	0.795	0.746	0	0.478	0.97
GDI1	RAB5C	0	0	0	0	0.064	0.561	0.9	0.365	0.97
RAB5B	GDI1	0	0	0	0	0.064	0.561	0.9	0.365	0.97
RAB5A	GDI1	0	0	0	0	0.066	0.561	0.9	0.365	0.97
RPS19	RPL10L	0	0	0	0	0.803	0.788	0	0.357	0.97
RPL10L	RPS18	0.108	0	0	0	0.798	0.788	0	0.325	0.97
DNAJA1	HSPCB	0	0	0	0	0.215	0.405	0.9	0.449	0.97
EIF4A1	RPS3	0	0	0	0	0.479	0.162	0.9	0.401	0.97
GAK	AP2A1	0	0	0	0	0.113	0.58	0.9	0.31	0.97
RPL24	RPL35A	0	0	0	0	0.803	0.788	0	0.323	0.969
TCIRG1	ATP6V1C2	0	0	0	0	0.157	0.453	0.9	0.413	0.969
CHMP2B	VTA1	0	0	0	0	0.083	0.461	0.9	0.46	0.969
CHMP2A	CHMP2B	0	0	0	0.802	0.091	0.649	0.9	0.692	0.969
RAB5A	RAB2A	0	0	0	0	0.066	0.549	0.9	0.367	0.969
GPI	GAPDH	0.166	0	0	0	0.613	0	0.8	0.582	0.969
CP	ALB	0	0	0	0	0.148	0	0.9	0.668	0.969
STIP1	HSPA2	0	0	0	0	0.226	0.478	0.9	0.328	0.969
TCIRG1	ATP6V1C1	0	0	0	0	0.157	0.453	0.9	0.416	0.969
RAB5A	RAB5C	0	0	0.48	0.982	0.063	0.69	0.9	0.591	0.968
RAB5B	RAB11B	0	0	0.472	0.881	0.136	0.633	0.9	0.416	0.968
RPL10L	RPS10	0	0	0	0	0.808	0.824	0	0.131	0.968
VPS37C	CHMP4C	0	0	0	0	0.062	0	0.9	0.695	0.968
ALB	APOE	0	0	0	0	0.115	0.183	0.9	0.618	0.968
RPL6	RPS3A	0	0	0	0	0.788	0.744	0	0.455	0.967
HNRNPM	SRSF7	0	0	0	0	0.493	0.314	0.9	0.185	0.967
RPS27A	RPS19	0	0	0	0	0.78	0.783	0	0.37	0.967
RPL21	EEF1A1	0	0	0	0	0.38	0.945	0	0.117	0.967
HNRNPU	HNRNPD	0	0	0	0	0.171	0.291	0.9	0.504	0.967
TUBA4A	TUBB2B	0	0	0	0.917	0.221	0.801	0.8	0.398	0.967
RPS24	RPS10	0	0	0	0	0.692	0.746	0	0.605	0.966
FUCA1	HEXB	0.163	0	0.249	0	0.172	0	0.9	0.447	0.966
HNRNPM	DHX15	0	0	0	0	0.439	0.127	0.9	0.396	0.966
RPL6	RPS4	0.101	0	0	0	0.804	0.752	0	0.33	0.966
RPS19	RPS12	0	0	0	0	0.806	0.783	0	0.264	0.966
RPS19	RPL8	0	0	0	0	0.806	0.783	0	0.275	0.966
RPL9	RPS24	0	0	0	0	0.781	0.738	0	0.45	0.965
HRG	FGB	0	0	0	0	0.504	0.074	0.9	0.333	0.965
TFRC	RAB5A	0	0	0	0	0	0.143	0.9	0.631	0.965
RPS6	RPL3	0	0	0	0	0.744	0.739	0	0.518	0.965
PTPN6	CTSS	0	0	0	0	0.643	0	0.9	0.099	0.965
FGG	ALB	0	0	0	0	0.634	0	0.9	0.134	0.965
STIP1	DNAJA1	0	0	0	0	0.237	0.372	0.9	0.36	0.965
ATP6V0D2	ATP6V0D1	0	0	0	0.972	0	0.657	0.9	0.489	0.964
TUBA4A	TUBB4B	0	0	0	0.918	0.221	0.57	0.9	0.275	0.964
PGM2	GPI	0.163	0	0	0	0.064	0	0.9	0.598	0.964
HNRNPM	HNRNPD	0	0	0	0	0.113	0.208	0.9	0.553	0.964
RPS19	RPS24	0	0	0	0	0.659	0.694	0	0.691	0.964
ITGB3	TLN1	0	0	0	0	0.063	0.45	0.9	0.4	0.964
RPS3A	EIF3L	0	0	0	0	0.174	0.402	0.9	0.354	0.963
RAB11B	RAB2A	0	0	0	0	0.064	0.444	0.9	0.381	0.963
CHMP2A	VPS37B	0	0	0	0	0.063	0.171	0.9	0.59	0.963
RPS27A	MYO6	0	0	0	0	0	0.963	0	0	0.963
HRG	ORM1	0	0	0	0	0.631	0	0.9	0.086	0.963
TALDO1	PGD	0.208	0	0	0	0.833	0.194	0	0.7	0.963
GNB2L1	RPS4	0	0	0	0	0.804	0.788	0	0.161	0.962
KRAS	ERBB4	0	0	0	0	0.048	0.355	0.9	0.459	0.962
RPL7A	RPS24	0	0	0	0	0.746	0.746	0	0.461	0.962
RPS3	RPS6	0	0	0	0	0.727	0.741	0	0.507	0.962
EEF1A1	RPS12	0	0	0	0	0.278	0.945	0	0.115	0.962
COPB2	TMED10	0	0	0	0	0.419	0.192	0.9	0.275	0.961
ALB	FCGRT	0	0	0	0	0.062	0.741	0	0.853	0.961
RAB9B	GDI1	0	0	0	0	0.066	0.447	0.9	0.345	0.961
RPL35A	RPL10L	0	0	0	0	0.793	0.788	0	0.196	0.961
RPS24	RPL3	0	0	0	0	0.792	0.706	0	0.416	0.961
HRG	FGA	0	0	0	0	0.422	0.165	0.9	0.297	0.961
HSPA4	HSPA2	0	0	0.463	0.774	0.261	0.399	0.9	0.506	0.961
RPS4	RPL10L	0	0	0	0	0.796	0.74	0	0.338	0.961
RPS4	RPL13A	0	0	0	0	0.519	0.914	0	0.132	0.961
RAP1A	TLN1	0	0	0	0	0.048	0.45	0.9	0.35	0.961
HSPA2	PTGES3	0	0	0	0	0.354	0.132	0.9	0.399	0.961
RPS19	RPL4	0	0	0	0	0.79	0.772	0	0.264	0.961
VCAN	FN1	0	0	0	0	0.118	0	0.9	0.595	0.961
RPS27A	NEDD4L	0	0	0	0	0.053	0.601	0.9	0.098	0.961
FN1	VCL	0	0	0	0	0.062	0.043	0.9	0.621	0.961
GNB2L1	RPS18	0	0	0	0	0.797	0.788	0	0.154	0.96
YWHAB	YWHAZ	0	0	0	0.981	0.165	0.781	0.8	0.487	0.96
EEF1A1	RPS18	0	0	0	0	0.292	0.924	0	0.32	0.96
RPS19	RPS4	0	0	0	0	0.726	0.74	0	0.49	0.96
CHMP4C	VTA1	0	0	0	0	0.087	0	0.9	0.601	0.96
RPL35A	RPL4	0	0	0	0	0.799	0.772	0	0.208	0.96
FN1	TIMP1	0	0	0	0	0.081	0	0.9	0.608	0.96
RPL9	EIF5A	0	0	0	0	0.807	0.675	0	0.409	0.959
FN1	ITGAV	0	0	0	0	0.064	0.647	0.8	0.457	0.959
RPS19	GNB2L1	0	0	0	0	0.802	0.788	0	0.115	0.959
UBE2K	STUB1	0	0	0	0	0.077	0.375	0.9	0.38	0.959
PSAP	GBA	0	0	0	0	0.065	0.183	0.9	0.528	0.959
TIMP1	PLG	0	0	0	0	0	0	0.9	0.614	0.959
RAP1A	RAB5C	0	0	0.445	0.826	0.067	0.55	0.9	0.19	0.958
GCA	AGA	0	0	0	0	0.056	0	0.9	0.595	0.958
RPS4	EEF1A1	0	0	0	0	0.422	0.921	0	0.16	0.958
RPS3A	RPL13A	0	0	0	0	0.492	0.912	0	0.147	0.958
ITGB3	VCL	0	0	0	0	0.066	0.24	0.9	0.49	0.958
RPL9	RPS6	0	0	0	0	0.723	0.741	0	0.469	0.958
RPS19	RPS18	0	0	0	0	0.748	0.74	0	0.413	0.958
RAB5B	RAB2A	0	0	0	0.789	0.066	0.547	0.9	0.367	0.957
RPL10L	RPL13A	0.084	0	0.212	0	0.669	0.637	0.54	0.13	0.957
GNB2L1	RPL35A	0	0	0	0	0.801	0.788	0	0	0.956
KRAS	FN1	0	0	0	0	0	0	0.9	0.58	0.956
LOC654323	MTOR	0	0	0	0	0	0.824	0	0.755	0.955
GBI1	GNG10	0	0	0	0	0.048	0.433	0.9	0.275	0.955
KPNB1	RAN	0	0	0	0	0.245	0.824	0	0.695	0.955
ITGA3	ITGB6	0	0	0	0	0.063	0.432	0.8	0.633	0.955
RHOA	RTN4	0	0	0	0	0.063	0.095	0.9	0.528	0.954
RPL24	RPS6	0.121	0	0	0	0.733	0.741	0	0.333	0.954
UBE2K	NEDD4L	0	0	0	0	0.065	0.272	0.9	0.414	0.954
RPL8	RPS6	0	0	0	0	0.74	0.741	0	0.36	0.953
RPS6	RPL4	0	0	0	0	0.696	0.738	0	0.46	0.953
RPL7A	RPS6	0.084	0	0	0	0.707	0.741	0	0.41	0.953
EIF5A	RPS3	0	0	0	0	0.775	0.675	0	0.411	0.953
RPS27A	WWP1	0	0	0	0	0.053	0.52	0.9	0.098	0.953
CST3	ALB	0	0	0	0	0	0	0.9	0.552	0.953
RPS3A	EEF1A1	0	0	0	0	0.374	0.915	0	0.188	0.953
SNRPE	SRSF7	0	0	0	0	0.469	0	0.9	0.195	0.953
RPS27A	UBE2V1	0	0	0	0	0.09	0.423	0.9	0.208	0.952
UBE2K	UBE2V1	0	0	0	0.708	0.092	0.409	0.9	0.672	0.952
TUBB4B	TUBB2A	0	0	0	0.987	0.175	0.455	0.9	0.501	0.951
PFKL	TALDO1	0.076	0	0	0	0.073	0.106	0.9	0.468	0.951
ITGA3	ITGB3	0	0	0	0	0.064	0.416	0.8	0.607	0.951
HRG	ALB	0	0	0	0	0.366	0	0.9	0.285	0.95
HRG	A1BG	0	0	0	0	0.066	0	0.9	0.509	0.95
FGA	ALB	0	0	0	0	0.416	0.047	0.9	0.213	0.95
DHX9	HNRNPM	0	0	0	0	0.335	0.127	0.9	0.251	0.95
NAPA	ARL1	0	0	0	0	0.063	0	0.9	0.517	0.95
GORASP2	RAB2A	0	0	0	0	0.106	0.138	0.9	0.436	0.95
ACTC1	TPM1	0	0	0	0	0.124	0.588	0.8	0.378	0.949
ARPC1B	ENSSSCG00000007585	0	0	0	0	0.066	0.315	0.9	0.3	0.949
ORM1	A1BG	0	0	0	0	0.062	0	0.9	0.509	0.949
TIMP1	MMP2	0	0	0	0	0.066	0.223	0	0.935	0.948
GIPC1	MYO6	0	0	0	0	0.063	0.824	0	0.713	0.948
RUVBL1	ENSSSCG00000007585	0	0	0	0	0.064	0.446	0.9	0.125	0.948
RPS27A	PSMA3	0	0	0	0	0.121	0.456	0.9	0.048	0.948
RPS3	RPL13A	0.153	0	0	0	0.735	0.667	0	0.391	0.948
UBE2K	WWP1	0	0	0	0	0.065	0.272	0.9	0.338	0.948
FGG	ORM1	0	0	0	0	0.407	0	0.9	0.205	0.948
CTSA	NPC2	0	0	0	0	0.084	0	0.9	0.476	0.947
ORM1	PLG	0	0	0	0	0.41	0	0.9	0.184	0.947
EIF4A1	EIF4A2	0	0	0.48	0.985	0.062	0.737	0.8	0.693	0.947
DPP7	CTSC	0	0	0	0	0.091	0	0.9	0.471	0.947
FGB	ALB	0	0	0	0	0.422	0	0.9	0.151	0.946
VPS37B	CHMP2B	0	0	0	0	0.066	0.107	0.9	0.436	0.946
RPS6	RPS12	0.084	0	0	0	0.743	0.741	0	0.229	0.946
ENTPD8	UCK	0	0	0	0	0.063	0	0.9	0.475	0.946
RPS27A	PSMD2	0	0	0	0	0.115	0.38	0.9	0.118	0.945
PLA2G4A	PLA2G7	0	0	0	0	0	0	0.65	0.85	0.945
ITGB6	ITGA5	0	0	0	0	0.063	0.572	0.8	0.405	0.945
SOD1	CAT	0.119	0	0	0	0.175	0.279	0	0.908	0.945
DPP7	CTSA	0	0	0	0	0.36	0	0.9	0.221	0.945
RPS27A	SUMO2	0	0	0	0	0.114	0.101	0.9	0.398	0.945
GRN	CTSA	0	0	0	0	0.422	0	0.9	0.119	0.944
RPS6	RPS10	0	0	0	0	0.65	0.741	0	0.436	0.944
SNRPE	DHX15	0	0	0	0	0.17	0.195	0.9	0.265	0.944
RAB18	GDI1	0	0	0	0	0.067	0.392	0.9	0.136	0.944
ITGA2	ITGB3	0	0	0	0	0.127	0.298	0.8	0.598	0.944
UBE2K	HUWE1	0	0	0	0	0.063	0.189	0.9	0.353	0.944
TIMP1	ALB	0	0	0	0	0	0	0.9	0.471	0.944
HNRNPU	SRSF7	0	0	0	0	0.165	0.159	0.9	0.304	0.944
RAB9B	NAPA	0	0	0	0	0.075	0.192	0.9	0.336	0.943
RPS3A	RPL10L	0	0	0	0	0.771	0.746	0	0.111	0.943
RAB5C	CD63	0	0	0	0	0.063	0	0.9	0.445	0.943
RPL6	RPS6	0	0	0	0	0.678	0.739	0	0.373	0.942
SF3B3	DHX15	0	0	0	0	0.162	0.205	0.9	0.233	0.942
DHX15	SRSF7	0	0	0	0	0.342	0.095	0.9	0.13	0.941
TFRC	LDLR	0	0	0	0	0.056	0	0.9	0.434	0.941
HNRNPD	SRSF7	0	0	0	0	0.121	0.3	0.9	0.164	0.941
RPS27A	PSMA6	0	0	0	0	0.162	0.209	0.9	0.212	0.94
RAB5C	RAB2A	0	0	0	0.795	0.066	0.366	0.9	0.367	0.94
RPS24	EEF1A1	0	0	0	0	0.277	0.915	0	0.097	0.94
CP	FGG	0	0	0	0	0.413	0	0.9	0.06	0.94
RAB9B	RAB5B	0	0	0.477	0.8	0.135	0.283	0.9	0.202	0.94
PPP2CB	PSMA3	0	0	0	0	0.111	0.369	0.9	0.059	0.94
CST3	APOE	0	0	0	0	0.062	0	0.9	0.416	0.94
RPL21	RPS6	0	0	0	0	0.68	0.741	0	0.34	0.94
RAB9B	RAB22A	0	0	0.478	0.817	0.135	0.283	0.9	0.202	0.94
RAB9B	RAB5C	0	0	0.477	0.808	0.135	0.283	0.9	0.203	0.94
SNRPE	HNRNPD	0	0	0	0	0.067	0.376	0.9	0.079	0.939
RPL18A	EEF1A1	0	0	0	0	0.485	0.884	0	0.064	0.939
RAB9B	RAB5A	0	0	0.478	0.829	0.135	0.283	0.9	0.202	0.939
RPS27A	EIF4A1	0	0	0	0	0.159	0.127	0.9	0.261	0.938
CST3	CTSS	0	0	0	0	0.064	0.171	0.9	0.291	0.937
NME2	UCK	0.043	0	0	0	0.067	0.062	0.9	0.364	0.937
DHX9	HNRNPU	0	0	0	0	0.16	0.164	0.9	0.217	0.937
RPS24	RPL4	0	0	0	0	0.74	0.686	0	0.295	0.937
DHX15	DDX17	0	0	0	0	0.8	0.198	0	0.64	0.937
RPL18A	RPS6	0	0	0	0	0.71	0.741	0	0.232	0.937
SF3B3	HNRNPM	0	0	0	0	0.15	0.156	0.9	0.23	0.937
RAB9B	RAB2A	0	0	0	0	0.068	0.163	0.9	0.299	0.937
RPS27A	USP5	0	0	0	0	0.062	0.3	0.9	0.164	0.937
PPP2CB	PSMA6	0	0	0	0	0.068	0.37	0.9	0.059	0.937
STUB1	NEDD4L	0	0	0	0	0.062	0.082	0.9	0.351	0.936
APOA4	APOE	0	0	0	0.639	0.113	0.186	0.9	0.538	0.936
LEPRE1	COL3A1	0	0	0	0	0.062	0.086	0.9	0.345	0.936
CD81	IFITM1	0	0	0	0	0.062	0.217	0.9	0.233	0.936
FGG	A1BG	0	0	0	0	0.064	0.057	0.9	0.35	0.935
GAK	SH3GL1	0	0	0	0	0.065	0	0.9	0.367	0.935
VCL	TPM1	0	0	0	0	0.114	0.047	0.9	0.329	0.935
RPS6	RPL10L	0	0	0	0	0.673	0.741	0	0.305	0.935
FN1	TLN1	0	0	0	0	0.062	0.044	0.9	0.361	0.935
TFRC	RAB5C	0	0	0	0	0	0.143	0.9	0.305	0.935
FN1	APOE	0	0	0	0	0.062	0	0.9	0.367	0.935
RAP1A	YWHAB	0	0	0	0	0.063	0.189	0.9	0.252	0.935
GNB2L1	RPS6	0	0	0	0	0.702	0.741	0	0.222	0.934
RHOA	ENSSSCG00000007585	0	0	0	0	0.065	0.103	0.9	0.315	0.934
TFRC	RAB5B	0	0	0	0	0	0.183	0.9	0.267	0.934
EIF4A1	RPS4	0	0	0	0	0.341	0.065	0.9	0.059	0.934
RHOA	ERBB4	0	0	0	0	0	0.127	0.9	0.307	0.934
RAB5A	VAMP7	0	0	0	0	0.113	0	0.9	0.325	0.934
RAB22A	RAB2A	0	0	0	0	0.066	0.203	0.9	0.215	0.933
SNRPE	HNRNPU	0	0	0	0	0.291	0.055	0.9	0.129	0.933
FGB	A1BG	0	0	0	0	0.064	0.057	0.9	0.334	0.933
VCAN	TIMP1	0	0	0	0	0.122	0	0.9	0.305	0.933
FGA	A1BG	0	0	0	0	0.064	0.057	0.9	0.33	0.933
FGB	ORM1	0	0	0	0	0.213	0	0.9	0.217	0.933
DHX9	DHX15	0	0	0.417	0.689	0.136	0	0.9	0.514	0.933
GNB2L1	RPS24	0	0	0	0	0.722	0.746	0	0.126	0.932
PPP2CB	YWHAB	0	0	0	0	0.133	0.215	0.9	0.13	0.932
RPS27A	PSMD3	0	0	0	0	0.084	0.284	0.9	0.098	0.932
ACAT2	ALDH6A1	0	0	0	0	0.327	0	0.9	0.076	0.932
AKR1A1	ALDH3A2	0	0	0	0	0.075	0.056	0.9	0.323	0.932
VAMP7	RAB5B	0	0	0	0	0.113	0	0.9	0.291	0.931
VAMP7	RAB5C	0	0	0	0	0.113	0	0.9	0.291	0.931
GCA	CTSC	0	0	0	0	0	0	0.9	0.34	0.931
PDHA1	GPI	0.121	0	0	0	0.153	0	0.8	0.595	0.931
RAB25	RAB2A	0	0	0	0.815	0.062	0.29	0.9	0.296	0.931
EPHB2	MMP2	0	0	0	0	0.062	0.183	0.9	0.206	0.931
RPS27A	EIF3L	0	0	0	0	0.147	0.263	0.9	0	0.931
CDH1	CDH17	0	0	0	0.647	0.061	0	0.9	0.853	0.931
TIMP1	APOE	0	0	0	0	0	0	0.9	0.342	0.931
HNRNPD	DHX15	0	0	0	0	0.113	0.213	0.9	0.117	0.93
STUB1	WWP1	0	0	0	0	0.049	0.082	0.9	0.301	0.93
RAP1A	ITGB3	0	0	0	0	0.063	0.181	0.9	0.198	0.93
CCT8	TUBB2A	0	0	0	0	0.064	0.193	0.9	0.188	0.93
DHX9	SNRPE	0	0	0	0	0.207	0.195	0.9	0.043	0.93
MME	CD58	0	0	0	0	0	0	0.9	0.334	0.93
ENSSSCG00000010955	ALB	0	0	0	0	0	0	0.9	0.326	0.929
SF3B3	HNRNPD	0	0	0	0	0.062	0.286	0.9	0.07	0.929
SDCBP	EPHB2	0	0	0	0	0	0.144	0.9	0.243	0.929
RPL35A	RPS24	0	0	0	0	0.572	0.702	0	0.493	0.929
PRKCD	KRAS	0	0	0	0	0.064	0.191	0.9	0.184	0.929
VCL	ENSSSCG00000007585	0	0	0	0	0.063	0.364	0.8	0.48	0.929
KRAS	YWHAB	0	0	0	0	0.062	0.248	0.9	0.114	0.929
MME	DPP4	0	0	0.23	0	0.062	0	0.8	0.572	0.929
RPL24	RPL13A	0	0	0	0	0.699	0.74	0	0.165	0.928
KRAS	VCL	0	0	0	0	0.067	0.067	0.9	0.275	0.928
RAB9B	RAB25	0	0	0.477	0.844	0.068	0.212	0.9	0.268	0.928
COPA	TMED10	0	0	0	0	0.112	0.192	0.9	0.115	0.928
FN1	FGA	0	0	0	0	0.062	0.103	0.9	0.251	0.928
FGG	ENSSSCG00000030371	0	0	0	0	0.273	0.072	0.9	0.062	0.928
RHOA	GDI1	0	0	0	0	0.089	0.198	0.9	0.136	0.928
YWHAB	MTOR	0	0	0	0	0	0.22	0.9	0.151	0.927
EIF4A1	RPS3A	0	0	0	0	0.286	0.045	0.9	0.066	0.927
RAB9B	RAB11B	0	0	0.47	0.868	0.068	0.212	0.9	0.268	0.927
RHOA	RAB5B	0	0	0.302	0.725	0.068	0.176	0.9	0.256	0.927
GAK	RAB5C	0	0	0	0	0.062	0.111	0.9	0.23	0.927
SF3B3	DHX9	0	0	0	0	0.13	0.205	0.9	0.079	0.927
PLG	ENSSSCG00000030371	0	0	0	0	0.192	0.145	0.9	0.079	0.927
PDGFD	PLG	0	0	0	0	0	0.053	0.9	0.294	0.927
FGA	ORM1	0	0	0	0	0.16	0	0.9	0.205	0.927
COL3A1	PLOD2	0	0	0	0	0.065	0.183	0.9	0.16	0.927
RAB5A	GAK	0	0	0	0	0.062	0.111	0.9	0.23	0.927
GAK	RAB5B	0	0	0	0	0.062	0.111	0.9	0.23	0.927
CTSC	CTSA	0	0	0	0	0.066	0	0.9	0.288	0.927
PPP2CB	PSMC6	0	0	0	0	0.175	0.165	0.9	0.067	0.927
TFRC	VAMP2	0	0	0	0	0	0	0.9	0.303	0.927
CCT8	TUBB4B	0	0	0	0	0.063	0.149	0.9	0.188	0.926
CST3	TIMP1	0	0	0	0	0.063	0	0.9	0.275	0.926
VCAN	CSPG5	0	0	0	0	0.064	0	0.9	0.275	0.926
WWP1	NEDD4L	0	0	0	0.809	0.062	0.191	0.9	0.588	0.926
VCAN	ALB	0	0	0	0	0	0	0.9	0.295	0.926
CP	APOE	0	0	0	0	0.063	0	0.9	0.274	0.926
ALB	HP	0	0	0	0	0.711	0	0	0.754	0.926
GNS	GRN	0	0	0	0	0.067	0	0.9	0.271	0.926
SH3GL1	AP2A1	0	0	0	0	0.062	0	0.9	0.266	0.925
RAP1A	KRAS	0	0	0.477	0.95	0.066	0.243	0.9	0.251	0.925
TUBA4A	DYNC1I2	0	0	0	0	0.062	0.046	0.9	0.264	0.925
GNB2L1	EIF5A	0	0	0	0	0.778	0.475	0	0.415	0.925
ALB	A1BG	0	0	0	0	0.065	0	0.9	0.27	0.925
CHMP4C	VPS37B	0	0	0	0	0.062	0	0.9	0.268	0.925
EIF4A1	EIF3L	0	0	0	0	0.163	0.047	0.9	0.174	0.925
HUWE1	STUB1	0	0	0	0	0.048	0.064	0.9	0.247	0.924
RHOA	ITGB3	0	0	0	0	0.063	0.074	0.9	0.229	0.924
GNB2L1	RPL13A	0	0	0	0	0.673	0.74	0	0.178	0.924
CD55	CD58	0	0	0	0	0	0	0.9	0.278	0.924
RAB11B	RAB22A	0	0	0.474	0.888	0.067	0.192	0.9	0.246	0.924
PIGR	IGJ	0	0	0	0	0.062	0	0	0.922	0.924
RAB22A	RAB25	0	0	0.478	0.88	0.067	0.192	0.9	0.226	0.924
RAB5B	RAB25	0	0	0.476	0.877	0.067	0.192	0.9	0.202	0.924
RAB5C	ATP6V0C	0	0	0	0	0.175	0	0.9	0.153	0.924
RAB5A	RAB25	0	0	0.478	0.902	0.067	0.192	0.9	0.453	0.924
DPP7	GRN	0	0	0	0	0.265	0	0.9	0	0.923
RAB5C	RAB25	0	0	0.477	0.89	0.067	0.192	0.9	0.202	0.923
KRAS	TEK	0	0	0	0	0	0.07	0.9	0.245	0.923
RAB5A	AP2A1	0	0	0	0	0.063	0	0.9	0.248	0.923
SF3B3	SRSF7	0	0	0	0	0.08	0.091	0.9	0.188	0.923
ALB	SLCO1A2	0	0	0	0	0.063	0	0.9	0.249	0.923
TFRC	ATP6V0D2	0	0	0	0	0	0	0.9	0.262	0.923
PSMD2	CCT4	0	0	0	0	0.829	0.085	0	0.55	0.923
CP	FGA	0	0	0	0	0.254	0	0.9	0.044	0.922
SOD3	CAT	0.119	0	0	0	0.119	0.213	0	0.887	0.922
CAT	TXN	0	0	0	0	0.139	0.088	0	0.909	0.922
DHX9	HNRNPD	0	0	0	0	0.064	0.178	0.9	0.117	0.922
TFRC	VAMP7	0	0	0	0	0.062	0	0.9	0.239	0.922
ALDH3A2	ALDH6A1	0	0	0	0.626	0.072	0.102	0.9	0.407	0.922
GNS	CTSA	0	0	0	0	0.095	0	0.9	0.213	0.922
HEXB	CTSA	0	0	0	0	0.144	0	0.9	0.163	0.922
RPS27A	STUB1	0	0	0	0	0.064	0.213	0.9	0.067	0.922
RAB5A	VAMP2	0	0	0	0	0.065	0	0.9	0.23	0.921
ITGB3	FGB	0	0	0	0	0.065	0.056	0.9	0.211	0.921
FGG	ITGB3	0	0	0	0	0.063	0.171	0.9	0.11	0.921
RAB5A	RAB22A	0	0	0.479	0.933	0.062	0.183	0.9	0.514	0.921
HRG	ENSSSCG00000030371	0	0	0	0	0.169	0.057	0.9	0.118	0.921
FUCA2	NPC2	0	0	0	0	0.085	0	0.9	0.216	0.921
ITGB3	FGA	0	0	0	0	0.063	0.165	0.9	0.119	0.921
CTSA	RNASET2	0	0	0	0	0.211	0	0.9	0.083	0.921
MFI2	ALB	0	0	0	0	0.062	0	0.9	0.217	0.92
FTH1	FTL	0	0	0.475	0.957	0.46	0.289	0.8	0.734	0.92
RNASET2	NPC2	0	0	0	0	0.136	0	0.9	0.15	0.92
PSMD3	PPP2CB	0	0	0	0	0.125	0.162	0.9	0	0.92
RAP1A	VCL	0	0	0	0	0.057	0.067	0.9	0.199	0.92
AGA	HEXB	0.121	0	0	0	0.118	0	0.9	0.092	0.92
RPS27A	RPS6	0	0	0	0	0.667	0.741	0	0.149	0.92
VPS37C	CHMP2B	0	0	0	0	0.063	0.107	0.9	0.164	0.92
KRAS	PPP2CB	0	0	0	0	0.066	0.191	0.9	0.071	0.92
ORM1	ENSSSCG00000030371	0	0	0	0	0.154	0.065	0.9	0.118	0.92
FUCA1	TTR	0	0	0	0	0	0	0.9	0.239	0.92
RAB18	RAB25	0	0	0.472	0.87	0.054	0.125	0.9	0.395	0.919
ENPP3	ENTPD8	0	0	0	0	0.065	0	0.9	0.206	0.919
RAB5A	RAB18	0	0	0.476	0.897	0.142	0	0.9	0.582	0.919
RAB18	RAB11B	0	0	0.467	0.879	0.061	0.125	0.9	0.466	0.919
HNRNPU	DHX15	0	0	0	0	0.199	0.056	0.9	0.065	0.919
GRN	ENSSSCG00000030371	0	0	0	0	0	0.194	0.9	0.086	0.919
ITGB3	YWHAB	0	0	0	0	0.063	0.168	0.9	0.093	0.919
VAMP7	VAMP2	0	0	0	0.771	0.065	0.064	0.9	0.673	0.919
FN1	FGB	0	0	0	0	0.062	0.106	0.9	0.152	0.919
FGG	APOE	0	0	0	0	0.065	0	0.9	0.212	0.919
COL3A1	TLL2	0	0	0	0	0.062	0.15	0.9	0.093	0.918
COPB2	TMED2	0	0	0	0	0.166	0.059	0.9	0.08	0.918
CP	FN1	0	0	0	0	0.066	0	0.9	0.195	0.918
TTR	ENSSSCG00000030371	0	0	0	0	0.157	0	0.9	0.11	0.918
RHOA	ENSSSCG00000005055	0	0	0	0	0.062	0.105	0.9	0.144	0.918
FN1	HRG	0	0	0	0	0	0.048	0.9	0.208	0.918
TALDO1	GAPDH	0.129	0	0	0	0.145	0	0.8	0.518	0.918
A1BG	ENSSSCG00000030371	0	0	0	0	0.057	0	0.9	0.202	0.918
RAB9B	RHOA	0	0	0.305	0.762	0.062	0.127	0.9	0.119	0.918
GNB2L1	EEF1A1	0	0	0	0	0.523	0.741	0	0.391	0.918
RAB5A	LDLR	0	0	0	0	0	0	0.9	0.204	0.917
CD81	CD63	0	0	0	0	0.062	0.183	0	0.9	0.917
CTSC	NPC2	0	0	0	0	0.165	0	0.9	0.094	0.917
FGB	ENSSSCG00000030371	0	0	0	0	0.163	0.089	0.9	0	0.917
RAP1A	CRKL	0	0	0	0	0.063	0	0.9	0.195	0.917
RAB9B	SLA-1	0	0	0	0	0	0.211	0.9	0	0.917
FGG	FN1	0	0	0	0	0.062	0.106	0.9	0.131	0.917
FUCA1	CTSA	0	0	0	0	0.114	0	0.9	0.147	0.917
TMED2	COPA	0	0	0	0	0.066	0.183	0.9	0	0.917
FUCA1	RNASET2	0	0	0	0	0.209	0	0.9	0	0.917
ALB	ENSSSCG00000030371	0	0	0	0	0.13	0	0.9	0.13	0.917
ERBB4	WWP1	0	0	0	0	0	0.171	0.9	0.087	0.917
FUCA2	APOE	0	0	0	0	0	0	0.9	0.195	0.916
RPS27A	CAT	0	0	0	0	0	0.053	0.9	0.186	0.916
RHOA	RPS27A	0	0	0	0	0.062	0.186	0.9	0	0.916
RAB5B	RAB22A	0	0	0.478	0.932	0.062	0.143	0.9	0.222	0.916
LDLR	SCARB2	0	0	0	0	0.062	0.089	0.9	0.135	0.916
PTPN6	LTA4H	0	0	0	0	0	0	0.9	0.186	0.915
TFRC	GAK	0	0	0	0	0	0	0.9	0.19	0.915
CTSC	ENSSSCG00000030371	0	0	0	0	0	0.181	0.9	0.047	0.915
RUVBL1	TBP10	0	0	0	0	0.165	0.047	0.9	0.067	0.915
GBI1	LPAR3	0	0	0	0	0	0.192	0.9	0	0.915
CP	MFI2	0	0	0	0	0.064	0.08	0.9	0.136	0.915
ATP6V0C	SNAP23	0	0	0	0	0.065	0	0.9	0.172	0.915
HUWE1	WWP1	0	0	0	0.723	0.091	0.063	0.9	0.351	0.915
PRKCD	SDCBP	0	0	0	0	0.062	0	0.9	0.176	0.915
RHOA	F11R	0	0	0	0	0	0	0.9	0.185	0.915
ADORA2B	GNG10	0	0	0	0	0	0.186	0.9	0	0.915
KRAS	ITGB3	0	0	0	0	0.061	0.104	0.9	0.117	0.915
RAB9B	RAB18	0	0	0.475	0.845	0.073	0	0.9	0.43	0.915
RHOA	RAB18	0	0	0.254	0.761	0.048	0.125	0.9	0.078	0.915
RPS27A	GAK	0	0	0	0	0.048	0.18	0.9	0	0.915
GNG10	LPAR3	0	0	0	0	0	0.186	0.9	0	0.915
CST3	FN1	0	0	0	0	0.062	0	0.9	0.175	0.915
RPS24	RPL10L	0	0	0	0	0.667	0.746	0	0.083	0.915
CD58	ENSSSCG00000005055	0	0	0	0	0.062	0.164	0.9	0.051	0.915
RAB5C	RAB22A	0	0	0.478	0.934	0.046	0.143	0.9	0.21	0.914
KRAS	TLN1	0	0	0	0	0	0.14	0.9	0.084	0.914
GCA	GRN	0	0	0	0	0.062	0	0.9	0.157	0.914
UBE2V1	NEDD4L	0	0	0	0	0	0.042	0.9	0.175	0.914
DHX9	SRSF7	0	0	0	0	0.135	0.088	0.9	0.046	0.914
RAB5B	RAB18	0	0	0.474	0.861	0.069	0	0.9	0.436	0.914
RAB5A	RAB5B	0	0	0.48	0.979	0.062	0.136	0.9	0.752	0.914
RPS27A	VPS4B	0	0	0	0	0.062	0.162	0.9	0	0.914
VPS37C	VPS37B	0	0	0	0.83	0.062	0	0.9	0.761	0.914
RPS27A	ERBB4	0	0	0	0	0.048	0.177	0.9	0	0.914
FGA	ENSSSCG00000030371	0	0	0	0	0.15	0.072	0.9	0	0.914
TTR	GRN	0	0	0	0	0.164	0	0.9	0.05	0.913
AGA	FUCA2	0.082	0	0	0	0.116	0	0.9	0.061	0.913
HEXB	NPC2	0	0	0	0	0.082	0	0.9	0.13	0.913
RAB5C	SH3GL1	0	0	0	0	0.062	0	0.9	0.151	0.913
GRN	NPC2	0	0	0	0	0.167	0	0.9	0.044	0.913
GRN	CTSC	0	0	0	0	0.065	0.043	0.9	0.146	0.913
RAB5A	SCARB2	0	0	0	0	0	0	0.9	0.175	0.913
ENSSSCG00000025593	SLA-1	0	0	0	0	0.063	0.126	0.9	0.065	0.913
RAB18	RAB5C	0	0	0.474	0.872	0.069	0	0.9	0.437	0.913
FUCA1	GRN	0	0	0	0	0.168	0	0.9	0	0.913
SF3B3	HNRNPU	0	0	0	0	0.065	0	0.9	0.146	0.913
RPS19	RPS3A	0	0	0	0	0.632	0.694	0	0.29	0.913
VAMP2	AP2A1	0	0	0	0	0.062	0.082	0.9	0.099	0.912
RPS27A	USP15	0	0	0	0	0	0.133	0.9	0.073	0.912
ITGB3	FLNB	0	0	0	0	0.068	0.747	0.6	0.186	0.912
VAMP2	SH3GL1	0	0	0	0	0.063	0	0.9	0.146	0.912
CST3	HP	0	0	0	0	0	0	0.9	0.158	0.912
PSAP	ATP6V0C	0	0	0	0	0.119	0	0.9	0.083	0.912
RPS27A	VTA1	0	0	0	0	0.062	0.143	0.9	0	0.912
TMED9	COPB2	0	0	0	0	0.11	0.093	0.9	0	0.912
FUCA1	AGA	0.082	0	0	0	0.099	0	0.9	0.064	0.912
LNPEP	SLA-1	0	0	0	0	0	0.047	0.9	0.151	0.912
RAB18	RAB22A	0	0	0.477	0.88	0.066	0	0.9	0.438	0.912
CCT8	NPC2	0	0	0	0	0	0	0.9	0.162	0.912
TBP10	PPP2CB	0	0	0	0	0.148	0.057	0.9	0	0.912
PIGR	CD63	0	0	0	0	0	0	0.9	0.152	0.911
RAB5A	SH3GL1	0	0	0	0	0	0	0.9	0.151	0.911
FASN	ACSBG1	0	0	0	0	0.062	0	0.9	0.134	0.911
FGA	APOE	0	0	0	0	0.064	0	0.9	0.127	0.911
FUCA1	NPC2	0	0	0	0	0.085	0	0.9	0.111	0.911
RAB5B	SH3GL1	0	0	0	0	0	0	0.9	0.151	0.911
GRN	RNASET2	0	0	0	0	0.149	0	0.9	0	0.911
TFRC	ATP6V0D1	0	0	0	0	0	0	0.9	0.15	0.911
ITGAV	SNAP23	0	0	0	0	0.156	0	0.9	0	0.911
RAB5C	AP2A1	0	0	0	0	0.063	0	0.9	0.127	0.911
HPX	HBA	0	0	0	0	0.061	0	0.9	0.13	0.911
CDH1	CDH13	0	0	0	0.58	0	0	0.9	0.298	0.911
COPB2	NAPA	0	0	0	0	0.062	0.073	0.9	0.098	0.911
ENSSSCG00000022925	SNAP23	0	0	0	0	0	0	0.9	0.147	0.911
AGA	CTSC	0	0	0	0	0.062	0	0.9	0.131	0.911
RAB5B	AP2A1	0	0	0	0	0.064	0	0.9	0.127	0.911
MME	CD55	0	0	0	0	0	0	0.9	0.146	0.91
ENSSSCG00000022925	CD55	0	0	0	0	0	0.107	0.9	0.082	0.91
FGB	TLN1	0	0	0	0	0	0.055	0.9	0.131	0.91
VAMP2	RAB5C	0	0	0	0	0.065	0	0.9	0.117	0.91
CTSS	LTA4H	0	0	0	0	0.063	0	0.9	0.12	0.91
FN1	MFI2	0	0	0	0	0	0.069	0.9	0.113	0.91
RHOA	ITGAV	0	0	0	0	0.051	0	0.9	0.128	0.91
SDCBP	TUBB2A	0	0	0	0	0	0.093	0.9	0.09	0.91
GAK	LDLR	0	0	0	0	0.081	0.085	0.9	0.063	0.91
RAB5B	VAMP2	0	0	0	0	0.065	0	0.9	0.117	0.91
FUCA1	FUCA2	0	0	0.48	0.957	0.067	0.076	0.9	0.594	0.91
PARD6B	F11R	0	0	0	0	0.062	0	0.9	0.119	0.91
CD55	SLA-1	0	0	0	0	0	0	0.9	0.137	0.91
ITGA2	ITGB6	0	0	0	0	0.063	0.298	0.8	0.399	0.91
GNS	FUCA2	0.043	0	0	0	0.062	0	0.9	0.115	0.909
HUWE1	NEDD4L	0	0	0	0.752	0.091	0.063	0.9	0.13	0.909
UBE2V1	WWP1	0	0	0	0	0	0.042	0.9	0.128	0.909
FUCA1	GNS	0.043	0	0	0	0.062	0	0.9	0.115	0.909
ATP11B	ATP6V0C	0	0	0	0	0.06	0.048	0.9	0.11	0.909
CDH17	CDH13	0	0	0	0.799	0	0	0.9	0.486	0.909
DYNC1I2	TUBB4B	0	0	0	0	0.049	0.068	0.9	0.1	0.909
RAB11B	RAB25	0	0	0.479	0.959	0	0.1	0.9	0.504	0.909
NAPA	TMED10	0	0	0	0	0.062	0.043	0.9	0.107	0.909
RHOA	ENSSSCG00000022925	0	0	0	0	0.052	0	0.9	0.123	0.909
TMED2	KIF21A	0	0	0	0	0	0	0.9	0.131	0.909
EIF5A	RPL10L	0	0	0	0	0.807	0.464	0	0.192	0.909
FN1	ENSSSCG00000030371	0	0	0	0	0.054	0.071	0.9	0.091	0.909
HEXB	RNASET2	0	0	0	0	0.12	0	0.9	0	0.908
PTPN6	VCL	0	0	0	0	0.062	0.06	0.9	0.084	0.908
CTSA	TUBB2A	0	0	0	0	0.062	0	0.9	0.103	0.908
PRKCD	RNASET2	0	0	0	0	0.062	0	0.9	0.1	0.908
RPS27A	RAB5C	0	0	0	0	0.051	0	0.9	0.112	0.908
SDCBP	TUBB4B	0	0	0	0	0	0.093	0.9	0.074	0.908
MME	ENSSSCG00000005055	0	0	0	0	0	0.068	0.9	0.098	0.908
DPP7	NPC2	0	0	0	0	0.111	0	0.9	0.05	0.908
VAMP7	AP2A1	0	0	0	0	0.062	0.082	0.9	0.061	0.908
MFI2	APOE	0	0	0	0	0.067	0	0.9	0.101	0.908
ALB	NUCB1	0	0	0	0	0	0	0.9	0.124	0.908
FGG	TLN1	0	0	0	0	0	0	0.9	0.127	0.908
GAK	SCARB2	0	0	0	0	0	0	0.9	0.12	0.908
TTR	FTL	0	0	0	0	0.121	0	0.9	0.046	0.908
TMED9	COPA	0	0	0	0	0.067	0.093	0.9	0	0.907
ENSSSCG00000022925	ITGAV	0	0	0	0	0.061	0	0.9	0.095	0.907
GRN	FTL	0	0	0	0	0.111	0	0.9	0	0.907
CEACAM1	VNN2	0	0	0	0	0	0	0.9	0.109	0.907
GRN	HEXB	0	0	0	0	0.104	0	0.9	0.054	0.907
VAMP2	SCARB2	0	0	0	0	0	0.042	0.9	0.109	0.907
TFRC	SCARB2	0	0	0	0	0.063	0.049	0.9	0.084	0.907
RPS27A	PPP2CB	0	0	0	0	0.062	0.091	0.9	0	0.907
DYNC1I2	PPP2CB	0	0	0	0	0.072	0	0.9	0.08	0.907
CTSA	IST1	0	0	0	0	0	0	0.9	0.11	0.907
DYNC1I2	COPB2	0	0	0	0	0.11	0	0.9	0	0.907
FUCA2	RNASET2	0	0	0	0	0.115	0	0.9	0	0.907
CTSC	TUBB2A	0	0	0	0	0	0	0.9	0.109	0.907
PTPN6	IFNG	0	0	0	0	0.062	0	0.9	0.091	0.907
FN1	YWHAB	0	0	0	0	0	0.044	0.9	0.107	0.907
CTSC	TUBB4B	0	0	0	0	0	0	0.9	0.109	0.907
RAP1A	PIGR	0	0	0	0	0	0	0.9	0.112	0.907
F2	ALB	0	0	0	0	0.371	0	0	0.859	0.907
FGA	TLN1	0	0	0	0	0	0	0.9	0.117	0.907
KRAS	FGA	0	0	0	0	0	0.053	0.9	0.099	0.907
CTSA	FUCA2	0	0	0	0	0.078	0	0.9	0.079	0.907
HNRNPD	PSMC6	0	0	0	0	0.064	0.089	0.9	0	0.907
VCAN	APOE	0	0	0	0	0	0	0.9	0.109	0.907
PSMD11	PPP2CB	0	0	0	0	0.113	0	0.9	0	0.907
GNS	CTSC	0	0	0	0	0.062	0.052	0.9	0.079	0.907
ENPP3	GYS1	0	0	0	0	0.064	0	0.9	0.08	0.906
IST1	TUBB2A	0	0	0	0	0.062	0	0.9	0.08	0.906
RAB5B	CD55	0	0	0	0	0	0.103	0.9	0.046	0.906
ATP8A1	ANO6	0	0	0	0	0.066	0	0.9	0.082	0.906
CST3	NUCB1	0	0	0	0	0.063	0	0.9	0.079	0.906
RPS27A	KRAS	0	0	0	0	0	0.101	0.9	0	0.906
DYNC1I2	PTGES3	0	0	0	0	0.082	0	0.9	0.061	0.906
GNS	NPC2	0	0	0	0	0.065	0	0.9	0.085	0.906
ENSSSCG00000030371	NPC2	0	0	0	0	0	0	0.9	0.1	0.906
APOC3	LRP8	0	0	0	0	0	0	0.9	0.1	0.906
HNRNPD	PSMA6	0	0	0	0	0.064	0.057	0.9	0.065	0.906
TLN1	TPM1	0	0	0	0	0.062	0	0.9	0.08	0.906
GALNT18	MUC4	0	0	0	0	0	0.083	0.9	0.067	0.906
FN1	ORM1	0	0	0	0	0	0	0.9	0.108	0.906
ENPP3	ACP5	0.043	0	0	0	0.086	0	0.9	0.062	0.906
CEACAM1	CD63	0	0	0	0	0	0	0.9	0.101	0.906
TFRC	RPS27A	0	0	0	0	0	0.105	0.9	0	0.906
FN1	A1BG	0	0	0	0	0	0	0.9	0.099	0.906
CD58	SLA-1	0	0	0	0	0.061	0	0.9	0.08	0.906
CP	CST3	0	0	0	0	0.048	0	0.9	0.099	0.906
ENSSSCG00000010955	APOE	0	0	0	0	0	0	0.9	0.098	0.905
TBP10	HNRNPD	0	0	0	0	0.062	0.069	0.9	0	0.905
ORM1	LTA4H	0	0	0	0	0	0	0.9	0.092	0.905
VAMP7	LDLR	0	0	0	0	0	0	0.9	0.096	0.905
HEXB	TUBB2A	0	0	0	0	0	0	0.9	0.091	0.905
ENSSSCG00000014810	TMED10	0	0	0	0	0	0	0.9	0.094	0.905
RPS27A	VAMP7	0	0	0	0	0.062	0.073	0.9	0	0.905
VCL	TPM3	0	0	0	0	0.065	0.047	0.9	0.068	0.905
TIMP1	HRG	0	0	0	0	0	0	0.9	0.091	0.905
EIF5A	RPL21	0.202	0	0	0	0.807	0.423	0	0.062	0.905
RPS27A	VAMP2	0	0	0	0	0.062	0.073	0.9	0	0.905
PSMD2	PPP2CB	0	0	0	0	0.094	0	0.9	0	0.905
DYNC1I2	TUBB2A	0	0	0	0	0.062	0.068	0.9	0.051	0.905
RAP1A	ATP8A1	0	0	0	0	0.063	0.069	0.9	0	0.905
ITGA3	FN1	0	0	0	0	0.063	0.276	0.8	0.387	0.905
PTPN6	KPNB1	0	0	0	0	0.075	0.063	0.9	0	0.905
ENSSSCG00000007585	GAPDH	0	0	0	0	0.109	0.15	0	0.884	0.905
GAK	VAMP7	0	0	0	0	0.094	0	0.9	0	0.905
HEXB	SDCBP	0	0	0	0	0.091	0	0.9	0	0.905
RNASET2	FTL	0	0	0	0	0	0	0.9	0.097	0.905
RPS27A	CHMP2B	0	0	0	0	0.062	0.07	0.9	0.042	0.905
RPS27A	CHMP2A	0	0	0	0	0.062	0.07	0.9	0.042	0.905
RPS27A	SH3GL1	0	0	0	0	0	0.097	0.9	0	0.905
RAP1A	FN1	0	0	0	0	0	0	0.9	0.098	0.905
HEXB	TUBB4B	0	0	0	0	0	0	0.9	0.091	0.905
LDLR	RAB5C	0	0	0	0	0.054	0	0.9	0.067	0.904
RAB5B	RAB5C	0	0	0.48	0.979	0.063	0.046	0.9	0.622	0.904
HNRNPD	PSMA3	0	0	0	0	0.064	0.057	0.9	0	0.904
RAB5C	SCARB2	0	0	0	0	0	0	0.9	0.08	0.904
APOA4	LRP8	0	0	0	0	0	0	0.9	0.087	0.904
CP	TIMP1	0	0	0	0	0.066	0	0.9	0.064	0.904
PRKCD	IFNG	0	0	0	0	0	0	0.9	0.086	0.904
TFRC	AP2A1	0	0	0	0	0.062	0	0.9	0.066	0.904
ENSSSCG00000005055	SLA-1	0	0	0	0	0	0	0.9	0.081	0.904
RAB5B	SCARB2	0	0	0	0	0	0	0.9	0.08	0.904
CEACAM1	FN1	0	0	0	0	0	0	0.9	0.085	0.904
RAP2A	ATP8A1	0	0	0	0	0.047	0.069	0.9	0.047	0.904
CEACAM1	THY1	0	0	0	0	0	0	0.9	0.082	0.904
TIMP1	ENSSSCG00000030371	0	0	0	0	0.062	0	0.9	0.066	0.904
CTSC	HEXB	0	0	0	0	0.063	0	0.9	0.063	0.904
TFRC	TCIRG1	0	0	0	0	0.067	0	0.9	0.062	0.904
GRN	AGA	0	0	0	0	0.063	0	0.9	0.066	0.904
TTR	NPC2	0	0	0	0	0	0.08	0.9	0	0.904
RAB5B	ENSSSCG00000005055	0	0	0	0	0	0.065	0.9	0.059	0.904
RPS27A	AP2A1	0	0	0	0	0.062	0.066	0.9	0	0.904
VCL	HP	0	0	0	0	0	0	0.9	0.087	0.904
AGA	CTSA	0	0	0	0	0.065	0	0.9	0.064	0.904
ENSSSCG00000030371	TUBB2A	0	0	0	0	0	0	0.9	0.08	0.904
FGA	YWHAB	0	0	0	0	0	0	0.9	0.087	0.904
CP	ENSSSCG00000010955	0	0	0	0	0	0	0.9	0.084	0.904
TUBB4B	IST1	0	0	0	0	0	0	0.9	0.08	0.904
DPP7	GCA	0	0	0	0	0	0	0.9	0.086	0.904
DPP7	AGA	0	0	0	0	0.08	0	0.9	0.044	0.904
CTSC	TMED2	0	0	0	0	0.062	0	0.9	0.062	0.904
FGA	FUCA2	0	0	0	0	0	0	0.9	0.087	0.904
RAP1A	ATP11B	0	0	0	0	0.057	0.069	0.9	0	0.904
MME	ENSSSCG00000022925	0	0	0	0	0	0	0.9	0.081	0.904
TPM3	TLN1	0	0	0	0	0.062	0	0.9	0.062	0.904
CTSC	IST1	0	0	0	0	0	0	0.9	0.078	0.903
GNS	HEXB	0	0	0	0	0.064	0	0.9	0.051	0.903
RAP1A	CPNE3	0	0	0	0	0	0	0.9	0.079	0.903
GAK	VAMP2	0	0	0	0	0.064	0	0.9	0.048	0.903
FGG	VCAN	0	0	0	0	0	0.074	0.9	0	0.903
VCAN	FGA	0	0	0	0	0	0.074	0.9	0	0.903
MME	SLA-1	0	0	0	0	0	0.069	0.9	0.046	0.903
THY1	VNN2	0	0	0	0	0	0	0.9	0.079	0.903
ATP8A1	ATP6V0C	0	0	0	0	0.06	0.048	0.9	0.052	0.903
ATP6V0C	CD63	0	0	0	0	0.062	0	0.9	0.052	0.903
CTSC	RNASET2	0	0	0	0	0.063	0	0.9	0.048	0.903
DPP7	FUCA1	0	0	0	0	0.074	0	0.9	0	0.903
SDCBP	RNASET2	0	0	0	0	0.062	0.055	0.9	0	0.903
CTSA	TUBB4B	0	0	0	0	0.062	0	0.9	0.052	0.903
UBE2V1	HUWE1	0	0	0	0	0.063	0	0.9	0.052	0.903
TFRC	SH3GL1	0	0	0	0	0.054	0	0.9	0.059	0.903
TUBB4B	ORM1	0	0	0	0	0	0	0.9	0.079	0.903
NTNG1	VNN2	0	0	0	0	0.063	0	0.9	0.048	0.903
RHOA	CD58	0	0	0	0	0.06	0	0.9	0.053	0.903
CCT8	CTSC	0	0	0	0	0.049	0	0.9	0.064	0.903
RPS27A	HNRNPD	0	0	0	0	0.062	0.057	0.9	0	0.903
PRKCD	ENSSSCG00000030371	0	0	0	0	0	0.07	0.9	0.046	0.903
PRKCD	NPC2	0	0	0	0	0.063	0	0.9	0.053	0.903
CTSC	FTL	0	0	0	0	0.066	0	0.9	0.053	0.903
VAMP7	SH3GL1	0	0	0	0	0	0	0.9	0.071	0.903
DPP7	HEXB	0	0	0	0	0.07	0	0.9	0	0.903
CD55	ENSSSCG00000005055	0	0	0	0	0.062	0	0.9	0.058	0.903
SNAP23	ATP6V1D	0	0	0	0	0	0	0.9	0.076	0.903
LDLR	AP2A1	0	0	0	0	0	0	0.9	0.062	0.902
CTSC	SDCBP	0	0	0	0	0.062	0.043	0.9	0	0.902
GNS	IST1	0	0	0	0	0.063	0	0.9	0	0.902
DPP7	FUCA2	0	0	0	0	0.064	0	0.9	0	0.902
TIMP1	NUCB1	0	0	0	0	0.062	0	0.9	0	0.902
CCT8	GNG10	0	0	0	0	0.062	0	0.9	0	0.902
A4GALT	HEXB	0	0	0	0	0.064	0	0.9	0.044	0.902
PRKCD	CTSA	0	0	0	0	0.062	0.045	0.9	0	0.902
DPP7	RNASET2	0	0	0	0	0.066	0	0.9	0	0.902
HEXB	FTL	0	0	0	0	0.062	0	0.9	0	0.902
PRKCD	GRN	0	0	0	0	0.063	0	0.9	0	0.902
GNS	DNASE2	0	0	0	0	0.062	0.044	0.9	0	0.902
SNAP23	ANO6	0	0	0	0	0.062	0	0.9	0	0.902
PRKCD	TUBB4B	0	0	0	0	0.048	0.058	0.9	0	0.902
MFI2	FGA	0	0	0	0	0.062	0	0.9	0	0.902
KPNB1	ERP44	0	0	0	0	0.063	0	0.9	0	0.902
RAB9B	ENSSSCG00000005055	0	0	0	0	0	0.058	0.9	0.044	0.902
GRN	TUBB4B	0	0	0	0	0	0	0.9	0.067	0.902
RAB18	DYNC1I2	0	0	0	0	0.063	0	0.9	0	0.902
PLG	A1BG	0	0	0	0	0.066	0	0.9	0.044	0.902
PTPN6	CST3	0	0	0	0	0.062	0	0.9	0	0.902
RAB5C	ATP8A1	0	0	0	0	0	0.059	0.9	0.043	0.902
CTSA	FTL	0	0	0	0	0.062	0	0.9	0	0.902
TMED9	NAPA	0	0	0	0	0.062	0	0.9	0	0.902
FUCA1	CTSC	0	0	0	0	0.062	0	0.9	0	0.902
VAMP7	SCARB2	0	0	0	0	0.062	0	0.9	0.047	0.902
NAPG	TMED10	0	0	0	0	0.063	0	0.9	0	0.902
DYNC1I2	COPA	0	0	0	0	0.063	0	0.9	0	0.902
GCA	SDCBP	0	0	0	0	0.063	0	0.9	0	0.902
FTL	ENSSSCG00000030371	0	0	0	0	0	0	0.9	0.061	0.902
KPNB1	VCL	0	0	0	0	0.063	0	0.9	0	0.902
ENPP3	PGM2	0	0	0	0	0.063	0	0.9	0.042	0.902
LDLR	VAMP2	0	0	0	0	0.054	0	0.9	0.053	0.902
ORM1	TUBB2A	0	0	0	0	0	0	0.9	0.067	0.902
COPA	NAPA	0	0	0	0	0	0.068	0.9	0	0.902
TIMP1	FUCA2	0	0	0	0	0.064	0	0.9	0	0.902
CCT8	AGA	0	0	0	0	0.062	0	0.9	0	0.902
DPP7	ENSSSCG00000030371	0	0	0	0	0	0.065	0.9	0.042	0.902
DYNC1I2	TMED10	0	0	0	0	0.066	0	0.9	0	0.902
FUCA1	SDCBP	0	0	0	0	0.062	0	0.9	0	0.902
FUCA1	ENSSSCG00000030371	0	0	0	0	0.062	0	0.9	0	0.902
GNS	TUBB2A	0	0	0	0	0	0	0.9	0.065	0.902
PSAP	CD63	0	0	0	0	0.063	0	0.9	0	0.902
SDCBP	FUCA2	0	0	0	0	0.062	0	0.9	0	0.902
TPM3	TPM1	0	0	0	0.961	0.062	0	0.9	0.23	0.902
CTSS	HP	0.042	0	0	0	0.062	0.043	0.9	0.044	0.902
FTL	NPC2	0	0	0	0	0.065	0	0.9	0.043	0.902
FTL	TUBB2A	0	0	0	0	0.062	0	0.9	0	0.902
DPP7	TTR	0	0	0	0	0.062	0	0.9	0	0.902
PSMD2	HNRNPD	0	0	0	0	0.062	0	0.9	0	0.902
GDI1	TRAPPC8	0	0	0	0	0.063	0	0.9	0	0.902
RAB5C	PIGR	0	0	0	0	0	0	0.9	0.062	0.902
RHOA	GNG10	0	0	0	0	0.062	0.043	0.9	0	0.902
GNS	SDCBP	0	0	0	0	0.062	0	0.9	0	0.902
SDCBP	IST1	0	0	0	0	0.062	0	0.9	0.048	0.902
SDCBP	NPC2	0	0	0	0	0.063	0	0.9	0	0.902
AGA	SDCBP	0	0	0	0	0.067	0	0.9	0	0.902
PSMD11	HNRNPD	0	0	0	0	0.062	0	0.9	0	0.902
COPB2	KIF21A	0	0	0	0.543	0.062	0	0.9	0	0.902
DYNC1I2	HSPCB	0	0	0	0	0.062	0	0.9	0.043	0.902
PRKCD	TTR	0	0	0	0	0	0	0.9	0.062	0.902
BLVRB	ACP5	0	0	0	0	0.063	0	0.9	0	0.902
TUBB4B	FTL	0	0	0	0	0.062	0	0.9	0	0.902
RAP2A	SNAP23	0	0	0	0	0.054	0.053	0.9	0.042	0.902
THY1	NTNG1	0	0	0	0	0.063	0	0.9	0	0.902
PRKCD	GCA	0	0	0	0	0.063	0	0.9	0	0.902
RAP2A	ATP6V1D	0	0	0	0	0.048	0	0.9	0.057	0.902
DYNC1I2	TMED2	0	0	0	0	0.062	0	0.9	0	0.902
TMED2	NAPA	0	0	0	0	0.062	0	0.9	0	0.902
FN1	NUCB1	0	0	0	0	0.063	0	0.9	0.044	0.902
TUBB4B	ENSSSCG00000030371	0	0	0	0	0	0	0.9	0.064	0.902
FUCA1	FTL	0	0	0	0	0.059	0	0.9	0.047	0.902
RAP2A	ATP6V0C	0	0	0	0	0	0.062	0.9	0	0.902
ERP44	NEU1	0.069	0	0	0	0	0	0.9	0	0.902
DPP7	GNS	0	0	0	0	0.062	0	0.9	0	0.902
AGA	RNASET2	0	0	0	0	0.067	0	0.9	0	0.902
CTSC	FUCA2	0	0	0	0	0.062	0	0.9	0	0.902
FUCA2	NUCB1	0	0	0	0	0	0	0.9	0.063	0.902
PRKCD	CTSC	0	0	0	0	0.063	0	0.9	0	0.902
AGA	NPC2	0	0	0	0	0.063	0	0.9	0	0.902
GRN	FUCA2	0	0	0	0	0.062	0	0.9	0	0.902
COPA	KIF21A	0	0	0	0	0.062	0	0.9	0	0.902
PRKCD	TUBB2A	0	0	0	0	0.048	0.058	0.9	0	0.902
PTPN6	HP	0	0	0	0	0.062	0	0.9	0	0.902
CTSC	NAPA	0	0	0	0	0	0	0.9	0.062	0.902
ATP8A1	CPNE3	0	0	0	0	0.054	0	0.9	0.048	0.902
GRN	TUBB2A	0	0	0	0	0	0	0.9	0.067	0.902
NAPG	COPA	0	0	0	0	0.062	0	0.9	0	0.902
LDLR	SH3GL1	0	0	0	0	0.062	0	0.9	0	0.902
PRKCD	FUCA1	0	0	0	0	0.062	0	0.9	0	0.902
PSAP	RAP1A	0	0	0	0	0.062	0	0.9	0.047	0.902
CCT8	ENSSSCG00000030371	0	0	0	0	0.062	0	0.9	0	0.902
TTR	CTSA	0	0	0	0	0.062	0	0.9	0	0.902
RPS27A	RAB5A	0	0	0	0	0.051	0	0.9	0.057	0.902
CCT4	GNG10	0	0	0	0	0.062	0	0.9	0	0.902
IST1	NPC2	0	0	0	0	0.063	0	0.9	0	0.902
DPP7	PRKCD	0	0	0	0	0.062	0	0.9	0.047	0.902
VCAN	ENSSSCG00000010955	0	0	0	0	0.062	0	0.9	0	0.902
ITGAV	ANO6	0	0	0	0	0.062	0	0.9	0	0.902
PSMD3	HNRNPD	0	0	0	0	0.062	0	0.9	0	0.902
RPS27A	CHMP4C	0	0	0	0	0.062	0	0.9	0	0.902
NAPG	TMED2	0	0	0	0	0.062	0	0.9	0	0.902
CEACAM1	PIGR	0	0	0	0	0.062	0	0.9	0	0.902
F2	LPAR3	0	0	0	0	0	0	0.9	0.061	0.902
PSAP	RAB5C	0	0	0	0	0.063	0	0.9	0	0.902
RPS27A	RAB5B	0	0	0	0	0.051	0	0.9	0.057	0.902
RAB9B	NAPG	0	0	0	0	0.062	0	0.9	0	0.902
ATP11B	CPNE3	0	0	0	0	0.066	0	0.9	0	0.902
FN1	FUCA2	0	0	0	0	0.063	0	0.9	0	0.902
ENPP3	CD38	0	0	0	0	0.056	0	0.9	0.051	0.902
ATP8A1	SNAP23	0	0	0	0	0	0.065	0.9	0	0.902
GCA	IST1	0	0	0	0	0.046	0	0.9	0.064	0.902
FUCA2	ENSSSCG00000030371	0	0	0	0	0.062	0	0.9	0	0.902
PSAP	GBI1	0	0	0	0	0.062	0	0.9	0	0.902
RAP1A	ATP6V0C	0	0	0	0	0	0.062	0.9	0	0.902
GNS	TUBB4B	0	0	0	0	0	0	0.9	0.065	0.902
PRKCD	HEXB	0	0	0	0	0.063	0	0.9	0	0.902
GCA	ENSSSCG00000030371	0	0	0	0	0	0	0.9	0.066	0.902
SDCBP	FTL	0	0	0	0	0.062	0.045	0.9	0	0.902
VCL	YWHAB	0	0	0	0	0.062	0.047	0.9	0	0.902
ENSSSCG00000022925	RAP2A	0	0	0	0	0.052	0	0.9	0	0.901
ITGAV	RAP2A	0	0	0	0	0.058	0	0.9	0	0.901
HP	NEU1	0	0	0	0	0	0	0.9	0.052	0.901
MFI2	VNN2	0	0	0	0	0.051	0	0.9	0	0.901
HEXB	ENSSSCG00000030371	0	0	0	0	0.058	0	0.9	0	0.901
ENSSSCG00000022925	RAB18	0	0	0	0	0	0	0.9	0.051	0.901
SCARB2	AP2A1	0	0	0	0	0	0	0.9	0.059	0.901
RHOA	CD55	0	0	0	0	0	0	0.9	0.058	0.901
DPP7	FTL	0	0	0	0	0.054	0	0.9	0	0.901
B3GNT7	MUC4	0	0	0	0	0	0	0.9	0.058	0.901
AGA	FTL	0	0	0	0	0.055	0	0.9	0	0.901
PRKCD	IST1	0	0	0	0	0.055	0	0.9	0	0.901
RAP1A	FGG	0	0	0	0	0	0.053	0.9	0	0.901
TTR	TUBB4B	0	0	0	0	0	0	0.9	0.053	0.901
CTSC	TMED10	0	0	0	0	0.06	0	0.9	0	0.901
RAB5B	LDLR	0	0	0	0	0	0	0.9	0.053	0.901
VCAN	NUCB1	0	0	0	0	0	0	0.9	0.059	0.901
RAP1A	FGB	0	0	0	0	0	0.053	0.9	0	0.901
TFRC	ATP6V0C	0	0	0	0	0.052	0	0.9	0	0.901
NAPG	TMED9	0	0	0	0	0.055	0	0.9	0	0.901
CCT8	SDCBP	0	0	0	0	0	0.052	0.9	0	0.901
GNS	FTL	0	0	0	0	0.051	0	0.9	0	0.901
TTR	TUBB2A	0	0	0	0	0	0	0.9	0.053	0.901
KRAS	FGB	0	0	0	0	0	0.053	0.9	0.044	0.901
ENSSSCG00000022925	RAB5B	0	0	0	0	0.05	0	0.9	0.047	0.901
TTR	CTSC	0	0	0	0	0.048	0	0.9	0.047	0.901
RAB5C	CPNE3	0	0	0	0	0	0	0.9	0.053	0.901
CST3	ORM1	0	0	0	0	0	0	0.9	0.059	0.901
PADI2	GCA	0	0	0	0	0.054	0	0.9	0	0.901
RAP1A	FGA	0	0	0	0	0	0.053	0.9	0.044	0.901
RAB5C	ATP11B	0	0	0	0	0	0.059	0.9	0.042	0.901
TTR	GNS	0	0	0	0	0	0	0.9	0.058	0.901
VCL	ERP44	0	0	0	0	0	0.059	0.9	0	0.901
YWHAB	TLN1	0	0	0	0	0	0	0.9	0.053	0.901
ATP8A1	CD63	0	0	0	0	0	0	0.9	0.058	0.901
ENPP3	ACP2	0	0	0	0	0	0	0.9	0.059	0.901
CST3	MFI2	0	0	0	0	0	0	0.9	0.054	0.901
CPNE3	CD63	0	0	0	0	0	0	0.9	0.051	0.901
ATP11B	ATP8A1	0	0	0	0.855	0.05	0	0.9	0.111	0.901
NUCB1	APOE	0	0	0	0	0	0	0.9	0.051	0.901
VAMP7	GNS	0	0	0	0	0.053	0	0.9	0	0.901
CTSA	ENSSSCG00000030371	0	0	0	0	0.048	0	0.9	0.053	0.901
PADI2	TTR	0	0	0	0	0	0	0.9	0.059	0.901
CTSS	ORM1	0	0	0	0	0.056	0	0.9	0	0.901
EIF5A	RPL4	0.059	0	0	0	0.777	0.493	0	0.185	0.901
FGG	KRAS	0	0	0	0	0	0.053	0.9	0.044	0.901
TFRC	ATP6V1C1	0	0	0	0	0	0	0.9	0	0.9
VAMP2	DNASE2	0	0	0	0	0	0	0.9	0.046	0.9
CD55	TMED2	0	0	0	0	0	0	0.9	0	0.9
ENSSSCG00000022925	ENSSSCG00000005055	0	0	0	0	0	0	0.9	0.043	0.9
FUCA1	IST1	0	0	0	0	0	0	0.9	0	0.9
MFI2	ENSSSCG00000010955	0	0	0	0	0	0	0.9	0	0.9
RAB9B	CD55	0	0	0	0	0	0	0.9	0	0.9
PADI2	TUBB2A	0	0	0	0	0	0	0.9	0	0.9
TIMP1	FGA	0	0	0	0	0	0	0.9	0	0.9
RPS27A	VPS37B	0	0	0	0	0	0	0.9	0	0.9
ENSSSCG00000010955	FUCA2	0	0	0	0	0	0	0.9	0	0.9
CTSA	SDCBP	0	0	0	0	0	0	0.9	0	0.9
DPP7	CCT8	0	0	0	0	0	0	0.9	0	0.9
CEACAM1	NTNG1	0	0	0	0	0	0	0.9	0	0.9
RAB18	CD55	0	0	0	0	0	0	0.9	0	0.9
RHOA	SLA-1	0	0	0	0	0	0	0.9	0	0.9
ENSSSCG00000022925	ANO6	0	0	0	0	0	0	0.9	0	0.9
NAPG	CD55	0	0	0	0	0	0	0.9	0	0.9
PADI2	SDCBP	0	0	0	0	0	0	0.9	0	0.9
PADI2	FUCA2	0	0	0	0	0	0	0.9	0	0.9
RAP1A	CD63	0	0	0	0	0	0	0.9	0	0.9
CD55	NAPA	0	0	0	0	0	0	0.9	0	0.9
CD55	COPA	0	0	0	0	0	0	0.9	0	0.9
TFRC	ATP6V1E1	0	0	0	0	0	0	0.9	0	0.9
FGA	NUCB1	0	0	0	0	0	0	0.9	0	0.9
FAM3C	CLEC3B	0	0	0	0	0	0	0.9	0	0.9
PSAP	PIGR	0	0	0	0	0	0	0.9	0.044	0.9
TUBB4B	FUCA2	0	0	0	0	0	0	0.9	0	0.9
RNASET2	TUBB2A	0	0	0	0	0	0	0.9	0	0.9
MME	RAB5B	0	0	0	0	0	0	0.9	0	0.9
ENSSSCG00000022925	ATP6V0C	0	0	0	0	0.048	0	0.9	0.042	0.9
PRKCD	GNS	0	0	0	0	0	0	0.9	0	0.9
ORM1	ERP44	0	0	0	0	0	0	0.9	0	0.9
FGG	TIMP1	0	0	0	0	0	0	0.9	0	0.9
GCA	FTL	0	0	0	0	0	0	0.9	0	0.9
CCT8	GRN	0	0	0	0	0	0	0.9	0	0.9
DYNC1I2	CD55	0	0	0	0	0	0	0.9	0	0.9
ENSSSCG00000014810	TMED2	0	0	0	0	0	0	0.9	0	0.9
VCL	ORM1	0	0	0	0	0	0	0.9	0	0.9
HEXB	IST1	0	0	0	0	0	0	0.9	0	0.9
KPNB1	ORM1	0	0	0	0	0	0	0.9	0.044	0.9
ORM1	FTL	0	0	0	0	0	0	0.9	0	0.9
PRKCD	FTL	0	0	0	0	0	0	0.9	0	0.9
PADI2	CTSA	0	0	0	0	0	0	0.9	0	0.9
SDCBP	ENSSSCG00000030371	0	0	0	0	0	0	0.9	0	0.9
CD55	ENSSSCG00000014810	0	0	0	0	0	0	0.9	0	0.9
GCA	TTR	0	0	0	0	0	0	0.9	0	0.9
CEACAM1	ATP6V1D	0	0	0	0	0	0	0.9	0	0.9
GCA	TUBB4B	0	0	0	0	0	0	0.9	0	0.9
ATP6V0C	ANO6	0	0	0	0	0	0	0.9	0	0.9
MME	RAB18	0	0	0	0	0	0	0.9	0	0.9
VAMP2	FTL	0	0	0	0	0	0	0.9	0	0.9
IST1	ENSSSCG00000030371	0	0	0	0	0	0	0.9	0	0.9
PADI2	RNASET2	0	0	0	0	0	0	0.9	0	0.9
SDCBP	ORM1	0	0	0	0	0	0	0.9	0	0.9
RAB18	SLA-1	0	0	0	0	0	0	0.9	0	0.9
NAPG	ENSSSCG00000014810	0	0	0	0	0	0	0.9	0	0.9
GNG10	ITPR3	0	0	0	0	0	0	0.9	0.049	0.9
FUCA1	TUBB4B	0	0	0	0	0	0	0.9	0.042	0.9
ENSSSCG00000010955	NUCB1	0	0	0	0	0	0	0.9	0	0.9
NAPG	CTSC	0	0	0	0	0	0	0.9	0	0.9
CCT8	FTL	0	0	0	0	0	0	0.9	0	0.9
CTSA	ORM1	0	0	0	0	0	0	0.9	0	0.9
TMED10	KIF21A	0	0	0	0	0	0	0.9	0	0.9
DPP7	TUBB4B	0	0	0	0	0	0.042	0.9	0	0.9
GRN	IST1	0	0	0	0	0	0	0.9	0	0.9
TFRC	ATP6V1C2	0	0	0	0	0	0	0.9	0	0.9
FUCA2	TUBB2A	0	0	0	0	0	0	0.9	0	0.9
TIMP1	MFI2	0	0	0	0	0	0	0.9	0.044	0.9
GNS	ENSSSCG00000030371	0	0	0	0	0	0	0.9	0	0.9
PADI2	TUBB4B	0	0	0	0	0	0	0.9	0	0.9
VCAN	CST3	0	0	0	0	0	0	0.9	0	0.9
FUCA1	PADI2	0	0	0	0	0	0	0.9	0	0.9
CEACAM1	ATP6V0C	0	0	0	0	0	0	0.9	0	0.9
ENSSSCG00000014810	COPB2	0	0	0	0	0	0	0.9	0.044	0.9
ORM1	RNASET2	0	0	0	0	0.046	0	0.9	0	0.9
FGG	ENSSSCG00000010955	0	0	0	0	0	0	0.9	0	0.9
HEXB	ORM1	0	0	0	0	0	0	0.9	0	0.9
DPP7	IST1	0	0	0	0	0.049	0	0.9	0	0.9
CCT8	HEXB	0	0	0	0	0	0	0.9	0	0.9
PSAP	LPAR3	0	0	0	0	0	0	0.9	0	0.9
FGG	YWHAB	0	0	0	0	0	0	0.9	0	0.9
PADI2	GRN	0	0	0	0	0	0	0.9	0	0.9
CTSC	ENSSSCG00000014810	0	0	0	0	0	0	0.9	0	0.9
RAB5B	SLA-1	0	0	0	0	0	0	0.9	0	0.9
GRN	SDCBP	0	0	0	0	0	0	0.9	0	0.9
TUBB4B	RNASET2	0	0	0	0	0	0	0.9	0	0.9
GCA	RNASET2	0	0	0	0	0	0	0.9	0	0.9
RAP2A	ANO6	0	0	0	0	0	0	0.9	0	0.9
ENSSSCG00000022925	ATP8A1	0	0	0	0	0	0	0.9	0.044	0.9
ENSSSCG00000014810	COPA	0	0	0	0	0	0	0.9	0	0.9
CEACAM1	CPNE3	0	0	0	0	0	0	0.9	0	0.9
CTSC	ORM1	0	0	0	0	0	0	0.9	0	0.9
ERP44	HP	0	0	0	0	0	0.042	0.9	0	0.9
ENSSSCG00000022925	SLA-1	0	0	0	0	0	0	0.9	0	0.9
CEACAM1	SNAP23	0	0	0	0	0	0	0.9	0	0.9
TTR	HEXB	0	0	0	0	0	0	0.9	0	0.9
RAP1A	CEACAM1	0	0	0	0	0	0	0.9	0	0.9
CST3	ENSSSCG00000010955	0	0	0	0	0	0	0.9	0	0.9
ENSSSCG00000014810	TMED9	0	0	0	0	0	0	0.9	0	0.9
FGG	VCL	0	0	0	0	0	0	0.9	0	0.9
PADI2	AGA	0	0	0	0	0	0	0.9	0	0.9
VCL	FGB	0	0	0	0	0	0	0.9	0	0.9
PRKCD	AGA	0	0	0	0	0	0	0.9	0	0.9
RAB9B	ENSSSCG00000022925	0	0	0	0	0.049	0	0.9	0	0.9
ENSSSCG00000022925	CEACAM1	0	0	0	0	0	0	0.9	0	0.9
PRKCD	PADI2	0	0	0	0	0	0	0.9	0.046	0.9
FUCA1	ORM1	0	0	0	0	0	0	0.9	0	0.9
PSAP	CPNE3	0	0	0	0	0	0	0.9	0	0.9
AGA	IST1	0	0	0	0	0	0	0.9	0	0.9
GCA	NPC2	0	0	0	0	0	0	0.9	0	0.9
MFI2	NUCB1	0	0	0	0	0	0	0.9	0	0.9
MME	RAB9B	0	0	0	0	0	0	0.9	0	0.9
CCT8	GNS	0	0	0	0	0	0	0.9	0	0.9
PIGR	CPNE3	0	0	0	0	0	0	0.9	0	0.9
PIGR	ATP8A1	0	0	0	0	0	0	0.9	0	0.9
HP	LTA4H	0	0	0	0	0	0.046	0.9	0	0.9
ENSSSCG00000010955	FGA	0	0	0	0	0	0	0.9	0	0.9
PADI2	HEXB	0	0	0	0	0	0	0.9	0	0.9
ENPP3	UCK	0	0	0	0	0.047	0	0.9	0	0.9
FUCA1	CCT8	0	0	0	0	0	0	0.9	0	0.9
GNS	AGA	0	0	0	0	0.05	0	0.9	0	0.9
CP	FUCA2	0	0	0	0	0	0	0.9	0	0.9
FUCA1	GCA	0	0	0	0	0.048	0	0.9	0	0.9
PADI2	IST1	0	0	0	0	0	0	0.9	0	0.9
CEACAM1	ATP11B	0	0	0	0	0	0	0.9	0	0.9
ATP6V1D	ANO6	0	0	0	0	0	0	0.9	0	0.9
ORM1	IST1	0	0	0	0	0	0	0.9	0	0.9
VAMP7	FTL	0	0	0	0	0	0	0.9	0	0.9
PRKCD	CCT8	0	0	0	0	0	0	0.9	0	0.9
VCAN	MFI2	0	0	0	0	0.048	0	0.9	0	0.9
ORM1	NEU1	0	0	0	0	0	0	0.9	0	0.9
CCT8	IST1	0	0	0	0	0	0	0.9	0	0.9
PADI2	FTL	0	0	0	0	0	0	0.9	0	0.9
PSAP	CEACAM1	0	0	0	0	0	0	0.9	0	0.9
TTR	CCT8	0	0	0	0	0	0	0.9	0	0.9
CD55	TMED10	0	0	0	0	0	0	0.9	0	0.9
PADI2	NPC2	0	0	0	0	0	0	0.9	0	0.9
AGA	TUBB4B	0	0	0	0	0	0	0.9	0	0.9
FUCA1	TUBB2A	0	0	0	0	0	0	0.9	0.042	0.9
ORM1	FUCA2	0	0	0	0	0	0	0.9	0	0.9
GCA	HEXB	0	0	0	0	0	0	0.9	0	0.9
MME	RHOA	0	0	0	0	0	0	0.9	0.046	0.9
DPP7	TUBB2A	0	0	0	0	0	0.042	0.9	0	0.9
ITGAV	ATP6V1D	0	0	0	0	0.048	0	0.9	0	0.9
CST3	FUCA2	0	0	0	0	0	0	0.9	0.048	0.9
GCA	CTSA	0	0	0	0	0.048	0	0.9	0	0.9
FUCA2	IST1	0	0	0	0	0	0	0.9	0	0.9
TIMP1	FGB	0	0	0	0	0	0	0.9	0	0.9
PADI2	ENSSSCG00000030371	0	0	0	0	0	0	0.9	0	0.9
CCT8	RNASET2	0	0	0	0	0	0	0.9	0	0.9
GNS	ORM1	0	0	0	0	0	0	0.9	0	0.9
CEACAM1	MFI2	0	0	0	0	0	0	0.9	0	0.9
BLVRB	ACP2	0	0	0	0	0	0	0.9	0	0.9
RPS27A	LDLR	0	0	0	0	0	0	0.9	0	0.9
PTPN6	NEU1	0	0	0	0	0	0	0.9	0	0.9
PTPN6	ORM1	0	0	0	0	0	0	0.9	0	0.9
PSAP	GNG10	0	0	0	0	0	0	0.9	0	0.9
RAB9B	CD58	0	0	0	0	0	0	0.9	0	0.9
FTL	IST1	0	0	0	0	0	0	0.9	0	0.9
TTR	SDCBP	0	0	0	0	0	0	0.9	0	0.9
ATP8A1	ATP6V1D	0	0	0	0	0	0.047	0.9	0.044	0.9
KPNB1	HP	0	0	0	0	0	0	0.9	0	0.9
GRN	ORM1	0	0	0	0	0	0	0.9	0	0.9
RAB18	CD58	0	0	0	0	0	0	0.9	0	0.9
CP	NUCB1	0	0	0	0	0	0	0.9	0	0.9
DYNC1I2	TMED9	0	0	0	0	0.048	0	0.9	0	0.9
GCA	TUBB2A	0	0	0	0	0	0	0.9	0	0.9
DYNC1I2	ENSSSCG00000014810	0	0	0	0	0	0	0.9	0	0.9
TIMP1	A1BG	0	0	0	0	0	0	0.9	0	0.9
TFRC	ATP6V1D	0	0	0	0	0	0	0.9	0	0.9
FN1	ENSSSCG00000010955	0	0	0	0	0	0	0.9	0	0.9
FGG	MFI2	0	0	0	0	0.05	0	0.9	0	0.9
PTPN6	ERP44	0	0	0	0	0	0.043	0.9	0	0.9
GCA	ORM1	0	0	0	0	0	0	0.9	0	0.9
GCA	GNS	0	0	0	0	0	0	0.9	0	0.9
PRKCD	ORM1	0	0	0	0	0	0	0.9	0	0.9
FGG	FUCA2	0	0	0	0	0	0	0.9	0.043	0.9
NAPG	ARL1	0	0	0	0	0.048	0	0.9	0	0.9
CST3	LTA4H	0	0	0	0	0	0	0.9	0	0.9
NAPG	COPB2	0	0	0	0	0	0	0.9	0	0.9
FUCA2	FTL	0	0	0	0	0	0	0.9	0.047	0.9
TTR	RNASET2	0	0	0	0	0	0	0.9	0	0.9
ORM1	NPC2	0	0	0	0	0	0	0.9	0.043	0.9
VAMP7	DNASE2	0	0	0	0	0	0	0.9	0	0.9
PADI2	CCT8	0	0	0	0	0	0	0.9	0	0.9
ENSSSCG00000022925	ATP6V1D	0	0	0	0	0	0	0.9	0	0.9
TMED9	KIF21A	0	0	0	0	0	0	0.9	0	0.9
TIMP1	ENSSSCG00000010955	0	0	0	0	0	0	0.9	0	0.9
VCAN	FUCA2	0	0	0	0	0	0	0.9	0	0.9
PIGR	ATP6V0C	0	0	0	0	0	0	0.9	0	0.9
SH3GL1	SCARB2	0	0	0	0	0	0	0.9	0	0.9
RAB5B	CD58	0	0	0	0	0	0	0.9	0	0.9
F2	GNG10	0	0	0	0	0	0	0.9	0	0.9
PIGR	ATP11B	0	0	0	0	0	0	0.9	0	0.9
ALB	FUCA2	0	0	0	0	0	0	0.9	0	0.9
HNRNPM	DDX39B	0.043	0	0	0	0.808	0.151	0	0.436	0.9
CP	VCAN	0	0	0	0	0	0	0.9	0	0.9
AGA	TUBB2A	0	0	0	0	0	0	0.9	0	0.9
NPC2	TUBB2A	0	0	0	0	0	0	0.9	0	0.9
TTR	IST1	0	0	0	0	0	0	0.9	0	0.9
VCL	NEU1	0	0	0	0	0.05	0	0.9	0	0.9
PADI2	ORM1	0	0	0	0	0	0	0.9	0	0.9
CST3	FGA	0	0	0	0	0	0	0.9	0.046	0.9
ATP11B	CD63	0	0	0	0	0	0	0.9	0.047	0.9
GNS	RNASET2	0	0	0	0	0	0	0.9	0	0.9
RPS27A	VPS37C	0	0	0	0	0	0	0.9	0	0.9
CEACAM1	ATP8A1	0	0	0	0	0	0	0.9	0	0.9
CCT5	GNG10	0	0	0	0	0	0	0.9	0	0.9
CEACAM1	ANO6	0	0	0	0	0	0	0.9	0	0.9
AGA	ENSSSCG00000030371	0	0	0	0	0	0	0.9	0	0.9
CEACAM1	RAP2A	0	0	0	0	0	0	0.9	0	0.9
CEACAM1	RAB5C	0	0	0	0	0	0	0.9	0	0.9
TUBB4B	NPC2	0	0	0	0	0	0	0.9	0	0.9
TTR	FUCA2	0	0	0	0	0	0	0.9	0	0.9
RPS27A	F11R	0	0	0	0	0	0	0.9	0	0.9
RPS27A	SCARB2	0	0	0	0	0	0	0.9	0.045	0.9
DPP7	ORM1	0	0	0	0	0	0	0.9	0	0.9
ENSSSCG00000014810	NAPA	0	0	0	0	0	0	0.9	0	0.9
THY1	MFI2	0	0	0	0	0	0	0.9	0	0.9
PSAP	ATP11B	0	0	0	0	0.048	0	0.9	0	0.9
GCA	CCT8	0	0	0	0	0	0	0.9	0	0.9
TIMP1	ORM1	0	0	0	0	0	0	0.9	0.043	0.9
ATP6V0C	CPNE3	0	0	0	0	0	0	0.9	0	0.9
FGB	YWHAB	0	0	0	0	0	0	0.9	0	0.9
PPAP2C	GBA	0	0	0	0	0	0	0.9	0	0.9
FGG	NUCB1	0	0	0	0	0	0	0.9	0	0.9
RNASET2	ENSSSCG00000030371	0	0	0	0	0	0	0.9	0	0.9
MFI2	FUCA2	0	0	0	0	0	0	0.9	0	0.9
KPNB1	NEU1	0	0	0	0	0	0	0.9	0	0.9
CCT8	FUCA2	0	0	0	0	0	0	0.9	0	0.9
FGG	CST3	0	0	0	0	0	0	0.9	0	0.9
CD55	TMED9	0	0	0	0	0	0	0.9	0	0.9
TECR	ACOT7	0	0	0	0	0	0	0.9	0	0.9
RAB18	ENSSSCG00000005055	0	0	0	0	0	0	0.9	0	0.9
PADI2	CTSC	0	0	0	0	0	0	0.9	0	0.9
MFI2	NTNG1	0	0	0	0	0	0	0.9	0	0.9
CEACAM1	ITGAV	0	0	0	0	0	0	0.9	0	0.9
PADI2	GNS	0	0	0	0	0	0	0.9	0	0.9
ENSSSCG00000022925	CD58	0	0	0	0	0	0	0.9	0	0.9
CCT8	ORM1	0	0	0	0	0	0	0.9	0	0.9
VCL	FGA	0	0	0	0	0	0	0.9	0	0.9
CEACAM1	ITGA5	0	0	0	0	0	0	0.9	0	0.9
PRKCD	FUCA2	0	0	0	0	0	0	0.9	0	0.9
TTR	AGA	0	0	0	0	0	0	0.9	0	0.9
GCA	FUCA2	0	0	0	0	0.048	0	0.9	0	0.9
AGA	ORM1	0	0	0	0	0	0	0.9	0	0.9
CCT8	CTSA	0	0	0	0	0	0	0.9	0	0.9
ITGAV	ATP8A1	0	0	0	0	0	0.046	0.9	0.044	0.9
DPP7	PADI2	0	0	0	0	0	0	0.9	0	0.9
DPP7	SDCBP	0	0	0	0	0	0	0.9	0	0.9
CD55	COPB2	0	0	0	0	0	0	0.9	0	0.9
GNS	VAMP2	0	0	0	0	0	0	0.9	0	0.9
PSAP	ATP8A1	0	0	0	0	0.048	0	0.9	0	0.9
RNASET2	IST1	0	0	0	0	0	0	0.9	0	0.9
SNAP23	SLA-1	0	0	0	0	0	0	0.9	0	0.9
RPS19	RPL13A	0	0	0.257	0	0.519	0.629	0	0.332	0.899
RPS4	RPS6	0	0	0	0	0.525	0.647	0	0.446	0.899
VPS16	VPS39	0	0	0	0	0.121	0.575	0	0.753	0.899
RPS27A	EIF5A	0	0	0	0	0.751	0.464	0	0.308	0.899
FN1	ITGB6	0	0	0	0	0.063	0.362	0.8	0.25	0.898
TPM3	ACTC1	0	0	0	0	0.086	0.419	0.8	0.138	0.896
ILK	ITGA5	0	0	0	0	0.065	0.183	0.8	0.401	0.896
LRP2	APOE	0	0	0	0	0.082	0.183	0.8	0.387	0.895
RPL13A	GAPDH	0	0	0	0	0.067	0.191	0.72	0.56	0.894
RPS24	RPS6	0.099	0	0.282	0	0.497	0.601	0	0.305	0.893
RPS3	EEF1A1	0	0	0	0	0.496	0.737	0	0.258	0.893
RPS6	RPS18	0	0	0	0	0.557	0.647	0	0.368	0.892
RPS3A	RPS6	0	0	0	0	0.495	0.601	0	0.507	0.892
PSMA3	PSME2	0	0	0	0	0.107	0.65	0	0.679	0.891
PDHA1	TALDO1	0	0	0	0	0.091	0	0.8	0.451	0.891
RPL9	CCT4	0	0	0.42	0	0.806	0	0	0.08	0.887
STAT5B	ERBB4	0	0	0	0	0	0.338	0.8	0.21	0.886
TNPO1	HNRNPM	0	0	0	0	0.082	0.824	0	0.352	0.886
RPS3	CCT4	0	0	0.308	0	0.807	0.102	0	0.164	0.886
EEF1A1	RPS8	0	0	0	0	0.486	0.74	0	0.221	0.886
RPS19	RPS6	0	0	0	0	0.519	0.647	0	0.384	0.886
TTR	ALB	0	0	0	0	0.248	0.051	0	0.851	0.884
RPL8	EIF5A	0	0	0	0	0.671	0.589	0	0.212	0.884
GAK	HSPA4	0	0	0	0	0.064	0.638	0	0.681	0.882
HPX	HP	0	0	0	0	0.299	0.043	0	0.834	0.879
EIF5A	RPS8	0	0	0	0	0.8	0.423	0	0.042	0.879
CCT4	PSMA3	0	0	0.317	0	0.807	0.127	0	0.065	0.878
RPL35A	RPS6	0	0	0	0	0.516	0.647	0	0.344	0.878
SOD1	TXN	0	0	0	0	0.456	0.187	0	0.746	0.877
STIP1	HSPA4	0	0	0	0	0.558	0.359	0	0.595	0.875
VTA1	IST1	0	0	0	0	0.084	0.751	0	0.491	0.873
RPL7A	EEF1A1	0	0	0	0	0.481	0.737	0	0.144	0.872
PRDX2	CAT	0.056	0	0	0	0.319	0.56	0	0.6	0.871
EIF5A	RPS18	0.172	0	0	0	0.506	0.589	0	0.325	0.871
MME	MEP1B	0	0	0	0	0.062	0	0.8	0.363	0.87
KRAS	GBI1	0	0	0	0	0.105	0.174	0.8	0.225	0.87
TALDO1	PGM2	0.12	0	0	0	0.104	0	0.8	0.263	0.868
ATP6V1C2	ATP6V1C1	0	0	0	0.964	0	0.358	0.8	0.601	0.868
DPP4	MEP1B	0	0	0	0	0.068	0	0.8	0.351	0.868
HSPA4	DNAJA1	0.043	0	0.419	0	0.364	0.353	0	0.508	0.867
RPL8	CCT4	0	0	0.412	0	0.761	0	0	0.131	0.867
CCT4	RPL4	0	0	0.296	0	0.804	0	0	0.099	0.865
SOD1	PRDX2	0	0	0	0	0.301	0.612	0	0.545	0.865
TNPO1	HNRNPD	0	0	0	0	0.062	0.824	0	0.247	0.864
CRYAB	HSPA2	0	0	0	0	0.068	0.177	0.8	0.213	0.863
GC	HRG	0	0	0	0	0.729	0	0	0.51	0.861
RHOA	RAP1A	0	0	0.415	0.779	0.088	0.192	0.8	0.286	0.861
PRDX2	TXN	0.043	0	0	0	0.113	0.36	0	0.775	0.861
RPS6	RPL13A	0	0	0.297	0	0.478	0.575	0	0.211	0.86
ITGB3	ENSSSCG00000007585	0	0	0	0	0.048	0.152	0.8	0.227	0.858
ITGA2	COL3A1	0	0	0	0	0.062	0.183	0.8	0.186	0.858
ERP44	ESYT1	0	0	0	0	0.062	0.068	0	0.85	0.857
RHOA	RALB	0	0	0.377	0.772	0.085	0.192	0.8	0.202	0.857
CAT	ALB	0	0	0	0	0.065	0	0	0.853	0.857
CCT8	PSMA3	0	0	0.257	0	0.803	0.072	0	0.059	0.855
FETUB	PLG	0	0	0	0	0.818	0.048	0	0.233	0.855
CCT5	RPL4	0	0	0.409	0	0.698	0	0	0.251	0.854
GNB2L1	CCT4	0	0	0	0	0.807	0	0	0.274	0.853
ILK	ITGB3	0	0	0	0	0.062	0.574	0	0.663	0.853
SCARB2	CD63	0	0	0	0	0.062	0.053	0.8	0.265	0.852
SEC11A	TMED10	0	0	0	0	0.793	0.109	0	0.262	0.852
PRDX2	PARK7	0.084	0	0	0	0.135	0.662	0	0.514	0.852
RAN	EEF1A1	0	0	0	0	0.194	0	0.8	0.152	0.851
GAK	HSPA2	0	0	0	0	0	0.753	0	0.418	0.85
CCT8	PSMA6	0	0	0.318	0	0.439	0.186	0	0.577	0.85
HARS	AARS	0.087	0	0	0	0.627	0	0	0.594	0.849
ACP5	ACP2	0	0	0	0	0.062	0	0.8	0.263	0.849
SOD1	PRDX1	0	0	0	0	0.209	0.627	0	0.532	0.849
CCT4	RPL3	0	0	0.235	0	0.788	0.051	0	0.131	0.848
CAT	PRDX1	0.056	0	0	0	0.319	0.56	0	0.526	0.848
CCT5	RPL3	0	0	0.273	0	0.674	0.051	0	0.401	0.847
CCT5	GNB2L1	0	0	0	0	0.808	0	0	0.23	0.845
ILK	FERMT1	0	0	0	0	0.067	0.627	0	0.592	0.845
PRKCD	MARCKS	0	0	0	0	0	0.1	0.8	0.205	0.844
PGD	GPI	0.21	0	0	0	0.394	0	0	0.7	0.843
EEF1A1	RPS10	0	0	0	0	0.422	0.74	0	0	0.843
EIF5A	RPL3	0	0	0	0	0.492	0.589	0	0.301	0.841
SNRPE	DDX39B	0	0	0	0	0.807	0.207	0	0.048	0.841
EPHB6	EFNA1	0	0	0	0	0.174	0.314	0	0.743	0.841
GNB2L1	CCT8	0	0	0	0	0.806	0	0	0.213	0.84
APOA1	SCARB1	0	0	0	0	0.063	0.183	0	0.808	0.84
GC	TTR	0	0	0	0	0.652	0	0	0.557	0.839
MARCKS	MARCKSL1	0	0	0	0.724	0.069	0	0.8	0.65	0.839
ITGA2	FN1	0	0	0	0	0.062	0.2	0.6	0.527	0.839
FN1	CCN2	0	0	0	0	0.112	0.144	0	0.805	0.839
HPX	ORM1	0	0	0	0	0.606	0	0	0.607	0.838
SCARB1	APOE	0	0	0	0	0.062	0.183	0	0.804	0.837
PLCD1	ITPR3	0	0	0	0	0.063	0.104	0.8	0.147	0.837
ICAM-1	TLN1	0	0	0	0	0.062	0	0.8	0.199	0.836
TNPO1	RAN	0	0	0	0	0.126	0.742	0	0.333	0.836
RPL4	SYNCRIP	0	0	0	0	0.422	0.046	0	0.726	0.835
PSME2	IFNG	0	0	0	0	0	0	0.8	0.205	0.834
HSPA4	HSPCB	0	0	0	0	0.425	0.457	0	0.512	0.834
HPX	HRG	0	0	0	0	0.73	0.059	0	0.394	0.833
ICAM-1	ALB	0	0	0	0	0	0	0	0.831	0.831
FGG	APOC3	0	0	0	0	0.68	0	0	0.49	0.83
APOC3	ALB	0	0	0	0	0.764	0.051	0	0.291	0.828
EIF5A	RPL18A	0	0	0	0	0.714	0.423	0	0	0.827
RAB5A	ARF1	0	0	0	0	0.064	0.642	0	0.525	0.826
CCT4	RPS8	0	0	0	0	0.807	0.106	0	0.075	0.826
RAN	CCT4	0	0	0	0	0.798	0	0	0.163	0.824
GC	HPX	0	0	0	0	0.61	0	0	0.564	0.822
ITGB6	FLNB	0	0	0	0	0.067	0.551	0.6	0.061	0.821
CCT4	PSMC6	0	0	0.27	0	0.297	0.189	0	0.62	0.821
ITGA2	PTPN6	0	0	0	0	0	0.138	0.8	0	0.82
RPL6	EIF5A	0	0	0	0	0.624	0.469	0	0.173	0.82
FUK	FUCA2	0	0	0	0	0	0	0	0.82	0.82
RPL6	CCT4	0	0	0	0	0.806	0.106	0	0	0.819
PSMD11	CCT4	0	0	0	0	0.811	0	0	0.083	0.819
RPS4	CCT4	0	0	0.228	0	0.774	0	0	0	0.818
LDLR	SCARB1	0	0	0	0	0.062	0.089	0	0.803	0.817
APOA1	PLG	0	0	0	0	0.515	0.053	0	0.633	0.817
GC	APOA4	0	0	0	0	0.628	0	0	0.528	0.817
CTSL	CTSS	0	0	0.479	0.927	0.064	0	0.8	0.447	0.817
APOA1	ALB	0	0	0	0	0.491	0.051	0	0.65	0.816
ALB	GAPDH	0	0	0	0	0	0	0	0.816	0.816
SOD1	ATOX1	0	0	0	0	0.064	0.234	0	0.763	0.815
CCT8	RPS8	0	0	0	0	0.806	0	0	0.089	0.815
TBP10	PSME2	0	0	0	0	0.104	0.66	0.36	0.164	0.815
EIF5A	RPS3A	0	0	0	0	0.636	0.365	0	0.264	0.815
PSMD2	PSME2	0	0	0	0	0.062	0.662	0	0.459	0.813
VAMP7	VPS16	0	0	0	0	0	0.563	0	0.589	0.812
APOA1	APOE	0	0	0	0.6	0.19	0.301	0.54	0.847	0.812
EIF5A	RPL24	0	0	0	0	0.572	0.425	0	0.297	0.811
SOD1	PARK7	0.043	0	0	0	0.191	0.374	0	0.656	0.811
KPNB1	CCT4	0	0	0	0	0.803	0	0	0.08	0.811
PSAP	CTSB	0	0	0	0	0.773	0.08	0	0.159	0.809
STIP1	CCT8	0	0	0	0	0.793	0	0	0.111	0.808
EEF1A1	RPL3	0	0	0.244	0	0.503	0.411	0	0.231	0.807
CCT5	RPS8	0	0	0	0	0.797	0.058	0	0.075	0.807
CCT5	PSMA3	0	0	0.328	0	0.667	0.127	0	0.131	0.807
RPL4	EEF1A1	0	0	0.217	0	0.504	0.411	0	0.258	0.807
CCT5	HARS	0.055	0	0	0	0.801	0	0	0.058	0.807
EIF5A	RPS12	0	0	0	0	0.436	0.464	0	0.415	0.807
GNB2L1	PSMD11	0	0	0	0	0.794	0	0	0.097	0.806
PRKCD	MARCKSL1	0	0	0	0	0	0.07	0.8	0	0.806
GNB2L1	PSMD2	0	0	0	0	0.794	0	0	0.097	0.806
CCT4	RPS12	0	0	0	0	0.795	0	0	0.082	0.803
LDLR	APOA1	0	0	0	0	0	0	0.54	0.59	0.803
SCARB1	PDZK1	0	0	0	0	0.064	0.171	0	0.764	0.801
RAP1A	RAP1B	0	0	0.48	0.986	0	0.8	0	0	0.801
ADORA2B	LPAR3	0	0	0	0	0	0	0.8	0	0.8
RPS24	RPL13A	0	0	0	0	0.482	0.549	0	0.213	0.8
CCT8	RPS3	0	0	0.273	0	0.736	0	0	0	0.799
VPS4B	IST1	0	0	0	0	0.121	0.641	0	0.416	0.799
STT3A	RPL18A	0	0	0	0	0.062	0.794	0	0	0.798
RPL24	EEF1A1	0	0	0	0	0.253	0.74	0	0.047	0.798
TBP10	RPS12	0	0	0	0	0.795	0.057	0	0	0.798
CHMP2A	IST1	0	0	0	0	0.164	0.451	0	0.594	0.797
HRG	FETUB	0	0	0	0	0.687	0	0	0.375	0.796
RPL10L	EEF1A1	0	0	0.204	0	0.482	0.404	0	0.269	0.796
TMED10	DAD1	0	0	0	0	0.795	0	0	0	0.795
CCT4	PSMA6	0	0	0.303	0	0.66	0.186	0	0.065	0.795
GNL1	RPL3	0	0	0	0	0.091	0.544	0	0.545	0.795
TXN	PRDX1	0.043	0	0	0	0.166	0.36	0	0.639	0.791
CCT5	RPL8	0	0	0.378	0	0.646	0	0	0.131	0.791
CCT8	RPS4	0	0	0.231	0	0.739	0	0	0	0.79
RHOA	MYLK	0	0	0	0	0.054	0.15	0	0.76	0.79
RPL8	STT3A	0	0	0	0	0.062	0.785	0	0	0.789
YWHAZ	RPL4	0	0	0	0	0.128	0.153	0	0.736	0.787
RPL7A	CCT4	0	0	0	0	0.77	0	0	0.112	0.787
STXBP2	SNAP23	0	0	0	0	0.065	0.485	0	0.593	0.786
RPL9	CCT8	0	0	0.372	0	0.672	0	0	0	0.785
PIGR	FCGRT	0	0	0	0	0.062	0	0	0.779	0.784
APOA1	HP	0	0	0	0	0.118	0.171	0	0.729	0.784
APOA4	FETUB	0	0	0	0	0.739	0	0	0.207	0.784
UPTI	ACP5	0	0	0	0	0	0	0	0.783	0.783
GDI1	RAB11B	0	0	0	0	0.081	0.63	0	0.413	0.782
RPL18A	CCT4	0	0	0	0	0.781	0	0	0.043	0.781
ITGB6	TLN1	0	0	0	0	0.062	0.37	0.6	0.186	0.781
APOA1	F2	0	0	0	0	0.673	0.053	0	0.348	0.78
CDH1	ALB	0	0	0	0	0.062	0	0	0.774	0.779
CFL1	RHOA	0	0	0	0	0.121	0.082	0	0.747	0.778
CCT5	RPL9	0	0	0.426	0	0.615	0	0	0.08	0.778
TLN1	ITGA5	0	0	0	0	0.068	0.197	0.6	0.343	0.777
DSTN	ACTC1	0	0	0	0	0.088	0.454	0	0.587	0.776
ARF1	RAB11B	0	0	0	0	0.067	0.671	0	0.33	0.776
ALPL	ALB	0	0	0	0	0	0	0	0.775	0.775
CCT5	RPS3	0	0	0.294	0	0.624	0.102	0	0.164	0.774
CAT	TALDO1	0	0	0	0	0.515	0.093	0	0.525	0.773
CDH1	FN1	0	0	0	0	0	0	0	0.773	0.773
CP	HP	0	0	0	0	0.175	0.05	0	0.733	0.772
PRDX2	ERP44	0.043	0	0	0	0.062	0.455	0	0.588	0.771
FGG	HPX	0	0	0	0	0.7	0.048	0	0.263	0.771
DNAJA1	CCT4	0.043	0	0	0	0.404	0.555	0	0.205	0.771
ITGA3	FLNB	0	0	0	0	0.066	0.349	0.6	0.169	0.77
ST14	ST13	0	0	0	0	0	0.062	0	0.765	0.77
CCT5	RPS4	0	0	0.325	0	0.672	0	0	0	0.769
RAB5A	VPS16	0	0	0	0	0	0.426	0	0.611	0.767
GC	FETUB	0	0	0	0	0.684	0	0	0.293	0.767
GC	ORM1	0	0	0	0	0.614	0.081	0	0.387	0.763
YIPF6	YIPF3	0	0	0	0	0.141	0.59	0	0.38	0.762
KRAS	MTOR	0	0	0	0	0.062	0.37	0	0.629	0.761
CFL1	ACTC1	0	0	0	0	0.088	0.561	0	0.446	0.759
CCT8	RPL6	0	0	0	0	0.746	0	0	0.088	0.758
PRDX2	PRDX1	0	0	0.48	0.975	0.086	0.738	0	0.828	0.758
44089	TMED10	0	0	0	0	0.757	0	0	0	0.757
ANXA5	ALB	0	0	0	0	0	0	0	0.757	0.757
RPS19	EEF1A1	0	0	0	0	0.355	0.64	0	0	0.757
EIF5A	RPS4	0	0	0	0	0.594	0.424	0	0	0.756
EIF5A	RPL13A	0.149	0	0	0	0.421	0.494	0	0.138	0.756
FGG	APOA1	0	0	0	0	0.568	0.186	0	0.36	0.755
HNRNPU	SYNCRIP	0	0	0	0	0.153	0.585	0	0.357	0.754
RHOA	CDH1	0	0	0	0	0	0.069	0	0.746	0.754
HPX	PLG	0	0	0	0	0.607	0.071	0	0.381	0.754
RPS8	EIF3L	0	0	0	0	0.212	0.635	0	0.216	0.754
CCT8	RAN	0	0	0	0	0.675	0	0	0.275	0.754
APOA1	APOA4	0	0	0	0.721	0.339	0	0.54	0.806	0.753
STT3A	RPL24	0	0	0	0	0	0.753	0	0	0.753
FLNB	ITGA5	0	0	0	0	0.083	0.349	0.6	0.086	0.752
ITGAV	FLNB	0	0	0	0	0.083	0.349	0.6	0.086	0.752
CTSB	CST3	0	0	0	0	0.106	0.171	0	0.691	0.751
DHX15	DDX39B	0	0	0	0	0.199	0.163	0	0.656	0.749
GC	FGG	0	0	0	0	0.713	0	0	0.163	0.749
RPL7A	STT3A	0	0	0	0	0.062	0.739	0	0.052	0.747
VPS37B	RAB18	0	0	0	0	0.062	0.735	0	0.065	0.747
CLIC4	CRKL	0	0	0	0	0.063	0.741	0	0	0.746
SLC37A2	UAP1	0	0	0	0	0.062	0.738	0	0.051	0.746
STXBP2	ANXA11	0	0	0	0	0.062	0.741	0	0	0.746
TTR	APOA1	0	0	0	0	0.166	0.183	0	0.656	0.745
TBP10	RPS18	0	0	0	0	0.745	0	0	0	0.745
CCT5	TBP10	0	0	0	0	0.644	0.074	0	0.291	0.745
ITGA2	FLNB	0	0	0	0	0.064	0.349	0.6	0.079	0.745
STT3A	RPL21	0	0	0	0	0.062	0.74	0	0	0.745
RPL8	TBP10	0	0	0.397	0	0.557	0.053	0	0.11	0.744
CCT8	KPNB1	0	0	0	0	0.744	0	0	0	0.744
KRAS	CDH1	0	0	0	0	0	0.051	0	0.74	0.743
TMEM102	GNG10	0	0	0	0	0	0	0	0.743	0.743
MME	CD38	0	0	0	0	0	0	0	0.743	0.743
PGM2	SLCO1A2	0	0	0	0	0.743	0	0	0	0.743
KPNB1	RPS8	0	0	0	0	0.742	0	0	0	0.742
RAB5C	ARF1	0	0	0	0	0.113	0.644	0	0.247	0.741
RPS10	EIF3L	0	0	0	0	0.114	0.546	0	0.41	0.741
RAN	DDX39B	0	0	0	0	0.72	0.113	0	0.042	0.741
RPL9	EEF1A1	0	0	0.337	0	0.319	0.407	0	0.146	0.74
EIF5A	RPS24	0	0	0	0	0.603	0.365	0	0.042	0.737
MARS	AARS	0.093	0	0	0	0.486	0	0	0.483	0.737
ICAM-1	IFNG	0	0	0	0	0	0	0	0.737	0.737
TMEM125	LRP8	0	0	0	0	0	0	0	0.735	0.735
FN1	COL3A1	0	0	0	0	0.167	0.095	0	0.677	0.735
LRP2	ALB	0	0	0	0	0	0.183	0	0.688	0.734
ITGA3	TLN1	0	0	0	0	0.063	0.165	0.6	0.253	0.734
ILK	VCL	0	0	0	0	0.065	0.045	0	0.726	0.734
FUK	FUCA1	0	0	0	0	0	0	0	0.734	0.734
RPL7A	EIF5A	0	0	0	0	0.432	0.469	0	0.187	0.733
ITGAV	TLN1	0	0	0	0	0.068	0.197	0.6	0.211	0.732
RNASET2	RPL3	0	0	0	0	0	0	0	0.732	0.732
GNB2L1	PSMA3	0	0	0	0	0.722	0.047	0	0.06	0.729
UBE2K	SUMO2	0	0	0	0	0.062	0.656	0	0.23	0.729
STXBP2	VPS16	0	0	0	0	0.114	0.459	0	0.478	0.727
VPS16	STXBP1	0	0	0	0	0.114	0.459	0	0.478	0.727
RPS3A	CCT4	0	0	0	0	0.688	0.094	0	0.109	0.726
RPS6	EEF1A1	0	0	0	0	0.329	0.571	0	0.125	0.726
HSPA4	STUB1	0	0	0	0	0.048	0.346	0	0.595	0.725
GC	LRP2	0	0	0	0	0	0.183	0	0.678	0.725
ENSSSCG00000007585	YWHAZ	0	0	0	0	0.066	0.137	0	0.685	0.724
RAB5B	ARF1	0	0	0	0	0.064	0.641	0	0.247	0.724
CD81	SCARB1	0	0	0	0	0	0.053	0	0.718	0.722
NME2	LOC654323	0.043	0	0	0	0.495	0.471	0	0	0.722
SOD3	ATOX1	0	0	0	0	0.062	0.234	0	0.645	0.722
RPL10L	GNL1	0	0	0	0	0	0.578	0	0.369	0.722
CDH1	MMP2	0	0	0	0	0	0	0	0.721	0.721
CCT5	PSMA6	0	0	0.32	0	0.407	0.127	0	0.301	0.721
LDLR	APOC3	0	0	0	0	0	0	0.54	0.414	0.719
ILK	CDH1	0	0	0	0	0	0.062	0	0.713	0.719
CCT5	HSPA4	0.043	0	0	0	0.438	0.211	0	0.414	0.718
YWHAZ	GAPDH	0	0	0	0	0.064	0.131	0	0.681	0.718
PTGES3	ST13	0	0	0	0	0.258	0	0	0.635	0.717
RHOA	FN1	0	0	0	0	0.05	0	0	0.715	0.717
CCT8	RPL4	0	0	0.23	0	0.546	0	0	0.258	0.717
CCT5	RPL10L	0	0	0.329	0	0.487	0.048	0	0.239	0.717
GGT1	ALB	0	0	0	0	0	0	0	0.715	0.715
RPS3	GFM2	0	0	0	0	0.062	0.602	0	0.298	0.715
AGPAT3	PPAP2C	0.043	0	0	0	0.062	0	0.65	0.2	0.715
RAB5C	RABAC1	0	0	0	0	0	0.322	0	0.596	0.714
PSME2	PSMA6	0	0	0	0	0.112	0.662	0	0.124	0.714
COL3A1	CCN2	0	0	0	0	0.087	0	0	0.699	0.714
GGT1	GAPDH	0.085	0	0	0	0	0	0	0.697	0.711
PSMD2	CCT8	0	0	0	0	0.695	0.071	0	0.062	0.711
ENSSSCG00000007585	EEF1A1	0	0	0	0	0.168	0.216	0	0.593	0.711
CCT5	RAN	0	0	0	0	0.668	0	0	0.163	0.71
PRDX1	PARK7	0.084	0	0	0	0.135	0.458	0	0.405	0.71
SCARB2	GBA	0	0	0	0	0.062	0.301	0	0.592	0.709
SERPINB7	IFNG	0	0	0	0	0	0	0	0.709	0.709
DPP4	FN1	0	0	0	0	0.065	0.263	0	0.61	0.708
APOA4	PLG	0	0	0	0	0.481	0.053	0	0.455	0.708
MDH2	GPI	0.101	0	0	0	0.303	0	0	0.571	0.708
CHMP2B	IST1	0	0	0	0	0.071	0.451	0	0.473	0.707
UAP1	GPI	0	0	0	0	0.08	0	0	0.695	0.707
TTR	HP	0	0	0	0	0.119	0	0	0.68	0.706
CTSB	GBA	0	0	0	0	0.066	0	0	0.699	0.706
TBP10	RPS4	0	0	0	0	0.519	0.414	0	0	0.706
DPP4	DPP7	0	0	0	0	0.065	0	0	0.699	0.706
S100G	ATP2B1	0	0	0	0	0	0	0	0.706	0.706
STXBP1	SNAP23	0	0	0	0	0.065	0.485	0	0.437	0.705
APOC3	PLG	0	0	0	0	0.44	0	0	0.494	0.705
APOC3	HPX	0	0	0	0	0.684	0	0	0.101	0.704
GDI1	RAB25	0	0	0	0	0.081	0.56	0	0.325	0.703
PSAP	NUCB1	0	0	0	0	0.689	0	0	0.082	0.702
RHOA	CDH17	0	0	0	0	0	0.069	0	0.693	0.702
CCT5	HSPCB	0	0	0	0	0.483	0.194	0	0.341	0.701
GC	HP	0	0	0	0	0.255	0	0	0.615	0.701
GGT1	AGA	0	0	0	0	0	0	0	0.7	0.7
ALDH3A2	SYNCRIP	0	0	0	0	0.062	0	0	0.693	0.699
MARS	HARS	0.075	0	0	0	0.136	0.188	0	0.592	0.699
ENSSSCG00000007585	RPL4	0	0	0	0	0.066	0.083	0	0.677	0.699
ATOX1	TUBA4A	0	0	0	0	0	0	0	0.699	0.699
ITGA2	TLN1	0	0	0	0	0.063	0.145	0.6	0.169	0.698
PLP1	PLLP	0	0	0	0	0.513	0.045	0	0.404	0.698
MME	TLL2	0	0	0	0	0	0	0	0.697	0.697
NAP1L4	NAP1L1	0	0	0	0.966	0.063	0.681	0	0.83	0.697
RPS19	EIF3L	0	0	0	0	0.154	0.569	0	0.237	0.697
EIF5A	RPS10	0	0	0	0	0.494	0.425	0	0	0.696
RPS3	EIF4A2	0	0	0	0	0.479	0.162	0	0.358	0.695
RPL6	EIF4A1	0	0	0	0	0.492	0.172	0	0.335	0.695
CCT5	STIP1	0	0	0	0	0.672	0	0	0.111	0.695
RPL6	EIF4A2	0	0	0	0	0.492	0.172	0	0.335	0.695
SLC37A2	BAG6	0	0	0	0	0	0	0	0.694	0.694
ARSD	SOX3	0	0	0	0	0.048	0	0	0.691	0.693
CAPG	ARPC1B	0	0	0	0	0.667	0	0	0.114	0.692
ITGA3	CRKL	0	0	0	0	0	0	0.6	0.263	0.692
ANXA11	ERMP1	0	0	0	0	0.065	0	0	0.685	0.692
RPL6	EEF1A1	0	0	0	0	0.467	0.379	0	0.142	0.691
RAB5B	VPS16	0	0	0	0	0	0.426	0	0.484	0.691
RAB5C	VPS16	0	0	0	0	0	0.426	0	0.484	0.691
TBP10	RPL3	0	0	0	0	0.658	0.056	0	0.12	0.691
MX1	GAK	0	0	0	0	0.173	0.366	0	0.457	0.69
RAB9B	VPS16	0	0	0	0	0	0.462	0	0.448	0.69
CCT8	HSPA4	0	0	0	0	0.594	0	0	0.268	0.69
MX1	IRF3	0	0	0	0	0.062	0	0	0.683	0.69
ENSSSCG00000007585	TPM1	0	0	0	0	0.124	0.515	0	0.328	0.689
GAK	PARK7	0	0	0	0	0.065	0.195	0	0.621	0.689
EFNA1	TEK	0	0	0	0	0.063	0	0.6	0.236	0.688
ITGB6	ENSSSCG00000007585	0	0	0	0	0	0.127	0.6	0.175	0.687
VAMP7	VPS39	0	0	0	0	0.221	0.184	0	0.545	0.685
CAT	GAPDH	0	0	0	0	0.066	0	0	0.675	0.683
VAMP2	NAPA	0	0	0	0	0.075	0.42	0	0.457	0.683
VAMP2	STXBP2	0	0	0	0	0.063	0.287	0	0.564	0.683
GRN	CHMP2B	0	0	0	0	0	0	0	0.683	0.683
CCT4	EEF1A1	0	0	0.33	0	0.309	0.069	0	0.352	0.683
CRKL	TEK	0	0	0	0	0.048	0.217	0.6	0.06	0.682
COL3A1	MMP2	0	0	0	0	0.481	0.095	0	0.378	0.682
RPL6	PSMA3	0	0	0	0	0.417	0	0	0.477	0.682
GC	FGB	0	0	0	0	0.669	0	0	0.076	0.681
ITGB3	CRKL	0	0	0	0	0.048	0.142	0.6	0.139	0.681
GLB1	CTSA	0	0	0	0	0.114	0.171	0	0.601	0.681
APOA4	FGB	0	0	0	0	0.577	0.08	0	0.245	0.68
TMED2	EIF3L	0	0	0	0	0.68	0	0	0	0.68
SNAP23	NAPA	0	0	0	0	0.067	0.514	0	0.349	0.679
RAB5C	VPS39	0	0	0	0	0.064	0.383	0	0.49	0.679
RAB5B	VPS39	0	0	0	0	0.064	0.383	0	0.49	0.679
RAB5A	VPS39	0	0	0	0	0.064	0.383	0	0.49	0.679
PLA2G4A	GBI1	0	0	0	0	0.062	0.172	0.6	0.089	0.679
RPS19	EIF5A	0	0	0	0	0.491	0.384	0	0.059	0.679
APOC3	F2	0	0	0	0	0.62	0	0	0.191	0.679
GNB2L1	KPNB1	0	0	0	0	0.679	0	0	0	0.679
APOA1	FGB	0	0	0	0	0.484	0.106	0	0.355	0.676
IRF3	IFNG	0	0	0	0	0	0	0	0.676	0.676
RAP1B	TLN1	0	0	0	0	0.048	0.45	0	0.431	0.676
HSPA4	HSP27	0	0	0	0	0.061	0.102	0	0.647	0.676
RPL4	GAPDH	0.057	0	0	0	0.134	0	0	0.634	0.675
RHOA	VCL	0	0	0	0	0.048	0.103	0	0.65	0.675
PSAP	GRN	0	0	0	0	0.226	0	0	0.596	0.674
PEBP1	LOC654323	0	0	0	0	0.063	0	0	0.667	0.674
GNB2L1	TBP10	0	0	0	0	0.674	0	0	0	0.674
ICAM-1	F2	0	0	0	0	0	0	0	0.674	0.674
FGG	FETUB	0	0	0	0	0.667	0.059	0	0	0.673
RTN4	VTA1	0	0	0	0	0	0.673	0	0	0.673
FETUB	FGB	0	0	0	0	0.667	0.059	0	0	0.673
FGG	APOA4	0	0	0	0	0.55	0.08	0	0.274	0.673
UBE2K	TXN	0	0	0	0	0.061	0.664	0	0.047	0.673
EEF1A1	GAPDH	0	0	0	0	0.153	0.127	0	0.592	0.672
APOA1	HPX	0	0	0	0	0.426	0	0	0.452	0.672
KPNB1	TBP10	0	0	0	0	0.214	0	0	0.599	0.672
CDH1	VCL	0	0	0	0	0.062	0.171	0	0.612	0.672
LEPRE1	PLOD2	0	0	0	0	0.064	0.05	0	0.66	0.671
PLG	MMP2	0	0	0	0	0.065	0.071	0	0.651	0.671
GFM2	RPL3	0	0	0	0	0.064	0.554	0	0.275	0.67
STUB1	HSPA2	0	0	0	0	0.048	0.563	0	0.272	0.67
ERBB4	EFNA1	0	0	0	0	0.061	0.079	0.6	0.155	0.668
FN1	F2	0	0	0	0	0.062	0.125	0	0.627	0.667
ATP6V0D2	VPS39	0	0	0	0	0.518	0.199	0	0.203	0.665
PTPN6	FN1	0	0	0	0	0	0.631	0	0.131	0.665
CCT5	RPL6	0	0	0	0	0.509	0.051	0	0.34	0.665
ITGAV	ENSSSCG00000007585	0	0	0	0	0.063	0.051	0.6	0.167	0.664
CDH1	CCN2	0	0	0	0	0	0	0	0.664	0.664
FDFT1	ACAT2	0	0	0	0	0.212	0.046	0	0.59	0.664
CCT4	HSPCB	0	0	0	0	0.453	0.194	0	0.298	0.663
FGG	TTR	0	0	0	0	0.515	0	0	0.331	0.662
TMEM106B	CHMP2B	0	0	0	0	0.064	0.183	0	0.594	0.662
CLDN4	CDH1	0	0	0	0	0.168	0	0	0.61	0.661
FN1	GAPDH	0	0	0	0	0	0.106	0	0.636	0.661
APOA1	FGA	0	0	0	0	0.441	0.21	0	0.293	0.66
ENSSSCG00000007585	ITGA5	0	0	0	0	0.063	0.051	0.6	0.158	0.66
EIF3L	RPL3	0	0	0	0	0.658	0	0	0.046	0.659
FETUB	ORM1	0	0	0	0	0.462	0	0	0.393	0.659
CCT8	RPL3	0	0	0.206	0	0.506	0	0	0.199	0.658
EIF4A1	RPL3	0	0	0	0	0.583	0.175	0	0.086	0.658
NME2	ENTPD8	0	0	0	0	0.063	0	0.65	0	0.658
ENPP3	NME2	0	0	0	0	0.062	0	0.65	0	0.657
ENSSSCG00000007585	ACTC1	0	0	0	0.986	0.113	0.629	0	0.219	0.657
HUWE1	MTOR	0	0	0	0	0.631	0.102	0	0.046	0.656
ITGA2	ENSSSCG00000007585	0	0	0	0	0	0.104	0.6	0.119	0.656
VCL	ACTC1	0	0	0	0	0.063	0.45	0	0.385	0.655
HNRNPM	SYNCRIP	0	0	0	0	0.294	0.163	0	0.462	0.654
CCN2	MMP2	0	0	0	0	0.165	0	0	0.603	0.654
HRG	CD5L	0	0	0	0	0.076	0	0	0.641	0.654
CDH1	GAPDH	0	0	0	0	0	0	0	0.654	0.654
ILK	TLN1	0	0	0	0	0.153	0.045	0	0.607	0.654
SOD3	PARK7	0.043	0	0	0	0.121	0.374	0	0.421	0.654
HPX	A1BG	0	0	0	0	0.064	0	0	0.645	0.653
RPS12	EIF3L	0	0	0	0	0.102	0.63	0	0	0.653
ITGB6	CRKL	0	0	0	0	0	0.101	0.6	0.111	0.652
GGT1	MGST2	0	0	0	0	0	0	0.65	0	0.65
VCL	ALB	0	0	0	0	0	0	0	0.65	0.65
ITGAV	CRKL	0	0	0	0	0.046	0	0.6	0.158	0.65
PEBP1	CTSA	0	0	0	0	0.129	0.48	0	0.291	0.65
SLC44A2	RAB25	0	0	0	0	0.062	0	0	0.643	0.65
RAB18	GPM6B	0	0	0	0	0	0	0	0.649	0.649
HSPA4	PARK7	0.078	0	0	0	0.067	0.385	0	0.415	0.649
44089	TXN	0	0	0	0	0.062	0	0	0.64	0.648
GNB2L1	EIF4A2	0	0	0	0	0.422	0.125	0	0.361	0.648
MARCKSL1	CC2D1B	0	0	0	0	0	0	0	0.648	0.648
GNB2L1	EIF4A1	0	0	0	0	0.422	0.125	0	0.361	0.648
CP	HPX	0	0	0	0	0.178	0	0	0.589	0.647
CST3	CTSL	0	0	0	0	0.049	0.19	0	0.579	0.647
HRG	AFM	0	0	0	0	0.166	0	0	0.595	0.647
KRAS	TM9SF3	0	0	0	0	0.645	0.044	0	0	0.646
ILK	MTOR	0	0	0	0	0.05	0.161	0	0.592	0.646
SNRPE	RUVBL1	0	0	0	0	0.635	0.072	0	0	0.646
F2	PLG	0	0	0	0.71	0.537	0	0	0.818	0.646
RPL4	DDX39B	0	0	0	0	0.262	0.19	0	0.454	0.645
DYNC1I2	ENSSSCG00000007585	0	0	0	0	0.064	0.63	0	0.058	0.645
ITGA3	ENSSSCG00000007585	0	0	0	0	0.062	0.051	0.6	0.121	0.645
RAN	GPI	0	0	0	0	0.155	0	0	0.597	0.644
RAB22A	ATP9A	0	0	0	0	0.048	0	0	0.642	0.644
TTR	HPX	0	0	0	0	0.325	0	0	0.494	0.644
DHX9	DDX39B	0	0	0	0	0.29	0.163	0	0.449	0.644
PDGFD	TEK	0	0	0	0	0.063	0.079	0.6	0.091	0.644
CCT5	STUB1	0	0	0	0	0.048	0.642	0	0	0.644
VPS37B	UEVLD	0	0	0	0	0.114	0.492	0	0.271	0.643
STIP1	CCT4	0	0	0	0	0.416	0	0	0.415	0.643
VPS37C	UEVLD	0	0	0	0	0.114	0.492	0	0.271	0.643
MYLK	ENSSSCG00000007585	0	0	0	0	0.074	0.277	0	0.51	0.643
VAMP7	NAPA	0	0	0	0	0.103	0.377	0	0.413	0.643
HAPLN3	CLEC3B	0	0	0	0	0	0.165	0	0.59	0.643
GC	PLG	0	0	0	0	0.617	0	0	0.103	0.642
SORL1	APOE	0	0	0	0	0	0.154	0	0.595	0.642
SERPINI1	PLG	0	0	0	0	0.064	0.171	0	0.575	0.641
RPL4	EIF3L	0	0	0	0	0.518	0.287	0	0	0.641
CRKL	ITGA5	0	0	0	0	0.062	0	0.6	0.121	0.641
ALB	IFNG	0	0	0	0	0	0	0	0.64	0.64
THY1	ALB	0	0	0	0	0.055	0	0	0.635	0.64
DPP4	ALB	0	0	0	0	0.064	0	0	0.631	0.64
TTR	LRP2	0	0	0	0	0	0.183	0	0.577	0.64
RAB2A	RAB14	0	0	0	0.887	0.222	0.524	0	0.584	0.638
GDI1	RAB14	0	0	0	0	0.048	0.41	0	0.408	0.638
TIMP1	CD63	0	0	0	0	0.067	0.183	0	0.564	0.638
CHMP4C	IST1	0	0	0	0	0.114	0.399	0	0.375	0.638
TTR	PLG	0	0	0	0	0.555	0	0	0.221	0.638
GAK	GALK1	0	0	0	0	0	0	0	0.638	0.638
RPL35A	EEF1A1	0	0	0	0	0.265	0.422	0	0.215	0.637
TTR	FETUB	0	0	0	0	0.521	0	0	0.273	0.637
ANG1	TEK	0	0	0	0	0	0	0	0.635	0.635
RPL9	GFM2	0	0	0	0	0.062	0.602	0	0.101	0.635
ICAM-1	APOE	0	0	0	0	0.062	0	0	0.627	0.635
PSAT1	AARS	0	0	0	0	0.065	0	0	0.625	0.634
EIF4A2	RPL3	0	0	0	0	0.553	0.175	0	0.085	0.633
ANXA5	GAPDH	0	0	0	0	0.062	0.05	0	0.621	0.633
PPP2CB	CCT4	0	0	0	0	0.163	0.571	0	0.06	0.633
ENSSSCG00000005055	MMP2	0	0	0	0	0.062	0.183	0	0.558	0.632
CFL1	KRAS	0	0	0	0	0.062	0.075	0	0.61	0.632
CCT5	PSMC6	0	0	0.212	0	0.417	0.189	0	0.13	0.632
APOC3	FGA	0	0	0	0	0.31	0	0	0.488	0.632
LDLR	APOA4	0	0	0	0	0	0	0.54	0.232	0.631
HUWE1	TBP10	0	0	0	0	0.064	0.106	0	0.595	0.631
VPS39	ATP6V0D1	0	0	0	0	0.518	0.199	0	0.121	0.63
GRN	TMEM106B	0	0	0	0	0	0	0	0.63	0.63
GFM2	AZGP1	0	0	0	0	0	0	0	0.629	0.629
PSMC6	EEF1A1	0	0.003	0.216	0	0.075	0.41	0	0.234	0.628
HSPCB	RPL3	0	0	0	0	0.106	0.44	0	0.317	0.628
TNPO1	KPNB1	0	0	0	0.56	0.502	0	0	0.594	0.628
APOA4	HRG	0	0	0	0	0.519	0	0	0.26	0.628
ALB	SERPINB7	0	0	0	0	0	0	0	0.628	0.628
TXN	PARK7	0.042	0	0	0	0.067	0.089	0	0.597	0.628
KRAS	ENSSSCG00000005055	0	0	0	0	0.062	0.068	0	0.607	0.627
HSPA4	HNRNPD	0	0	0	0	0.062	0.183	0	0.553	0.627
CCT5	RPS3A	0	0	0.254	0	0.492	0.058	0	0.079	0.627
TBP10	CCT4	0	0	0.265	0	0.481	0.074	0	0.067	0.626
CP	PLG	0	0	0	0	0.381	0.171	0	0.33	0.626
ICAM-1	FN1	0	0	0	0	0.048	0	0	0.623	0.626
ERBB4	PDGFD	0	0	0	0	0	0	0.6	0.104	0.626
FN1	CDH17	0	0	0	0	0	0	0	0.626	0.626
RPS6	MTOR	0	0	0	0	0.071	0.135	0	0.572	0.626
ILK	ITGB6	0	0	0	0	0.048	0.433	0	0.362	0.625
MX1	IFNG	0	0	0	0	0.062	0	0	0.617	0.625
RAP1B	CCM2	0	0	0	0	0	0	0	0.625	0.625
ALB	TXN	0	0	0	0	0	0	0	0.624	0.624
ENSSSCG00000007585	DSTN	0	0	0	0	0.088	0.454	0	0.307	0.624
CDH1	F11R	0	0	0	0	0.313	0.05	0	0.471	0.624
ALB	RHCG	0	0	0	0	0.068	0	0	0.612	0.623
CAT	PARK7	0.131	0	0	0	0.171	0.147	0	0.458	0.623
HSPA4	PTGES3	0	0	0	0	0.284	0.106	0	0.457	0.622
CCT5	PPP2CB	0	0	0	0	0.138	0.571	0	0.06	0.622
SOD3	TXN	0	0	0	0	0.119	0.187	0	0.515	0.622
TIMP1	CCN2	0	0	0	0	0.065	0	0	0.612	0.622
GNB2L1	RAN	0	0	0	0	0.507	0	0	0.266	0.622
MDH2	GAPDH	0.071	0	0	0	0.19	0.058	0	0.527	0.621
PSMC6	PSME2	0	0	0	0	0.075	0.261	0	0.489	0.62
ILK	MMP2	0	0	0	0	0.063	0	0	0.611	0.62
RAB5A	CD63	0	0	0	0	0.048	0	0	0.617	0.62
TBP10	RPS3	0	0	0	0	0.569	0.055	0	0.143	0.62
PSMD11	KPNB1	0	0	0	0	0.409	0	0	0.382	0.619
DYNC1I2	TUBB2B	0	0	0	0	0.049	0.068	0.6	0.053	0.619
RAB2A	HSPA2	0	0	0	0	0.052	0.092	0	0.593	0.619
NOS1	SLC3A1	0	0	0	0	0.048	0	0	0.617	0.619
ITGA2	CRKL	0	0	0	0	0	0	0.6	0.087	0.619
APOA4	FGA	0	0	0	0	0.496	0.08	0	0.244	0.618
SOD3	PRDX1	0	0	0	0	0.168	0.372	0	0.329	0.618
SOD3	PRDX2	0	0	0	0	0.168	0.372	0	0.329	0.618
GNB2L1	ITGB3	0	0	0	0	0	0.16	0	0.564	0.618
STXBP2	TMEM8A	0	0	0	0	0.618	0	0	0	0.618
APOC3	HRG	0	0	0	0	0.497	0	0	0.27	0.617
LGALS9	IFNG	0	0	0	0	0	0	0	0.617	0.617
RPL8	NME2	0	0	0	0	0.617	0	0	0	0.617
GNB2L1	EIF3L	0	0	0	0	0.479	0	0	0.296	0.617
TFRC	DPP4	0	0	0	0	0.063	0	0	0.607	0.616
CLCN7	TCIRG1	0	0	0	0	0.09	0.057	0	0.589	0.616
RPL9	PSMA6	0	0	0.299	0	0.471	0.046	0	0	0.615
RPL9	PSMA3	0	0	0.369	0	0.412	0.046	0	0	0.615
TFRC	ALB	0	0	0	0	0.062	0.144	0	0.559	0.615
CAT	ANXA5	0	0	0	0	0.061	0	0	0.606	0.614
FN1	ENSSSCG00000005055	0	0	0	0	0.062	0.056	0	0.599	0.614
VPS37B	VTA1	0	0	0	0	0.09	0	0	0.594	0.614
HSPCB	ST13	0	0	0	0	0.093	0.346	0	0.4	0.613
RPL18A	EIF4A2	0	0	0	0	0.46	0.206	0	0.172	0.613
CDH1	MTOR	0	0	0	0	0	0.054	0	0.608	0.613
MDH2	TALDO1	0.043	0	0	0	0.079	0.092	0	0.574	0.613
HSPA4	ST13	0	0	0	0	0.134	0.165	0	0.507	0.612
RHOA	F2	0	0	0	0	0	0.054	0	0.607	0.612
TTR	APOA4	0	0	0	0	0.168	0.109	0	0.518	0.612
IGJ	ERP44	0	0	0	0	0	0	0	0.612	0.612
CCT4	RPL10L	0	0	0.313	0	0.422	0.048	0	0.097	0.612
CCT8	PPP2CB	0	0	0	0	0.13	0.571	0	0	0.611
CLDN4	F11R	0	0	0	0	0.113	0	0	0.579	0.611
ERP44	PRDX1	0.043	0	0	0	0.062	0.455	0	0.296	0.609
RPL8	EIF4A1	0	0	0	0	0.422	0.188	0	0.234	0.609
RAP1A	RAB5B	0	0	0.438	0.813	0.067	0.551	0	0.19	0.608
MDH2	PDHA1	0.043	0	0	0	0.227	0.065	0	0.501	0.608
HNRNPD	SYNCRIP	0	0	0	0	0.092	0.175	0	0.519	0.608
RAB5B	RAP1B	0	0	0.438	0.813	0.067	0.551	0	0.19	0.608
ALB	ENSSSCG00000007585	0	0	0	0	0	0.058	0	0.601	0.608
SLC31A2	ATOX1	0	0	0	0	0.147	0	0	0.558	0.607
CCT8	PEBP1	0	0	0	0	0.066	0	0	0.597	0.607
SEC11A	ALPL	0.042	0	0	0	0	0.582	0	0.099	0.607
APOC3	FGB	0	0	0	0	0.26	0	0	0.489	0.606
CDH1	KRT8	0	0	0	0	0.147	0.06	0	0.547	0.606
TTR	HRG	0	0	0	0	0.55	0	0	0.159	0.605
RPS27A	TCIRG1	0	0	0	0	0.063	0.564	0	0.111	0.605
RAP1B	RAB5C	0	0	0.445	0.826	0.067	0.55	0	0.19	0.605
SOD1	GAPDH	0	0	0	0	0.08	0.192	0	0.512	0.605
RALB	RPS3	0	0	0	0	0.062	0	0	0.596	0.604
CP	CAT	0.043	0	0	0	0.065	0	0	0.594	0.604
44089	PRDX2	0	0	0	0	0.062	0	0	0.596	0.604
MDH2	PGD	0	0	0	0	0.135	0.066	0	0.55	0.604
ICAM-1	KRAS	0	0	0	0	0	0	0	0.604	0.604
ACP5	FUCA2	0	0	0	0	0.064	0	0	0.594	0.603
APOE	HP	0	0	0	0	0.112	0.171	0	0.505	0.603
RTN4	RABAC1	0	0	0	0	0	0.456	0	0.301	0.603
EIF4A1	RPS8	0	0	0	0	0.482	0.208	0	0.111	0.603
EIF4A2	RPS8	0	0	0	0	0.482	0.208	0	0.111	0.603
TECR	DDX39B	0	0	0	0	0	0.603	0	0	0.603
CCT8	HSPCB	0	0	0	0	0.481	0.044	0	0.263	0.602
DPP4	NAALADL1	0	0	0	0	0.063	0	0	0.593	0.602
PDHA1	GAPDH	0.084	0	0	0	0.091	0	0	0.56	0.602
EIF5A	RPS6	0	0	0	0	0.354	0.348	0	0.132	0.602
ALPL	GAPDH	0	0	0	0	0	0	0	0.601	0.601
AZGP1	ACOT7	0	0	0	0	0.062	0	0	0.593	0.601
RPL7A	PSMA6	0	0	0	0	0.295	0.046	0	0.455	0.601
MX1	IFITM1	0	0	0	0	0.162	0	0	0.543	0.601
LDLR	LRP2	0	0.057	0	0	0	0	0	0.594	0.601
RHOA	PARD6B	0	0	0	0	0.063	0.381	0	0.367	0.6
GNS	DAD1	0	0	0	0	0	0	0	0.6	0.6
FUCA1	PGD	0	0	0	0	0	0	0	0.6	0.6
ATP6V1E1	USP5	0	0	0	0	0.066	0	0	0.59	0.6
RPL9	EIF4A2	0	0	0	0	0.324	0.18	0	0.336	0.599
RPL9	EIF4A1	0	0	0	0	0.324	0.18	0	0.336	0.599
VCL	FERMT1	0	0	0	0	0.063	0.393	0	0.352	0.599
CDH1	ANXA5	0	0	0	0	0	0	0	0.599	0.599
RPS27A	RAN	0	0	0	0	0.401	0.065	0	0.342	0.599
MTOR	GAPDH	0	0	0	0	0	0.151	0	0.548	0.599
TM4SF1	CD63	0	0	0	0	0.062	0	0	0.59	0.598
RAB5A	RAP1A	0	0	0.446	0.791	0.08	0.525	0	0.19	0.598
FN1	THY1	0	0	0	0	0.066	0	0	0.587	0.598
RAB5A	RAP1B	0	0	0.446	0.791	0.08	0.525	0	0.19	0.598
TOR1AIP2	PTGES3	0	0	0	0	0	0	0	0.598	0.598
RPL7A	RAN	0	0	0	0	0.21	0	0	0.513	0.598
ARSD	GNS	0	0	0.469	0	0.048	0	0	0.269	0.598
RHOA	ALB	0	0	0	0	0	0	0	0.597	0.597
FN1	IFNG	0	0	0	0	0	0	0	0.597	0.597
APOC3	PLA2G7	0	0	0	0	0	0	0	0.597	0.597
RAB9B	VPS39	0	0	0	0	0	0.405	0	0.352	0.597
TFRC	FTH1	0.042	0	0	0	0.062	0.171	0	0.522	0.596
UBE2V1	ESYT1	0	0	0	0	0	0	0	0.596	0.596
AKR1A1	TALDO1	0	0	0	0	0.261	0.176	0	0.39	0.596
TSPAN6	CD81	0	0	0	0	0	0	0	0.595	0.595
CLEC3B	RNASET2	0	0	0	0	0	0	0	0.595	0.595
CHMP2A	UEVLD	0	0	0	0	0.067	0.173	0	0.517	0.594
CTSB	CAPN1	0	0	0	0	0	0	0	0.594	0.594
BROX	COPA	0	0	0	0	0	0	0	0.594	0.594
ALPL	FN1	0	0	0	0	0	0	0	0.594	0.594
ALDH3A2	RPL4	0.043	0	0	0	0	0	0	0.594	0.594
LRP2	GIPC1	0	0	0	0	0.064	0.187	0	0.509	0.593
PLP1	BCAS1	0	0	0	0	0.519	0	0	0.19	0.593
TUBB4B	SYNCRIP	0	0	0	0	0	0	0	0.593	0.593
CTSB	ATP6V0C	0	0	0	0	0.567	0	0	0.098	0.593
STXBP2	NAPA	0	0	0	0	0.118	0.274	0	0.415	0.592
STXBP1	NAPA	0	0	0	0	0.118	0.274	0	0.415	0.592
GRTP1	VNN2	0	0	0	0	0	0	0	0.592	0.592
CP	TFRC	0	0	0	0	0	0	0	0.592	0.592
RPL8	GFM2	0	0	0	0	0.062	0.564	0	0.084	0.592
PRDX2	PEBP1	0	0	0	0	0.081	0.163	0	0.511	0.591
TUBB2A	TUBB2B	0	0	0	0.986	0.048	0.585	0	0.374	0.59
ILK	FN1	0	0	0	0	0	0	0	0.59	0.59
ITGA2	THY1	0	0	0	0	0.062	0.077	0	0.564	0.589
RAB5B	MTOR	0	0	0	0	0.062	0.088	0	0.558	0.589
SLC19A3	ALDH6A1	0	0	0	0	0	0	0	0.589	0.589
PSAP	STT3A	0	0	0	0	0	0	0	0.589	0.589
ESYT2	FAM120A	0	0	0	0	0.062	0	0	0.58	0.589
[truncated: 993 more rows]
