# Supplementary material for: Uterine luminal-derived extracellular vesicles: potential nanomaterials to improve embryo implantation
Source: J Nanobiotechnology. 2023 Mar 7;21:79. doi: 10.1186/s12951-023-01834-1 (PMC9990359; doi:10.1186/s12951-023-01834-1)
Supplement: Supplementary file 10 — Additional file 10: Table S6. Differentially abundant proteins in PTR cells treated with ULF-Evs. [file 12951_2023_1834_MOESM10_ESM.xlsx]

## Sheet: Supplementary Table 6
Table S6. Differentially abundant proteins in PTR cells treated with ULF-Evs
Accession	Gene Name	Protein IDs	ePTR1	ePTR2	ePTR3	PTR1	PTR2	PTR3	P-value	log2(FC)	FC
K7GSB6	GRIK2	tr|K7GSB6|K7GSB6_PIG;tr|A0A5G2R1B7|A0A5G2R1B7_PIG;tr|F1RYR0|F1RYR0_PIG	-1.79524	-1.76095	-1.90608	-5.80493	-5.83456	-5.90226	1.72138e-07	4.02649	16.2965
P01846		sp|P01846|LAC_PIG;tr|A0A286ZNH4|A0A286ZNH4_PIG;tr|A0A287ARX1|A0A287ARX1_PIG;tr|A0A0A0MY58|A0A0A0MY58_PIG;tr|A0A287A1M4|A0A287A1M4_PIG;tr|A0A287BP38|A0A287BP38_PIG	-0.157728	-0.188873	-0.16479	-3.83618	-3.75147	-3.73402	4.18043e-08	3.60343	12.1546
F1SBQ5	SLC16A1	tr|F1SBQ5|F1SBQ5_PIG;tr|F1SBQ3|F1SBQ3_PIG	-1.73465	-1.70377	-1.75234	-5.14599	-5.19934	-5.51923	7.062e-06	3.55793	11.7773
A0A287BIF0	CYP19A1	tr|A0A287BIF0|A0A287BIF0_PIG;tr|I3LP12|I3LP12_PIG;sp|P79430|CP192_PIG	0.291767	0.357067	0.261052	-3.40204	-3.2569	-3.06042	4.25425e-06	3.54308	11.6567
A0A286ZRN2	SLC5A1	tr|A0A286ZRN2|A0A286ZRN2_PIG;sp|P26429|SC5A1_PIG;tr|A0A286ZNZ2|A0A286ZNZ2_PIG;tr|F1RLV1|F1RLV1_PIG	0.426917	0.43093	0.36025	-2.81448	-2.81787	-2.92414	1.76406e-07	3.2582	9.56786
A0A5G2QTX1	LOC106504908	tr|A0A5G2QTX1|A0A5G2QTX1_PIG;tr|A0A5G2QGW9|A0A5G2QGW9_PIG	-1.05561	-0.990277	-0.964507	-4.00634	-4.00952	-3.87261	5.99245e-07	2.95936	7.77779
A0A287AS20	LOC102166678	tr|A0A287AS20|A0A287AS20_PIG;tr|A0A287BET7|A0A287BET7_PIG;tr|A0A287A7X9|A0A287A7X9_PIG;tr|A0A287A8Z7|A0A287A8Z7_PIG;tr|A0A287B7G6|A0A287B7G6_PIG;tr|A0A287AWH4|A0A287AWH4_PIG;tr|A0A286ZP00|A0A286ZP00_PIG;tr|A0A286ZWD4|A0A286ZWD4_PIG	0.0307808	0.00791727	0.0268441	-2.86025	-2.86868	-2.89318	1.85192e-09	2.89588	7.443
A0A287AB58	ISG15	tr|A0A287AB58|A0A287AB58_PIG	2.63371	2.63151	2.60969	-0.27032	-0.166268	-0.254402	1.10299e-07	2.8553	7.23653
A0A287BJ49	BST2	tr|A0A287BJ49|A0A287BJ49_PIG;tr|A0A287A9J8|A0A287A9J8_PIG	-0.0551111	-0.0599956	-0.0339688	-2.7156	-2.84319	-2.85924	4.70219e-07	2.75631	6.75668
A0A287BHC0	CCDC27	tr|A0A287BHC0|A0A287BHC0_PIG	-2.09826	-2.05344	-2.20218	-4.85098	-4.81292	-4.9357	1.1123e-06	2.74857	6.72052
F1SCY1	IFIT1	tr|F1SCY1|F1SCY1_PIG;tr|A0A5K1UFA2|A0A5K1UFA2_PIG;REV__tr|K7GS12|K7GS12_PIG	4.00053	3.99784	3.99862	1.24972	1.27504	1.23265	2.44544e-09	2.74652	6.71098
A0A287A509	PSMB10	tr|A0A287A509|A0A287A509_PIG;tr|A0A287BRV0|A0A287BRV0_PIG;tr|A0A5G2R7P6|A0A5G2R7P6_PIG;tr|A0A287BN77|A0A287BN77_PIG	-1.5542	-1.59503	-1.59323	-4.45483	-4.15483	-4.17252	1.06751e-05	2.67991	6.40815
A0A287A6B7	ERC2	tr|A0A287A6B7|A0A287A6B7_PIG;tr|A0A287BBU9|A0A287BBU9_PIG	-1.33578	-1.3179	-1.34004	-4.05	-3.9373	-4.01615	1.58917e-07	2.66991	6.3639
A0A287AMJ0	DDX58	tr|A0A287AMJ0|A0A287AMJ0_PIG;tr|A0A287AFP7|A0A287AFP7_PIG;sp|Q9GLV6|DDX58_PIG;tr|I3LGW3|I3LGW3_PIG	5.00756	5.00797	4.99281	2.36753	2.33579	2.30761	1.25052e-08	2.6658	6.3458
F1SCY2	IFIT1	tr|F1SCY2|F1SCY2_PIG	3.46595	3.44487	3.45179	0.864022	0.844168	0.771684	8.5805e-08	2.62758	6.17989
F1SHQ0	C12orf40	tr|F1SHQ0|F1SHQ0_PIG;tr|A0A5G2QK42|A0A5G2QK42_PIG	-2.71655	-2.66385	-2.70498	-5.27172	-5.37466	-5.2818	2.26598e-07	2.61426	6.12311
P27594	MX1	sp|P27594|MX1_PIG	0.912062	0.943498	0.893523	-1.5843	-1.80578	-1.53042	7.45329e-06	2.55652	5.88289
F4ZS20	UBE2L6	tr|F4ZS20|F4ZS20_PIG;tr|I3LMJ6|I3LMJ6_PIG;tr|A0A5G2QZ30|A0A5G2QZ30_PIG;tr|A0A5G2Q9I0|A0A5G2Q9I0_PIG	1.79482	1.75343	1.77973	-0.745598	-0.764147	-0.77857	8.1333e-09	2.53876	5.81091
F1S4D7	GBP1	tr|F1S4D7|F1S4D7_PIG;tr|A0A287AUT0|A0A287AUT0_PIG;tr|A0A287BSF6|A0A287BSF6_PIG;tr|A0A5G2QY06|A0A5G2QY06_PIG;tr|K7GLP8|K7GLP8_PIG;tr|A0A5G2QMY2|A0A5G2QMY2_PIG	2.859	2.88675	2.8746	0.419113	0.354262	0.286146	3.51278e-07	2.52028	5.73693
F1SG54	TMPRSS2	tr|F1SG54|F1SG54_PIG;tr|I3LBF8|I3LBF8_PIG;tr|A0A287AFA0|A0A287AFA0_PIG	0.920294	0.945327	0.917203	-1.57407	-1.57558	-1.62507	1.92925e-08	2.51918	5.73257
A0A287B555	ANKFY1	tr|A0A287B555|A0A287B555_PIG;tr|F1RGQ6|F1RGQ6_PIG	-0.553472	-0.516433	-0.462951	-3.13659	-3.00818	-2.93891	2.43472e-06	2.51694	5.72367
A0A287AQG3	SLA-2	tr|A0A287AQG3|A0A287AQG3_PIG;tr|K7GKG4|K7GKG4_PIG;tr|F1RTG8|F1RTG8_PIG;tr|K7GNK3|K7GNK3_PIG;tr|A0A287AJS8|A0A287AJS8_PIG;tr|A0A287AFM5|A0A287AFM5_PIG;tr|A0A287B220|A0A287B220_PIG	2.01435	2.02036	1.99838	-0.534566	-0.471539	-0.507603	2.12136e-08	2.5156	5.71835
I3LI92	CPQ	tr|I3LI92|I3LI92_PIG;tr|A0A5G2R5K9|A0A5G2R5K9_PIG;tr|A0A5G2R9S7|A0A5G2R9S7_PIG;tr|A0A287BAK2|A0A287BAK2_PIG;tr|F1S0L6|F1S0L6_PIG;tr|A0A287BIP6|A0A287BIP6_PIG	-2.12262	-2.11323	-2.09455	-4.57951	-4.57546	-4.65727	9.35032e-08	2.49394	5.63316
F1S9T2	IFI44	tr|F1S9T2|F1S9T2_PIG;tr|A0A286ZYN3|A0A286ZYN3_PIG	2.22286	2.22753	2.21754	-0.294179	-0.230879	-0.286985	2.59218e-08	2.49333	5.63075
A0A287B9T3	RTP4	tr|A0A287B9T3|A0A287B9T3_PIG	-1.69697	-1.61254	-1.67574	-4.16285	-4.09253	-4.20786	4.85445e-07	2.49266	5.62815
F1RIV0	OASL	tr|F1RIV0|F1RIV0_PIG;tr|A0A5G2QKT6|A0A5G2QKT6_PIG	1.29858	1.27283	1.21645	-0.994017	-1.13797	-1.26893	8.57263e-06	2.39626	5.26436
A0A287B6R7	LOC100156618	tr|A0A287B6R7|A0A287B6R7_PIG	-1.15195	-1.15079	-1.15773	-3.53118	-3.49366	-3.60784	2.35719e-07	2.39073	5.24424
A0A287BC58	HDAC9	tr|A0A287BC58|A0A287BC58_PIG;tr|K7GKY8|K7GKY8_PIG;tr|A0A286ZVU0|A0A286ZVU0_PIG;tr|A0A5G2RJF7|A0A5G2RJF7_PIG	0.264243	0.223947	0.225522	-2.15001	-2.1156	-2.13511	1.41235e-08	2.37148	5.1747
A0A5G2RAZ6	IFIT2	tr|A0A5G2RAZ6|A0A5G2RAZ6_PIG;tr|K7GNR1|K7GNR1_PIG	3.07565	3.08689	3.06149	0.795184	0.775165	0.727273	4.46357e-08	2.3088	4.95472
A0A287A953	USP18	tr|A0A287A953|A0A287A953_PIG;tr|A0A287B3S1|A0A287B3S1_PIG	-1.77244	-1.77416	-1.85379	-4.13763	-4.06535	-4.10096	2.8529e-07	2.30118	4.92861
F1SAL4	MEP1B	tr|F1SAL4|F1SAL4_PIG;tr|A0A5G2RGB6|A0A5G2RGB6_PIG	2.81432	2.78818	2.82317	0.5311	0.54842	0.46549	1.21266e-07	2.29355	4.90262
K7GKN2	MX1	tr|K7GKN2|K7GKN2_PIG;tr|A0A5G2QV15|A0A5G2QV15_PIG	4.51818	4.52548	4.50251	2.27958	2.20284	2.19148	1.43295e-07	2.29076	4.89313
A0A5G2QPJ5	OAS2	tr|A0A5G2QPJ5|A0A5G2QPJ5_PIG;tr|A0A287A8Q1|A0A287A8Q1_PIG;tr|A0A286ZK05|A0A286ZK05_PIG;tr|Q56VQ1|Q56VQ1_PIG;tr|F1RKA7|F1RKA7_PIG;tr|A0A5G2RH99|A0A5G2RH99_PIG;tr|A0A5G2RMZ6|A0A5G2RMZ6_PIG;tr|A0A5G2Q7T7|A0A5G2Q7T7_PIG	3.06427	3.05041	3.03653	0.769909	0.830279	0.748179	1.00959e-07	2.26761	4.81526
A0A5G2QVI0	B2M	tr|A0A5G2QVI0|A0A5G2QVI0_PIG;sp|Q07717|B2MG_PIG;tr|A0A287B7B9|A0A287B7B9_PIG;tr|A0A287BEM9|A0A287BEM9_PIG	1.75086	1.71336	1.76292	-0.49388	-0.541828	-0.517453	3.94424e-08	2.2601	4.79024
A0A287A604	LGALS3BP	tr|A0A287A604|A0A287A604_PIG;tr|A0A5G2RLP2|A0A5G2RLP2_PIG	1.83645	1.8813	1.83813	-0.365286	-0.452099	-0.404729	1.64324e-07	2.25933	4.78769
A0A287A9D3	IFI44L	tr|A0A287A9D3|A0A287A9D3_PIG;tr|A0A287A472|A0A287A472_PIG	0.762456	0.740138	0.770361	-1.51172	-1.54952	-1.3767	1.91604e-06	2.23696	4.71404
A0A287AQE5	MIGA1	tr|A0A287AQE5|A0A287AQE5_PIG;tr|A0A286ZYQ8|A0A286ZYQ8_PIG;tr|F1S9S6|F1S9S6_PIG;tr|A0A287AKW1|A0A287AKW1_PIG	-0.768316	-0.79901	-0.824183	-3.10397	-2.9136	-2.97539	2.95291e-06	2.20048	4.59634
K7GPN6	ENTPD1	tr|K7GPN6|K7GPN6_PIG;tr|F1SC45|F1SC45_PIG;sp|Q9MYU4|ENTP1_PIG	0.514727	0.55639	0.507077	-1.67661	-1.63456	-1.70825	1.22096e-07	2.19921	4.59226
A0A5G2R8E3	ENTPD3	tr|A0A5G2R8E3|A0A5G2R8E3_PIG;tr|I3LH47|I3LH47_PIG	-0.471065	-0.511758	-0.466798	-2.81857	-2.49764	-2.70125	2.08731e-05	2.18928	4.56078
F1S7X5	MTRF1L	tr|F1S7X5|F1S7X5_PIG	-2.56815	-2.42893	-2.50885	-4.70264	-4.59947	-4.73334	2.83974e-06	2.17651	4.52058
Q2PYM7	PSMB9	tr|Q2PYM7|Q2PYM7_PIG;tr|A5D9J1|A5D9J1_PIG;tr|A0A5G2R095|A0A5G2R095_PIG	0.330158	0.360322	0.379599	-1.82735	-1.75623	-1.80574	1.1788e-07	2.15313	4.44793
A0A287B6T9	RSAD2	tr|A0A287B6T9|A0A287B6T9_PIG;sp|Q9MZU4|RSAD2_PIG;tr|F1S9L2|F1S9L2_PIG;tr|A0A5G2QGK6|A0A5G2QGK6_PIG;tr|A0A5G2QIT3|A0A5G2QIT3_PIG	2.38846	2.39744	2.35884	0.266131	0.24862	0.197781	8.77423e-08	2.14407	4.42007
A0A287AKE4	CPNE2	tr|A0A287AKE4|A0A287AKE4_PIG;tr|A0A287A5L1|A0A287A5L1_PIG	0.294762	0.288159	0.273246	-1.86516	-1.85981	-1.81452	2.58646e-08	2.13189	4.38291
F1SG66	MX2	tr|F1SG66|F1SG66_PIG;sp|A7VK00|MX2_PIG	3.3212	3.33391	3.32074	1.22459	1.20274	1.16465	3.09626e-08	2.12796	4.37099
Q29599	OAS1	sp|Q29599|OAS1_PIG;tr|A0A5G2QIL7|A0A5G2QIL7_PIG	2.40779	2.42918	2.4297	0.355025	0.334297	0.346487	2.51239e-09	2.07695	4.21916
A0A287AMT7	HERC6	tr|A0A287AMT7|A0A287AMT7_PIG;tr|I3LVA1|I3LVA1_PIG	2.72587	2.71416	2.70593	0.615634	0.671636	0.630985	3.15565e-08	2.0759	4.21608
A0A287B5C1		tr|A0A287B5C1|A0A287B5C1_PIG;tr|A0A287ALC1|A0A287ALC1_PIG;tr|A0A287BM31|A0A287BM31_PIG;tr|A0A286ZT94|A0A286ZT94_PIG;tr|A0A286ZTC9|A0A286ZTC9_PIG;tr|A0A287ANX9|A0A287ANX9_PIG	-0.438891	-0.452542	-0.418992	-2.49906	-2.44913	-2.47339	3.19091e-08	2.03705	4.10406
A0A5G2RAR7	TAP1	tr|A0A5G2RAR7|A0A5G2RAR7_PIG;tr|F6PWU7|F6PWU7_PIG	1.63296	1.65885	1.61264	-0.434872	-0.400503	-0.341865	2.97676e-07	2.02723	4.07622
I3L5I2	EMB	tr|I3L5I2|I3L5I2_PIG;tr|A0A5G2QVG4|A0A5G2QVG4_PIG	-0.186774	-0.212672	-0.127056	-2.17346	-2.17495	-2.24653	5.35789e-07	2.02281	4.06375
A0A287B5M2	MUC4	tr|A0A287B5M2|A0A287B5M2_PIG	1.57742	1.56709	1.57254	-0.455278	-0.460324	-0.410565	2.44189e-08	2.01441	4.04014
A0A286ZWX9	DDX60	tr|A0A286ZWX9|A0A286ZWX9_PIG;tr|A0A287AEZ8|A0A287AEZ8_PIG;tr|F1RIW4|F1RIW4_PIG;tr|A0A287AD25|A0A287AD25_PIG;tr|A0A5G2QRV7|A0A5G2QRV7_PIG;tr|A0A5G2R6W4|A0A5G2R6W4_PIG;tr|A0A287BFN9|A0A287BFN9_PIG;tr|A0A287ABK4|A0A287ABK4_PIG;tr|A0A5G2QGU8|A0A5G2QGU8_PIG;tr|A0A287BEN8|A0A287BEN8_PIG	2.36406	2.39463	2.38146	0.394666	0.369262	0.364318	1.03399e-08	2.00397	4.01101
A0A5G2RG89	CMPK2	tr|A0A5G2RG89|A0A5G2RG89_PIG;tr|F1S9L3|F1S9L3_PIG	2.23832	2.22107	2.22967	0.309142	0.252129	0.193525	5.07261e-07	1.97809	3.93971
I3LVI3	TBX3	tr|I3LVI3|I3LVI3_PIG;tr|F1RKD4|F1RKD4_PIG;tr|F8SIP4|F8SIP4_PIG	0.196736	0.156669	0.204474	-1.78806	-1.71823	-1.80766	3.73048e-07	1.95728	3.88328
A0A287AV88	PLA2G10	tr|A0A287AV88|A0A287AV88_PIG	0.380005	0.37712	0.369037	-1.63863	-1.46298	-1.61736	3.9136e-06	1.94838	3.8594
A0A287AX75	GRIPAP1	tr|A0A287AX75|A0A287AX75_PIG;tr|A0A286ZJ63|A0A286ZJ63_PIG;tr|A0A287A4J9|A0A287A4J9_PIG;tr|A0A287ADX7|A0A287ADX7_PIG;tr|A0A5G2R4N9|A0A5G2R4N9_PIG;tr|A0A287BFV8|A0A287BFV8_PIG;tr|A0A287AJ29|A0A287AJ29_PIG	-0.318837	-0.336488	-0.387014	-2.28669	-2.23738	-2.36114	1.21768e-06	1.94762	3.85739
A0A287AWZ3	HIST3H2BB	tr|A0A287AWZ3|A0A287AWZ3_PIG;tr|A0A287ARA0|A0A287ARA0_PIG	-1.09478	-1.39715	-1.35617	-3.24157	-3.19048	-3.16941	3.87577e-05	1.91779	3.77844
F1S1N1	SLA-2	tr|F1S1N1|F1S1N1_PIG;tr|A0A286ZYP5|A0A286ZYP5_PIG;tr|A0A287BBX0|A0A287BBX0_PIG;tr|A0A287AEH7|A0A287AEH7_PIG;tr|A0A287A4W8|A0A287A4W8_PIG;tr|F6PY81|F6PY81_PIG;tr|F1S1N3|F1S1N3_PIG;tr|A0A287B3V2|A0A287B3V2_PIG;tr|F1RTG6|F1RTG6_PIG	0.349447	0.367382	0.376255	-1.51532	-1.46627	-1.67184	6.74658e-06	1.9155	3.77246
A0A286ZIA6	PARP9	tr|A0A286ZIA6|A0A286ZIA6_PIG;tr|I3LAF9|I3LAF9_PIG;tr|A0A287B544|A0A287B544_PIG	-2.9917	-3.08667	-2.99685	-4.85857	-4.80191	-5.15773	7.52737e-05	1.91433	3.76938
P09889	ACP5	sp|P09889|PPA5_PIG	-0.849438	-0.868364	-0.858451	-2.70512	-2.78533	-2.77491	2.04291e-07	1.89637	3.72275
F6Q697	S100A9	tr|F6Q697|F6Q697_PIG;tr|K7GME6|K7GME6_PIG	-1.67827	-1.68299	-1.608	-3.50457	-3.57678	-3.56251	5.40956e-07	1.89153	3.7103
A0A5K1U4K5	DHX58	tr|A0A5K1U4K5|A0A5K1U4K5_PIG;tr|F1S0P6|F1S0P6_PIG;tr|K7GS53|K7GS53_PIG	2.03903	2.07344	2.06233	0.148215	0.18309	0.174577	2.13418e-08	1.88964	3.70543
A0A287A1I0	NT5C3A	tr|A0A287A1I0|A0A287A1I0_PIG;tr|A0A287BPC7|A0A287BPC7_PIG;tr|I3LCJ3|I3LCJ3_PIG;tr|A0A287APY8|A0A287APY8_PIG	2.29116	2.30494	2.31121	0.379544	0.439044	0.44286	9.90599e-08	1.88195	3.68573
F1RZA4		tr|F1RZA4|F1RZA4_PIG;tr|A0A287A0R7|A0A287A0R7_PIG;tr|I3LPA3|I3LPA3_PIG;tr|A0A287A1Y8|A0A287A1Y8_PIG;tr|A0A287ARH4|A0A287ARH4_PIG	2.42197	2.43322	2.43747	0.462817	0.397189	0.817843	0.000138345	1.8716	3.65939
A0A287BLX5	DPYS	tr|A0A287BLX5|A0A287BLX5_PIG;tr|F1S1E7|F1S1E7_PIG	-1.41894	-1.3266	-1.34151	-3.16362	-3.30162	-3.17833	3.78979e-06	1.85217	3.61043
I3LU72	CEP170	tr|I3LU72|I3LU72_PIG;tr|A0A287AIA1|A0A287AIA1_PIG;tr|A0A287ANL3|A0A287ANL3_PIG	-0.399291	-0.400407	-0.443198	-2.23712	-2.25151	-2.29019	1.09404e-07	1.84531	3.5933
A0A5G2QVT7	DLG2	tr|A0A5G2QVT7|A0A5G2QVT7_PIG;tr|A0A5G2RF83|A0A5G2RF83_PIG	-0.278938	-0.247033	-0.300163	-2.15063	-2.01329	-2.18814	4.86073e-06	1.84198	3.58501
A0A287A342	LGALS9	tr|A0A287A342|A0A287A342_PIG;tr|F1RJ33|F1RJ33_PIG;tr|A0A286ZVE5|A0A286ZVE5_PIG;tr|A0A287A9Q0|A0A287A9Q0_PIG;tr|A0A286ZWE9|A0A286ZWE9_PIG;tr|A0A287AMM9|A0A287AMM9_PIG;tr|A0A5G2QWT0|A0A5G2QWT0_PIG;tr|A0A5G2R9N2|A0A5G2R9N2_PIG	1.01177	1.04805	0.991572	-0.839234	-0.785963	-0.823385	1.4481e-07	1.83333	3.56358
A0A287B6H1	IL1RAP	tr|A0A287B6H1|A0A287B6H1_PIG;tr|I3LR80|I3LR80_PIG;tr|A0A287B9B9|A0A287B9B9_PIG	-1.31393	-1.32074	-1.28045	-3.15172	-3.09623	-3.12627	9.28882e-08	1.8197	3.53007
A0A5G2RJW0	LOC100523310	tr|A0A5G2RJW0|A0A5G2RJW0_PIG;tr|A0A287B571|A0A287B571_PIG;tr|A0A286ZVF6|A0A286ZVF6_PIG;tr|F1S4E0|F1S4E0_PIG	2.35513	2.36155	2.32207	0.549985	0.554582	0.537633	1.75875e-08	1.79885	3.47942
C3S7K5	S100A8	tr|C3S7K5|C3S7K5_PIG	0.105512	0.0716087	0.0721548	-1.78125	-1.47949	-1.86786	0.00011034	1.79262	3.46445
A0A5G2Q8I9	A2M	tr|A0A5G2Q8I9|A0A5G2Q8I9_PIG;tr|K7GQ48|K7GQ48_PIG;tr|F1SLX2|F1SLX2_PIG	0.727159	0.691402	0.678533	-1.0961	-1.08993	-1.09405	2.68311e-08	1.79239	3.46389
A0A5G2R175	TIMP2	tr|A0A5G2R175|A0A5G2R175_PIG;tr|A0A5G2QTA4|A0A5G2QTA4_PIG;tr|A0A5G2QC50|A0A5G2QC50_PIG;tr|C0JPM4|C0JPM4_PIG;tr|A0A5G2QR70|A0A5G2QR70_PIG	-2.25717	-2.2286	-2.26498	-4.01634	-3.98013	-4.0713	4.12931e-07	1.77234	3.41607
I3LV88	FAM184B	tr|I3LV88|I3LV88_PIG	-0.0344209	-0.159233	-0.0943916	-1.90117	-1.82756	-1.8388	2.07078e-06	1.75983	3.38658
F1S0E4	RNGTT	tr|F1S0E4|F1S0E4_PIG;tr|A0A287AGV9|A0A287AGV9_PIG;tr|A0A287AJ32|A0A287AJ32_PIG	-0.154305	-0.103915	-0.140006	-1.62424	-2.02312	-2.02112	0.00019247	1.75675	3.37936
A0A5G2QRN9	SDCBP2	tr|A0A5G2QRN9|A0A5G2QRN9_PIG;tr|F1S878|F1S878_PIG;tr|A0A5G2QZ97|A0A5G2QZ97_PIG	1.31939	1.32965	1.32913	-0.398107	-0.447642	-0.388333	7.97613e-08	1.73742	3.33438
A0A286ZI56	ACSL5	tr|A0A286ZI56|A0A286ZI56_PIG;tr|F1S5J8|F1S5J8_PIG;tr|A0A5K1V994|A0A5K1V994_PIG;tr|A0A287AQX2|A0A287AQX2_PIG;tr|A0A287A844|A0A287A844_PIG;tr|A0A287B5E1|A0A287B5E1_PIG;tr|A0A287BFF2|A0A287BFF2_PIG	0.839078	0.871199	0.804043	-0.631903	-1.05755	-0.962351	0.000190121	1.72204	3.29903
F1RNU0	ERAP2	tr|F1RNU0|F1RNU0_PIG;tr|A0A5G2RDD5|A0A5G2RDD5_PIG;tr|I3L8L2|I3L8L2_PIG;tr|A0A5G2R513|A0A5G2R513_PIG	0.712076	0.742096	0.726045	-0.97609	-0.990598	-0.970419	8.78053e-09	1.70578	3.26204
I3LFU3		tr|I3LFU3|I3LFU3_PIG	3.11125	3.1204	3.10588	1.44865	1.4009	1.39561	6.61137e-08	1.69746	3.24329
A0A287BND2	HERC5	tr|A0A287BND2|A0A287BND2_PIG;tr|I3LA49|I3LA49_PIG;tr|A0A5G2QS91|A0A5G2QS91_PIG;tr|A0A5G2QAQ5|A0A5G2QAQ5_PIG	2.43118	2.44771	2.43618	0.751754	0.752191	0.726087	7.03896e-09	1.69501	3.2378
A0A286ZUA7	PLSCR1	tr|A0A286ZUA7|A0A286ZUA7_PIG;tr|A0A5G2R127|A0A5G2R127_PIG;tr|I3LGQ1|I3LGQ1_PIG;tr|A0A287AHC0|A0A287AHC0_PIG;tr|A0A5G2QX76|A0A5G2QX76_PIG	-0.826537	-0.916123	-0.835301	-2.56692	-2.55094	-2.50209	1.06773e-06	1.68066	3.20575
I3LG93	DQX1	tr|I3LG93|I3LG93_PIG	-1.42397	-1.46403	-1.48709	-3.16538	-3.06738	-3.17014	1.61878e-06	1.67594	3.19527
A0A287AP08	MNDA	tr|A0A287AP08|A0A287AP08_PIG;tr|F1RND9|F1RND9_PIG	-0.817649	-0.862072	-0.793464	-2.39031	-2.52507	-2.56167	7.48173e-06	1.66795	3.17763
A0A286ZJI7	RAB27B	tr|A0A286ZJI7|A0A286ZJI7_PIG;tr|A0A287AWC5|A0A287AWC5_PIG;tr|A0A286ZTH5|A0A286ZTH5_PIG	-4.0382	-4.19759	-3.89937	-5.69165	-5.84621	-5.58861	0.000128806	1.66377	3.16843
F1RSU5	FLT1	tr|F1RSU5|F1RSU5_PIG;tr|A0A5G2QFF1|A0A5G2QFF1_PIG	-0.961869	-0.974494	-1.039	-2.63061	-2.70224	-2.61853	1.24065e-06	1.65867	3.15726
F1S6A4	TNFAIP3	tr|F1S6A4|F1S6A4_PIG	0.117678	0.157109	0.124909	-1.58328	-1.5559	-1.43214	4.21826e-06	1.65701	3.15362
A0A287AXM7	IFI44L	tr|A0A287AXM7|A0A287AXM7_PIG;tr|A0A287AIB9|A0A287AIB9_PIG;tr|A0A287A8B7|A0A287A8B7_PIG;tr|A0A287B4L2|A0A287B4L2_PIG;tr|A0A286ZI27|A0A286ZI27_PIG;tr|I3LMG2|I3LMG2_PIG	-0.0274446	-0.0169595	-0.060483	-1.67155	-1.6457	-1.73034	5.18835e-07	1.64757	3.13305
A0A287BEC3	CEACAM1	tr|A0A287BEC3|A0A287BEC3_PIG;tr|A0A286ZYT5|A0A286ZYT5_PIG;tr|I3L9E5|I3L9E5_PIG;tr|M3TYM6|M3TYM6_PIG	-0.389866	-0.438831	-0.379102	-1.99538	-2.00048	-2.14825	6.6057e-06	1.64544	3.12842
F1RQ21	TAP2	tr|F1RQ21|F1RQ21_PIG	1.69465	1.67312	1.67258	0.0351204	0.0858393	-0.00349038	4.30443e-07	1.64096	3.11873
A0A287ADS5	PARP14	tr|A0A287ADS5|A0A287ADS5_PIG;tr|F1SQ36|F1SQ36_PIG;tr|A0A286ZI25|A0A286ZI25_PIG	0.125758	0.132009	0.14766	-1.48564	-1.42064	-1.5977	6.13308e-06	1.63647	3.10904
A0A5G2R8R1	GBP2	tr|A0A5G2R8R1|A0A5G2R8R1_PIG;tr|F1S4D8|F1S4D8_PIG;tr|I3LE01|I3LE01_PIG;tr|A0A5G2R4L0|A0A5G2R4L0_PIG;tr|A0A287B099|A0A287B099_PIG;tr|A0A287A3N2|A0A287A3N2_PIG	1.17947	1.17462	1.18254	-0.500527	-0.388136	-0.43864	9.75903e-07	1.62131	3.07654
A0A287AAB2	SLA-11	tr|A0A287AAB2|A0A287AAB2_PIG;tr|K7GLN3|K7GLN3_PIG	-0.237997	-0.190087	-0.200896	-1.84106	-1.82913	-1.81901	5.48815e-08	1.62007	3.0739
A0A5G2QT69	RNF149	tr|A0A5G2QT69|A0A5G2QT69_PIG;tr|F1STG1|F1STG1_PIG;tr|A0A5G2QR62|A0A5G2QR62_PIG	-0.738318	-0.732634	-0.701537	-2.35226	-2.37641	-2.29294	4.87624e-07	1.61637	3.06604
A0A287AM56	STAT1	tr|A0A287AM56|A0A287AM56_PIG;tr|K7GST8|K7GST8_PIG;tr|A0A287BKW1|A0A287BKW1_PIG;tr|G9BFU0|G9BFU0_PIG;sp|Q764M5|STAT1_PIG;tr|A0A287AVD2|A0A287AVD2_PIG;tr|A0A5K1U1J3|A0A5K1U1J3_PIG;tr|A0A287BNK4|A0A287BNK4_PIG;tr|A0A286ZN85|A0A286ZN85_PIG;tr|A0A287A5C9|A0A287A5C9_PIG	3.83438	3.85311	3.83637	2.21706	2.21765	2.24687	1.54142e-08	1.6141	3.0612
I3LKY5	NMI	tr|I3LKY5|I3LKY5_PIG	-0.697466	-0.702621	-0.643779	-2.2852	-2.29792	-2.28467	1.24551e-07	1.60798	3.04824
I6L5M4	PSMB8	tr|I6L5M4|I6L5M4_PIG;tr|A5D9J4|A5D9J4_PIG;tr|A0A287A1Z0|A0A287A1Z0_PIG;sp|Q29576|PSB8_PIG;tr|K7GPK5|K7GPK5_PIG;tr|A0A5G2RD01|A0A5G2RD01_PIG	0.933895	0.946814	0.913334	-0.642645	-0.667931	-0.715187	2.69048e-07	1.6066	3.04534
A0A286ZT21	IFIH1	tr|A0A286ZT21|A0A286ZT21_PIG;tr|A0A287AKR1|A0A287AKR1_PIG;tr|A0A287A7P1|A0A287A7P1_PIG	0.766225	0.801908	0.838423	-0.798806	-0.746597	-0.80612	5.84054e-07	1.58603	3.00221
A0A5G2QBI3		tr|A0A5G2QBI3|A0A5G2QBI3_PIG	-1.00276	-1.07113	-0.984353	-2.55534	-2.70427	-2.54933	1.00815e-05	1.58356	2.99709
A0A287AHY4	IFITM1	tr|A0A287AHY4|A0A287AHY4_PIG;tr|K7GSV9|K7GSV9_PIG;tr|A0A5G2QKE0|A0A5G2QKE0_PIG;tr|F1RGC5|F1RGC5_PIG;tr|I3LUQ7|I3LUQ7_PIG;tr|F1RGC4|F1RGC4_PIG;tr|A0A5G2QWL4|A0A5G2QWL4_PIG;tr|A0A287B7V6|A0A287B7V6_PIG;tr|A0A286ZYF4|A0A286ZYF4_PIG;tr|A0A286ZYJ2|A0A286ZYJ2_PIG;tr|A0A287A9E2|A0A287A9E2_PIG;tr|A0A287B7R8|A0A287B7R8_PIG;tr|A0A5G2QA15|A0A5G2QA15_PIG	0.351254	0.359621	0.392397	-1.14931	-1.21217	-1.16952	2.6403e-07	1.54476	2.91755
A0A287B1C2	LOC100517129	tr|A0A287B1C2|A0A287B1C2_PIG;tr|A0A287AP04|A0A287AP04_PIG;tr|A0A287AV27|A0A287AV27_PIG;tr|A0A5G2R0A4|A0A5G2R0A4_PIG;tr|A0A286ZQ68|A0A286ZQ68_PIG;tr|A0A286ZXM4|A0A286ZXM4_PIG;tr|A0A287B0L0|A0A287B0L0_PIG;tr|F1SMY9|F1SMY9_PIG;tr|A0A287BBT3|A0A287BBT3_PIG	-0.737037	-0.728696	-0.777637	-2.25495	-2.35013	-2.25435	1.64365e-06	1.53869	2.9053
A0A5G2RKN9	SLFN11	tr|A0A5G2RKN9|A0A5G2RKN9_PIG;tr|A0A287A8K2|A0A287A8K2_PIG	1.3035	1.26998	1.21309	-0.318831	-0.253135	-0.254483	1.45495e-06	1.53768	2.90326
A0A287A1Y1	ZBTB22	tr|A0A287A1Y1|A0A287A1Y1_PIG;tr|F1RZT0|F1RZT0_PIG;tr|A0A5G2R356|A0A5G2R356_PIG;tr|A0A5G2R585|A0A5G2R585_PIG	0.753624	0.754278	0.755287	-0.697461	-0.74647	-0.810506	1.33527e-06	1.50588	2.83997
A0A5G2QCS0	PML	tr|A0A5G2QCS0|A0A5G2QCS0_PIG;tr|A0A287AZS0|A0A287AZS0_PIG;tr|F1SID1|F1SID1_PIG;tr|A0A287A573|A0A287A573_PIG	2.39691	2.43581	2.41083	0.911733	0.916549	0.922513	2.31101e-08	1.49758	2.8237
A0A287ASQ8	SLA-8	tr|A0A287ASQ8|A0A287ASQ8_PIG;tr|A0A287AM07|A0A287AM07_PIG;tr|K7GMI5|K7GMI5_PIG;tr|A0A287B0R8|A0A287B0R8_PIG;tr|F1S1N0|F1S1N0_PIG;tr|A0A287B9T6|A0A287B9T6_PIG	-0.242837	-0.242087	-0.255047	-1.77218	-1.61066	-1.84742	2.82428e-05	1.49676	2.82209
F1RII5	LOC100515788	tr|F1RII5|F1RII5_PIG;tr|F1RII7|F1RII7_PIG;sp|P02067|HBB_PIG;tr|A0A5G2QRW3|A0A5G2QRW3_PIG	-1.46991	-1.38209	-1.47822	-2.92303	-3.00039	-2.88856	4.97648e-06	1.49392	2.81653
K7GLU6	ERAP1	tr|K7GLU6|K7GLU6_PIG	3.5744	3.58943	3.57041	2.0826	2.08757	2.09155	1.96677e-09	1.49084	2.81052
A0A5G2RDV2	RPH3A	tr|A0A5G2RDV2|A0A5G2RDV2_PIG;tr|F1RJM7|F1RJM7_PIG;tr|A0A287AX24|A0A287AX24_PIG;tr|A0A480E5D8|A0A480E5D8_PIG	-0.951548	-0.809587	-0.950814	-1.91508	-2.73127	-2.52926	0.00399508	1.48789	2.80478
I3LT77	YME1L1	tr|I3LT77|I3LT77_PIG;tr|A0A286ZNB1|A0A286ZNB1_PIG;tr|A0A287AYB8|A0A287AYB8_PIG;tr|A0A287AH84|A0A287AH84_PIG	-0.570229	-0.513276	-0.621662	-2.05492	-2.04081	-2.05853	1.25897e-06	1.48303	2.79535
F1SE89	NFX1	tr|F1SE89|F1SE89_PIG	-0.471539	-0.336591	-0.459227	-1.81459	-1.86218	-1.95832	1.75174e-05	1.45591	2.7433
F1RLV7	TRIM22	tr|F1RLV7|F1RLV7_PIG	0.900952	0.905859	0.912071	-0.476851	-0.554477	-0.611848	3.16995e-06	1.45402	2.7397
A0A287ABT2	EIF2AK2	tr|A0A287ABT2|A0A287ABT2_PIG;tr|A0A287BKF1|A0A287BKF1_PIG;tr|A0A5G2QJU0|A0A5G2QJU0_PIG;tr|A0A5G2QYH9|A0A5G2QYH9_PIG	2.71473	2.72174	2.70379	1.25513	1.2548	1.30482	1.27687e-07	1.44184	2.71667
F1SH73	IRAK3	tr|F1SH73|F1SH73_PIG;tr|K7GQ31|K7GQ31_PIG;tr|A0A5G2QF58|A0A5G2QF58_PIG	-4.08721	-4.05008	-4.04387	-5.61	-5.513	-5.3178	8.24334e-05	1.41988	2.67563
A0A287B626		tr|A0A287B626|A0A287B626_PIG	-1.66885	-1.64886	-1.71015	-3.07009	-3.07855	-3.13618	8.45221e-07	1.41899	2.67398
F1RT83	SDCBP	tr|F1RT83|F1RT83_PIG;tr|A0A286ZKH9|A0A286ZKH9_PIG;tr|A0A5G2QXW6|A0A5G2QXW6_PIG;tr|A0A5G2R6P0|A0A5G2R6P0_PIG	1.43921	1.47323	1.45913	-0.0500656	0.13801	0.0565184	1.41312e-05	1.40904	2.6556
A0A286ZKY7	CASP7	tr|A0A286ZKY7|A0A286ZKY7_PIG;tr|A0A287AGZ2|A0A287AGZ2_PIG	0.599076	0.452024	0.677252	-0.915949	-0.684056	-0.850714	0.000128642	1.39302	2.62629
A0A5G2QPP3	ZNF444	tr|A0A5G2QPP3|A0A5G2QPP3_PIG;tr|A0A287AZI1|A0A287AZI1_PIG;tr|A0A286ZYV5|A0A286ZYV5_PIG	-1.55467	-1.50985	-1.55503	-2.92971	-2.96464	-2.90186	4.90957e-07	1.39222	2.62482
A0A5G2QTQ1	PRKAB1	tr|A0A5G2QTQ1|A0A5G2QTQ1_PIG;tr|F1RL45|F1RL45_PIG	-0.273047	-0.180501	-0.233393	-1.57045	-1.6324	-1.52244	5.4436e-06	1.34612	2.54227
A0A287AGC9	SAMD9	tr|A0A287AGC9|A0A287AGC9_PIG;tr|I3LB61|I3LB61_PIG;tr|A0A287B7Q2|A0A287B7Q2_PIG	0.00379326	-0.0142293	0.0440425	-1.32804	-1.34245	-1.33285	1.80924e-07	1.34565	2.54145
A0A5G2QE12	MRPL53	tr|A0A5G2QE12|A0A5G2QE12_PIG	-1.42061	-1.42653	-1.44193	-2.75547	-2.72263	-2.78187	2.17748e-07	1.32364	2.50296
F1S3V5	TSPAN1	tr|F1S3V5|F1S3V5_PIG	0.0995499	0.11064	0.061117	-1.23803	-1.32603	-1.13028	2.28071e-05	1.32188	2.49992
Q863Z0	PSME2	sp|Q863Z0|PSME2_PIG;tr|F1SGM3|F1SGM3_PIG;tr|A0A5G2QKZ5|A0A5G2QKZ5_PIG;tr|A0A5G2QF42|A0A5G2QF42_PIG;tr|A0A5G2QTP4|A0A5G2QTP4_PIG;tr|A0A5G2QEZ3|A0A5G2QEZ3_PIG	2.02221	1.96324	1.97256	0.63178	0.747181	0.711362	4.84451e-06	1.28923	2.44398
F1S073	ANXA2	tr|F1S073|F1S073_PIG	0.190467	0.223877	0.131211	-1.15769	-1.09375	-1.06214	5.05809e-06	1.28638	2.43915
A0A5G2RB09	TUBGCP4	tr|A0A5G2RB09|A0A5G2RB09_PIG;tr|A0A286ZLQ3|A0A286ZLQ3_PIG;tr|F1SI61|F1SI61_PIG;tr|A0A5G2QUJ5|A0A5G2QUJ5_PIG	-0.79357	-0.764398	-0.739906	-2.05877	-2.11906	-1.9678	1.03818e-05	1.28258	2.43274
A0A5G2QGF8	MUC1	tr|A0A5G2QGF8|A0A5G2QGF8_PIG;tr|F1RGR9|F1RGR9_PIG	-2.94797	-2.80595	-2.85705	-4.09154	-4.2296	-4.1172	2.76956e-05	1.27579	2.42131
A0A5K1UGB8	GGT1	tr|A0A5K1UGB8|A0A5K1UGB8_PIG;sp|P20735|GGT1_PIG;tr|K7GKE3|K7GKE3_PIG;tr|A0A5G2QJL2|A0A5G2QJL2_PIG;tr|J9JIM2|J9JIM2_PIG;tr|A0A5K1UGB9|A0A5K1UGB9_PIG;tr|A0A5G2QJ47|A0A5G2QJ47_PIG	-0.709	-0.586232	-0.688662	-1.83817	-1.99451	-1.97744	3.38574e-05	1.27541	2.42067
A0A5G2QCL7	ABCB9	tr|A0A5G2QCL7|A0A5G2QCL7_PIG;tr|A0A5G2RN62|A0A5G2RN62_PIG;tr|I3LED8|I3LED8_PIG;tr|F1RFJ4|F1RFJ4_PIG;tr|A0A5G2QG36|A0A5G2QG36_PIG;tr|A0A5G2QTM5|A0A5G2QTM5_PIG;tr|A0A5G2R730|A0A5G2R730_PIG;tr|A0A287BMJ7|A0A287BMJ7_PIG;tr|F1SBZ0|F1SBZ0_PIG;tr|A0A5G2QEG3|A0A5G2QEG3_PIG;tr|A0A5G2QFQ1|A0A5G2QFQ1_PIG;tr|A0A286ZNX9|A0A286ZNX9_PIG;tr|F1SBY9|F1SBY9_PIG;tr|A0A287ATY5|A0A287ATY5_PIG;tr|I3L6P9|I3L6P9_PIG;tr|A…	-2.63143	-2.49849	-2.52301	-3.71456	-3.72865	-4.00296	0.000246931	1.26442	2.4023
A0A5G2QK19	LRATD1	tr|A0A5G2QK19|A0A5G2QK19_PIG	-1.3887	-1.31611	-1.44004	-2.67985	-2.582	-2.59674	1.24735e-05	1.23792	2.35857
F1RSL0	EXOSC4	tr|F1RSL0|F1RSL0_PIG	-0.160397	-0.203501	-0.127324	-1.34684	-1.45129	-1.31998	1.21565e-05	1.20896	2.31172
I3LGI4	IFI35	tr|I3LGI4|I3LGI4_PIG	-1.39056	-1.36663	-1.39176	-2.50649	-2.57398	-2.69256	2.54238e-05	1.20803	2.31022
A0A287BDB0	LOC100522887	tr|A0A287BDB0|A0A287BDB0_PIG;tr|F1SV36|F1SV36_PIG	-1.44037	-1.49831	-1.45084	-2.68454	-2.73723	-2.5777	1.79628e-05	1.20332	2.30268
F1SJB9	CEMIP2	tr|F1SJB9|F1SJB9_PIG;tr|A0A287ACI4|A0A287ACI4_PIG	-0.311192	-0.267773	-0.309784	-1.507	-1.40259	-1.56918	1.90256e-05	1.19667	2.29211
A0A5G2QX79	CENPF	tr|A0A5G2QX79|A0A5G2QX79_PIG;tr|F1S2Y5|F1S2Y5_PIG	-1.07039	-1.01668	-1.0307	-2.19422	-2.2167	-2.26317	1.36307e-06	1.18544	2.27432
A0A480F3K2	PSME1	tr|A0A480F3K2|A0A480F3K2_PIG;sp|Q64L94|PSME1_PIG;tr|F1SGM1|F1SGM1_PIG;tr|A0A5G2QE76|A0A5G2QE76_PIG;tr|A0A5G2QYQ3|A0A5G2QYQ3_PIG	3.28899	3.296	3.25167	2.08258	2.0967	2.12079	3.05311e-07	1.17886	2.26398
A0A5G2R0V1	GALNT4	tr|A0A5G2R0V1|A0A5G2R0V1_PIG	-0.324491	-0.440941	-0.529199	-1.67626	-1.55245	-1.57202	7.81943e-05	1.1687	2.24809
B3SP85	IFI30	sp|B3SP85|GILT_PIG;tr|A0A5G2R214|A0A5G2R214_PIG	0.913332	1.05256	0.913029	-0.143803	-0.366451	-0.0990764	0.000254219	1.16275	2.23884
A0A287A9L8	CNP	tr|A0A287A9L8|A0A287A9L8_PIG;tr|A0A286ZZ12|A0A286ZZ12_PIG	2.28378	2.29406	2.26554	1.13237	1.11728	1.12274	2.65148e-08	1.157	2.22993
A0A286ZTX5	CYSTM1	tr|A0A286ZTX5|A0A286ZTX5_PIG	-1.75634	-1.61985	-1.82179	-2.77189	-2.88367	-2.86969	8.81208e-05	1.10909	2.15709
P02543	VIM	sp|P02543|VIME_PIG;tr|A0A2C9F3D9|A0A2C9F3D9_PIG;tr|A0A5G2QE62|A0A5G2QE62_PIG;tr|A0A287BSR0|A0A287BSR0_PIG;sp|P02540|DESM_PIG;tr|F1SHC0|F1SHC0_PIG;tr|A0A287B1I2|A0A287B1I2_PIG;sp|P08552|NFM_PIG;sp|P02547|NFL_PIG;tr|F1RJU4|F1RJU4_PIG;tr|A0A287BNA7|A0A287BNA7_PIG;tr|F1RJU6|F1RJU6_PIG;tr|A0A5G2QW19|A0A5G2QW19_PIG	4.39774	4.3963	4.38716	3.30002	3.32356	3.32541	2.68947e-08	1.0774	2.11024
A0A286ZZW0	BCR	tr|A0A286ZZW0|A0A286ZZW0_PIG;tr|A0A287AY63|A0A287AY63_PIG;tr|A0A287AIC4|A0A287AIC4_PIG;tr|F1RLS2|F1RLS2_PIG	-0.919939	-0.885696	-0.98445	-1.98823	-2.03334	-1.99968	4.62451e-06	1.07706	2.10973
A0A286ZPJ7	RNASEL	tr|A0A286ZPJ7|A0A286ZPJ7_PIG	-2.88331	-2.77218	-2.74685	-3.9868	-3.78759	-3.81203	0.000148126	1.06136	2.08689
A0A286ZZG3	CHAC1	tr|A0A286ZZG3|A0A286ZZG3_PIG	-0.306434	-0.378111	-0.329017	-1.4176	-1.33198	-1.39599	6.16387e-06	1.044	2.06194
O02799	STAT2	sp|O02799|STAT2_PIG;tr|A0A5G2QWQ2|A0A5G2QWQ2_PIG	1.47886	1.49482	1.47835	0.510148	0.45175	0.47954	5.80772e-07	1.00353	2.0049
F1SV33	MSANTD4	tr|F1SV33|F1SV33_PIG	-0.719222	-0.719098	-0.78327	-1.72203	-1.76554	-1.74399	2.22639e-06	1.00332	2.00461
F1SFU0	YBX2	tr|F1SFU0|F1SFU0_PIG	-1.04567	-1.13768	-1.15256	-0.134297	-0.0782344	-0.115483	1.13458e-05	-1.00263	0.499088
A0A286ZZ37	LPIN2	tr|A0A286ZZ37|A0A286ZZ37_PIG;tr|A0A287B4B0|A0A287B4B0_PIG;tr|A0A287AAK5|A0A287AAK5_PIG;tr|A0A287ABL2|A0A287ABL2_PIG;tr|A0A286ZP51|A0A286ZP51_PIG	-2.69004	-2.76637	-2.70098	-1.73386	-1.67555	-1.72641	4.73292e-06	-1.00719	0.497514
A0A287BT28	RFC1	tr|A0A287BT28|A0A287BT28_PIG;tr|F1S4I7|F1S4I7_PIG;tr|A0A286ZJZ9|A0A286ZJZ9_PIG	-2.44699	-2.36906	-2.40468	-1.41609	-1.37526	-1.3807	2.52369e-06	-1.01623	0.494408
A0A287A0B3	UBAP2L	tr|A0A287A0B3|A0A287A0B3_PIG;tr|A0A286ZKU8|A0A286ZKU8_PIG;tr|F1RGK9|F1RGK9_PIG;tr|A0A5G2QN63|A0A5G2QN63_PIG;tr|A0A5G2RFH0|A0A5G2RFH0_PIG;tr|I3L5C7|I3L5C7_PIG;tr|A0A5G2QD79|A0A5G2QD79_PIG;tr|I3LQ83|I3LQ83_PIG;tr|A0A287BRL3|A0A287BRL3_PIG	1.56757	1.6035	1.64498	2.59373	2.62772	2.64382	2.88627e-06	-1.0164	0.494347
A0A287BA62	ARID1B	tr|A0A287BA62|A0A287BA62_PIG;tr|A0A287B276|A0A287B276_PIG;tr|A0A286ZL37|A0A286ZL37_PIG;tr|F1SB28|F1SB28_PIG;tr|A0A287AEF8|A0A287AEF8_PIG	-4.63312	-4.50715	-4.23998	-3.49605	-3.46112	-3.37091	0.00112133	-1.01739	0.494009
A0A286ZRH1	C6orf132	tr|A0A286ZRH1|A0A286ZRH1_PIG	0.907019	0.96998	0.90574	1.95292	1.93322	1.96752	1.63747e-06	-1.02364	0.491875
A0A5G2QJL0	RBM42	tr|A0A5G2QJL0|A0A5G2QJL0_PIG;tr|F1RM56|F1RM56_PIG;tr|A0A286ZXI3|A0A286ZXI3_PIG;tr|A0A5G2QN45|A0A5G2QN45_PIG;tr|A0A287B5V0|A0A287B5V0_PIG;tr|A0A5G2RGB7|A0A5G2RGB7_PIG	-4.43658	-4.45206	-4.29135	-3.50342	-3.23295	-3.33208	0.000385653	-1.03719	0.487277
A0A5K1V3V4	MAVS	tr|A0A5K1V3V4|A0A5K1V3V4_PIG;tr|F1S8C6|F1S8C6_PIG	-0.125155	-0.169137	-0.115908	0.898111	0.930312	0.888033	9.47372e-07	-1.04222	0.48558
A0A287B0S3	SDC1	tr|A0A287B0S3|A0A287B0S3_PIG;tr|K7GNF5|K7GNF5_PIG	-3.35181	-3.34237	-3.44228	-2.34706	-2.37451	-2.28593	1.44983e-05	-1.04299	0.485322
F1RLG4	SRP19	tr|F1RLG4|F1RLG4_PIG;tr|A0A5G2QB48|A0A5G2QB48_PIG;tr|A0A5G2QXE7|A0A5G2QXE7_PIG	-3.11281	-3.09791	-3.1441	-2.07783	-2.20367	-1.93243	0.000192424	-1.04696	0.483986
A0A287BIW0	NPTN	tr|A0A287BIW0|A0A287BIW0_PIG	-3.04206	-3.04582	-3.04239	-2.0164	-1.9359	-2.03019	3.69173e-06	-1.04926	0.483216
A0A287AX77	PPP1R2	tr|A0A287AX77|A0A287AX77_PIG;tr|A0A5G2Q9D0|A0A5G2Q9D0_PIG;tr|A0A5G2RDG4|A0A5G2RDG4_PIG	-0.407532	-0.451759	-0.492519	0.597854	0.607737	0.595495	1.86112e-06	-1.05097	0.482645
F1S2C9	ZNF185	tr|F1S2C9|F1S2C9_PIG;tr|A0A5G2RBP1|A0A5G2RBP1_PIG;tr|I3LGY6|I3LGY6_PIG;tr|A0A5G2QC61|A0A5G2QC61_PIG	2.28892	2.29431	2.3099	3.30066	3.38398	3.37538	2.63063e-06	-1.05563	0.481088
A0A5G2QM76	CIAO2A	tr|A0A5G2QM76|A0A5G2QM76_PIG;tr|A0A287BQ89|A0A287BQ89_PIG	-2.0256	-2.16508	-1.96376	-1.16445	-0.635151	-1.17327	0.00482597	-1.06052	0.479459
A0A287BEC7	VAMP3	tr|A0A287BEC7|A0A287BEC7_PIG;tr|A0A5G2R1F8|A0A5G2R1F8_PIG;tr|A0A287A9H6|A0A287A9H6_PIG;tr|A0A286ZY50|A0A286ZY50_PIG;tr|A0A5G2R276|A0A5G2R276_PIG	0.190317	0.203408	0.215036	1.26129	1.27417	1.27452	2.26119e-08	-1.06707	0.477286
A0A286ZRK0	LOC100622780	tr|A0A286ZRK0|A0A286ZRK0_PIG	-3.05499	-3.19171	-3.0794	-2.0647	-1.96856	-2.06381	3.42487e-05	-1.07634	0.474229
A0A287BAC8	STXBP6	tr|A0A287BAC8|A0A287BAC8_PIG;tr|A0A286ZN84|A0A286ZN84_PIG;tr|A0A287ACF7|A0A287ACF7_PIG;tr|A0A5G2QI42|A0A5G2QI42_PIG;tr|A0A5G2QU44|A0A5G2QU44_PIG;tr|F2Z5M8|F2Z5M8_PIG	-3.34408	-3.40151	-3.32197	-2.32601	-2.15284	-2.35934	9.44283e-05	-1.07645	0.474193
A0A1B2TT47	DDX3Y	tr|A0A1B2TT47|A0A1B2TT47_PIG;tr|I3LDV0|I3LDV0_PIG	-2.29424	-2.32471	-2.27122	-1.19749	-1.2357	-1.21433	5.75481e-07	-1.08089	0.472738
A0A5G2QEC7	RPS10	tr|A0A5G2QEC7|A0A5G2QEC7_PIG;tr|F1RZ28|F1RZ28_PIG;tr|A0A5G2QAN6|A0A5G2QAN6_PIG	0.101142	0.121891	0.114496	1.16756	1.21554	1.19946	2.4309e-07	-1.08168	0.472479
A0A5G2R605	ZNF638	tr|A0A5G2R605|A0A5G2R605_PIG;tr|I3L7C4|I3L7C4_PIG;tr|I3L5T4|I3L5T4_PIG;tr|A0A287BII7|A0A287BII7_PIG;tr|A0A287A0A1|A0A287A0A1_PIG;tr|A0A287BIY9|A0A287BIY9_PIG;tr|A0A287AD93|A0A287AD93_PIG	-0.026575	-0.0437063	-0.0568967	0.984139	1.09571	1.04328	5.38549e-06	-1.08343	0.471904
F1RU32	EIF1AD	tr|F1RU32|F1RU32_PIG;tr|A0A5G2QIG8|A0A5G2QIG8_PIG	-3.7729	-3.82091	-3.7762	-2.74166	-2.6443	-2.73263	6.26221e-06	-1.08381	0.471782
A0A287A8X0	SH3PXD2A	tr|A0A287A8X0|A0A287A8X0_PIG;tr|A0A480Y2T9|A0A480Y2T9_PIG;tr|A0A5G2QAA5|A0A5G2QAA5_PIG;tr|A0A286ZR39|A0A286ZR39_PIG;tr|A0A287A568|A0A287A568_PIG;tr|F1S836|F1S836_PIG;tr|A0A287BR24|A0A287BR24_PIG;tr|A0A5G2QEU0|A0A5G2QEU0_PIG;tr|A0A286ZWS2|A0A286ZWS2_PIG	-1.67898	-1.75393	-1.77528	-0.619311	-0.667811	-0.649367	4.66928e-06	-1.09057	0.469577
A0A287B8R9	ZC3H14	tr|A0A287B8R9|A0A287B8R9_PIG;tr|F1SDY8|F1SDY8_PIG;tr|A0A287AP46|A0A287AP46_PIG;tr|A0A287BGG5|A0A287BGG5_PIG;tr|A0A287BD48|A0A287BD48_PIG	-0.370315	-0.546481	-0.443198	0.611479	0.620577	0.697779	4.60168e-05	-1.09661	0.467614
A0A286ZLA1	EIF4EBP2	tr|A0A286ZLA1|A0A286ZLA1_PIG;tr|A0A5G2QUT3|A0A5G2QUT3_PIG	-7.88591	-7.71421	-7.20004	-6.90474	-6.20532	-6.37502	0.0199442	-1.10503	0.464894
F1RZS7	KIFC1	tr|F1RZS7|F1RZS7_PIG	-3.95351	-3.81779	-3.95042	-2.89439	-2.69426	-2.80307	0.000109817	-1.11	0.463294
A0A286ZRQ2	HRH4	tr|A0A286ZRQ2|A0A286ZRQ2_PIG;tr|F1SBA9|F1SBA9_PIG;tr|A0A5G2QV28|A0A5G2QV28_PIG	-1.53438	-1.49812	-1.50066	-0.392121	-0.378436	-0.39357	9.62715e-08	-1.12301	0.459134
A0A287B1P7	C1orf116	tr|A0A287B1P7|A0A287B1P7_PIG;tr|A0A287AN31|A0A287AN31_PIG	-0.12907	-0.105147	-0.10926	0.984139	1.02225	1.02297	1.79939e-07	-1.12428	0.458732
F1RP76	SCEL	tr|F1RP76|F1RP76_PIG;tr|A0A287A123|A0A287A123_PIG;tr|A0A5G2RFK3|A0A5G2RFK3_PIG	2.80897	2.83985	2.7919	3.93797	3.93751	3.96298	2.60929e-07	-1.13258	0.4561
A0A5G2QJE0	ZNF185	tr|A0A5G2QJE0|A0A5G2QJE0_PIG;tr|A0A5G2R6D8|A0A5G2R6D8_PIG;tr|A0A5G2QSQ9|A0A5G2QSQ9_PIG;tr|A0A5G2QHZ9|A0A5G2QHZ9_PIG	-1.93973	-1.98559	-2.06207	-0.869312	-0.791863	-0.917805	2.43606e-05	-1.13614	0.454977
A0A287AII2	TOM1	tr|A0A287AII2|A0A287AII2_PIG;tr|A0A287AZ22|A0A287AZ22_PIG;tr|A0A5G2RAV4|A0A5G2RAV4_PIG;tr|A0A287AT87|A0A287AT87_PIG;tr|A0A287BFT5|A0A287BFT5_PIG	-0.772144	-0.743967	-0.570483	0.328021	0.416877	0.600281	0.000359775	-1.14392	0.452527
Q2QLE2	CAV2	sp|Q2QLE2|CAV2_PIG	-3.44951	-3.42672	-3.30794	-2.33914	-2.15649	-2.2491	7.51213e-05	-1.14648	0.451727
A0A287AE45	AHNAK2	tr|A0A287AE45|A0A287AE45_PIG;tr|A0A287BNG8|A0A287BNG8_PIG;tr|A0A5G2R7I7|A0A5G2R7I7_PIG;tr|A0A286ZXM0|A0A286ZXM0_PIG	-0.977515	-0.795313	-0.932281	0.297695	0.152557	0.318478	0.000106299	-1.15795	0.44815
A0A287AR08	ZDHHC5	tr|A0A287AR08|A0A287AR08_PIG	-0.794073	-0.763425	-0.824401	0.346841	0.374247	0.374953	5.18568e-07	-1.15931	0.447726
A0A286ZVE6	LMO7	tr|A0A286ZVE6|A0A286ZVE6_PIG	-2.95808	-2.87248	-2.87156	-1.70891	-1.78819	-1.71246	7.21378e-06	-1.16419	0.446215
F1RJ22	PINX1	tr|F1RJ22|F1RJ22_PIG;tr|A0A287AHL8|A0A287AHL8_PIG	-2.1567	-2.13943	-2.06475	-1.01429	-0.9366	-0.889063	1.41776e-05	-1.17364	0.443301
I3LRR4	NDUFV3	tr|I3LRR4|I3LRR4_PIG;tr|A0A287AWH6|A0A287AWH6_PIG;tr|A0A287BEK4|A0A287BEK4_PIG	0.470258	0.443864	0.47086	1.64587	1.65621	1.63568	3.98721e-08	-1.18426	0.440051
A0A287AXI8	FSTL3	tr|A0A287AXI8|A0A287AXI8_PIG	-4.1053	-4.12536	-4.12881	-2.97849	-2.85209	-2.94797	6.63585e-06	-1.19364	0.437198
A0A5G2R879	CCNT1	tr|A0A5G2R879|A0A5G2R879_PIG;tr|A0A286ZQB6|A0A286ZQB6_PIG	-2.26971	-2.26115	-2.26952	-1.1019	-1.00046	-1.11053	4.60766e-06	-1.19583	0.436536
A0A287B664	C12orf45	tr|A0A287B664|A0A287B664_PIG;tr|I3LPE1|I3LPE1_PIG;tr|A0A5G2R5J7|A0A5G2R5J7_PIG	-2.96974	-3.15043	-2.97374	-1.85834	-1.79276	-1.85132	4.54623e-05	-1.19716	0.436133
A0A287B501	RBX1	tr|A0A287B501|A0A287B501_PIG	-1.79066	-1.84094	-1.8434	-0.631052	-0.623413	-0.624212	2.63204e-07	-1.19877	0.435646
A0A5G2QNW1	SERBP1	tr|A0A5G2QNW1|A0A5G2QNW1_PIG;tr|F1S827|F1S827_PIG	2.09396	2.074	2.06582	3.27811	3.30148	3.30055	4.51834e-08	-1.21545	0.430639
A0A5G2R306	LSR	tr|A0A5G2R306|A0A5G2R306_PIG;tr|F1RM78|F1RM78_PIG	-4.13287	-3.97635	-4.05446	-2.7337	-2.94452	-2.79206	9.13375e-05	-1.23113	0.425983
A0A287BG81	SYNRG	tr|A0A287BG81|A0A287BG81_PIG;tr|A0A286ZRQ8|A0A286ZRQ8_PIG;tr|A0A5G2RFT9|A0A5G2RFT9_PIG;tr|I3LBS8|I3LBS8_PIG;tr|A0A287B2Y3|A0A287B2Y3_PIG;tr|A0A286ZZ60|A0A286ZZ60_PIG;tr|A0A287BT41|A0A287BT41_PIG	-1.24968	-1.29861	-1.28966	-0.0541339	-0.066426	-0.0210357	4.36759e-07	-1.23212	0.425692
I3LVB8	AP1S1	tr|I3LVB8|I3LVB8_PIG;tr|A0A5G2QSL5|A0A5G2QSL5_PIG	-4.46132	-4.53578	-4.47425	-3.25297	-3.26002	-3.26118	7.40366e-07	-1.23239	0.425612
F1SSA6	MYH10	tr|F1SSA6|F1SSA6_PIG;sp|P81271|MYH11_PIG	3.15388	3.14337	3.15244	4.39096	4.39477	4.40326	1.43578e-09	-1.24643	0.42149
A0A5G2R464	SCAF4	tr|A0A5G2R464|A0A5G2R464_PIG;tr|A0A5G2RJB4|A0A5G2RJB4_PIG;tr|I3LPZ9|I3LPZ9_PIG;tr|A0A5G2QI18|A0A5G2QI18_PIG	-2.68817	-2.7958	-2.61846	-1.42698	-1.48441	-1.43961	2.1291e-05	-1.25047	0.42031
I3LMH4	EIF4G1	tr|I3LMH4|I3LMH4_PIG	-3.33526	-3.23329	-3.40082	-2.06067	-2.01543	-2.13457	3.0765e-05	-1.2529	0.419604
A0A287AMU3	MYH10	tr|A0A287AMU3|A0A287AMU3_PIG;tr|A0A5G2R8H6|A0A5G2R8H6_PIG;tr|A0A5G2R6H9|A0A5G2R6H9_PIG;tr|A0A287BIK2|A0A287BIK2_PIG	-0.497091	-0.540635	-0.496331	0.723277	0.754532	0.768349	3.6542e-07	-1.26007	0.417523
A0A5G2QRX2		tr|A0A5G2QRX2|A0A5G2QRX2_PIG;tr|A0A287B6X8|A0A287B6X8_PIG	-8.3318	-8.42177	-7.87027	-6.8125	-6.89826	-7.12968	0.00296313	-1.26114	0.417215
A0A287AKB7	ECT2	tr|A0A287AKB7|A0A287AKB7_PIG;tr|A0A287AIM9|A0A287AIM9_PIG;tr|A0A286ZJB3|A0A286ZJB3_PIG	-3.7011	-3.73514	-3.67598	-2.41349	-2.33638	-2.53326	2.84663e-05	-1.27636	0.412835
A0A287AEY4	OBI1	tr|A0A287AEY4|A0A287AEY4_PIG;tr|A0A287BKB0|A0A287BKB0_PIG	-4.09508	-4.2041	-4.12023	-2.83181	-2.97708	-2.76112	5.69993e-05	-1.28314	0.410901
J9JIM0	JPT2	tr|J9JIM0|J9JIM0_PIG;tr|A0A5G2QK57|A0A5G2QK57_PIG	0.0332852	0.0688802	0.0622952	1.3656	1.34661	1.37391	7.01265e-08	-1.30722	0.404098
A0A287AK07	ATG13	tr|A0A287AK07|A0A287AK07_PIG;tr|A0A286ZM31|A0A286ZM31_PIG;tr|A0A286ZPH5|A0A286ZPH5_PIG;tr|A0A287A0P6|A0A287A0P6_PIG;tr|F1SIA3|F1SIA3_PIG	-6.97703	-6.62305	-6.86115	-5.43748	-5.66623	-5.41017	0.000570473	-1.31578	0.401707
F1RW24	PAGE4	tr|F1RW24|F1RW24_PIG	-1.36813	-1.29873	-1.36755	-0.052668	-0.017829	-0.015825	9.05822e-07	-1.31603	0.401639
A0A287A2P3	YTHDF1	tr|A0A287A2P3|A0A287A2P3_PIG;tr|A0A5G2QEJ5|A0A5G2QEJ5_PIG;tr|A0A286ZI96|A0A286ZI96_PIG	-4.56709	-4.45255	-4.67833	-3.23062	-3.22704	-3.27527	3.89558e-05	-1.32168	0.40007
D3Y268	PHLDA2	tr|D3Y268|D3Y268_PIG	-3.73502	-3.66681	-3.63314	-2.33747	-2.32333	-2.3898	3.27729e-06	-1.32812	0.398287
F1SD77	C19orf53	tr|F1SD77|F1SD77_PIG	-0.77705	-0.807294	-0.83593	0.528437	0.503841	0.536	2.81605e-07	-1.32952	0.397901
A0A5G2R143	CFDP1	tr|A0A5G2R143|A0A5G2R143_PIG;tr|A0A287AIS2|A0A287AIS2_PIG;tr|A0A287BBX9|A0A287BBX9_PIG	-0.780448	-0.749047	-0.784116	0.578697	0.574032	0.601218	6.69788e-08	-1.35585	0.390704
A0A286ZNA7	CAST	tr|A0A286ZNA7|A0A286ZNA7_PIG;tr|F6PU32|F6PU32_PIG;tr|A0A287A526|A0A287A526_PIG;tr|A0A288CFT7|A0A288CFT7_PIG;sp|P12675|ICAL_PIG;tr|A0A286ZQD7|A0A286ZQD7_PIG	2.98596	3.01267	2.96221	4.32979	4.34392	4.36468	1.74361e-07	-1.35919	0.389802
A0A5G2QDW2	DSN1	tr|A0A5G2QDW2|A0A5G2QDW2_PIG;tr|F1S478|F1S478_PIG;tr|A0A5G2RHG3|A0A5G2RHG3_PIG	-4.39699	-4.64568	-4.3738	-3.20688	-2.9013	-3.2227	0.000559987	-1.36186	0.38908
A0A5G2QJZ9	SZRD1	tr|A0A5G2QJZ9|A0A5G2QJZ9_PIG;tr|A0A480PK57|A0A480PK57_PIG;tr|A0A5G2RHV1|A0A5G2RHV1_PIG;tr|A0A287AWQ5|A0A287AWQ5_PIG;tr|A0A287ADX8|A0A287ADX8_PIG;tr|A0A5G2R5K0|A0A5G2R5K0_PIG	-2.00816	-1.97034	-1.9261	-0.645834	-0.622128	-0.532355	5.25223e-06	-1.36809	0.387403
A0A287BLB5	PCNP	tr|A0A287BLB5|A0A287BLB5_PIG;tr|A0A5G2R2E0|A0A5G2R2E0_PIG	0.080303	0.144799	0.0892099	1.46322	1.4935	1.48931	4.11143e-07	-1.37724	0.384955
A0A287ADL8	PSMD4	tr|A0A287ADL8|A0A287ADL8_PIG	-2.05244	-2.01093	-2.05869	-0.653961	-0.650673	-0.650323	8.22367e-08	-1.38903	0.381821
A0A286ZQL4	FAM169A	tr|A0A286ZQL4|A0A286ZQL4_PIG;tr|A0A5K1VT17|A0A5K1VT17_PIG;tr|A0A286ZZV7|A0A286ZZV7_PIG	-3.67983	-3.72266	-3.80674	-2.35451	-2.38681	-2.29753	6.83936e-06	-1.39013	0.381531
A0A5G2R368	WIZ	tr|A0A5G2R368|A0A5G2R368_PIG;tr|F1SAN0|F1SAN0_PIG;tr|I3LTF7|I3LTF7_PIG;tr|I3LSJ6|I3LSJ6_PIG;tr|A0A287AZ33|A0A287AZ33_PIG	-2.42418	-2.47774	-2.40074	-1.11702	-0.935395	-1.04305	1.67024e-05	-1.4024	0.3783
A0A286ZXD9	MAP4	tr|A0A286ZXD9|A0A286ZXD9_PIG;tr|A0A287A3X7|A0A287A3X7_PIG;tr|A0A287BBL5|A0A287BBL5_PIG;tr|A0A287AY86|A0A287AY86_PIG;tr|A0A287BAB8|A0A287BAB8_PIG;tr|A0A287B5L5|A0A287B5L5_PIG;tr|A0A287BPN0|A0A287BPN0_PIG;tr|A0A287A4H3|A0A287A4H3_PIG;tr|I3L806|I3L806_PIG	2.66149	2.68569	2.66373	4.05364	4.0609	4.1051	1.56651e-07	-1.40291	0.378165
A0A5G2R8S8	JPT1	tr|A0A5G2R8S8|A0A5G2R8S8_PIG;tr|F1RVX2|F1RVX2_PIG;tr|A0A287ANU2|A0A287ANU2_PIG	-0.935461	-0.83801	-0.931922	0.568572	0.505606	0.579322	3.20549e-06	-1.45296	0.36527
A0A287B8Z8	LLPH	tr|A0A287B8Z8|A0A287B8Z8_PIG;tr|A0A286ZJP8|A0A286ZJP8_PIG	-0.712773	-0.718424	-0.734849	0.741651	0.649505	0.809408	6.37391e-06	-1.45554	0.364619
A0A287A041	PTDSS2	tr|A0A287A041|A0A287A041_PIG;tr|A0A287BM48|A0A287BM48_PIG	-4.3676	-4.64779	-4.37816	-3.1002	-2.87813	-3.03041	0.000204057	-1.4616	0.363089
I3LQ17	PZP	tr|I3LQ17|I3LQ17_PIG;tr|A0A287A1B4|A0A287A1B4_PIG;tr|A0A287AG58|A0A287AG58_PIG;tr|A0A287BDU7|A0A287BDU7_PIG;tr|A0A287BN06|A0A287BN06_PIG	-1.59712	-1.56329	-1.51287	-0.0630427	-0.0471666	-0.0933599	7.44233e-07	-1.4899	0.356037
A0A5G2R0D9	SH3BP1	tr|A0A5G2R0D9|A0A5G2R0D9_PIG	-4.50548	-4.31735	-4.1672	-2.88578	-2.76838	-2.80932	0.000129905	-1.50885	0.351391
F1SRA5	MRTFA	tr|F1SRA5|F1SRA5_PIG;tr|A0A287BKU7|A0A287BKU7_PIG;tr|A0A286ZXN6|A0A286ZXN6_PIG	-4.52309	-4.64605	-4.83775	-3.16074	-3.20861	-3.10079	9.77179e-05	-1.51225	0.350564
A0A287BGN0	COX6A1	tr|A0A287BGN0|A0A287BGN0_PIG	-4.41778	-4.44353	-4.54713	-3.36818	-2.68057	-2.80818	0.00212101	-1.51717	0.349371
F1RYZ0	RPLP2	tr|F1RYZ0|F1RYZ0_PIG	-3.99374	-3.94866	-4.10986	-2.54747	-2.51553	-2.4133	1.70404e-05	-1.52532	0.347403
A0A480K1R7	LOC100517502	tr|A0A480K1R7|A0A480K1R7_PIG	-1.74111	-1.66507	-1.64388	-0.0610764	-0.190138	-0.128078	5.18378e-06	-1.55692	0.339875
A0A287A608	AHNAK	tr|A0A287A608|A0A287A608_PIG;tr|A0A287A4Q2|A0A287A4Q2_PIG;tr|A0A286ZP76|A0A286ZP76_PIG	5.74546	5.75301	5.73057	7.30611	7.31349	7.31382	2.46204e-09	-1.56813	0.337246
I3LN63	MRPL54	tr|I3LN63|I3LN63_PIG	-1.58788	-1.50146	-1.59658	0.0455756	0.0613215	0.00826858	1.24675e-06	-1.60036	0.329795
A0A287AEV6		tr|A0A287AEV6|A0A287AEV6_PIG	-0.626042	-0.59523	-0.673938	0.954963	0.934368	1.0236	1.42074e-06	-1.60271	0.329257
A0A5G2RAU2	MDC1	tr|A0A5G2RAU2|A0A5G2RAU2_PIG;tr|K7GND6|K7GND6_PIG;tr|A0A5G2QL96|A0A5G2QL96_PIG;sp|Q767L8|MDC1_PIG;tr|A0A5G2QQC6|A0A5G2QQC6_PIG	-6.38781	-7.14828	-6.61967	-5.37629	-4.99922	-4.94683	0.00357516	-1.61114	0.32734
I3LUE6	CDV3	tr|I3LUE6|I3LUE6_PIG	0.364243	0.401428	0.327696	2.01707	2.00515	2.0159	1.77414e-07	-1.64825	0.319027
F2Z5H8	BTF3	tr|F2Z5H8|F2Z5H8_PIG	-0.424042	-0.425689	-0.459565	1.23009	1.1517	1.26523	1.27471e-06	-1.65211	0.318175
F1RP33	GPATCH4	tr|F1RP33|F1RP33_PIG	-5.28869	-5.59205	-5.20605	-3.57064	-3.59491	-3.42558	0.000141491	-1.83189	0.280897
A0A286ZPY1	AHNAK	tr|A0A286ZPY1|A0A286ZPY1_PIG	2.91372	2.9281	2.91266	4.79374	4.79584	4.80544	6.84635e-10	-1.88018	0.271649
A0A5G2QJG3	CLDN3	tr|A0A5G2QJG3|A0A5G2QJG3_PIG	-3.10853	-3.13331	-3.17649	-1.18709	-1.33357	-1.17142	4.21028e-06	-1.90875	0.266323
A0A287AL31	ARL6IP4	tr|A0A287AL31|A0A287AL31_PIG	-4.72295	-4.4848	-4.6485	-2.6789	-2.72865	-2.68205	1.18011e-05	-1.92222	0.263849
F1RKJ3	C6H19orf33	tr|F1RKJ3|F1RKJ3_PIG	-1.05946	-1.04415	-1.13301	0.832285	0.837686	0.88371	4.47706e-07	-1.9301	0.262411
A0A287AD42	METAP2	tr|A0A287AD42|A0A287AD42_PIG;tr|A0A5G2QYD4|A0A5G2QYD4_PIG	-1.76734	-1.79463	-1.72715	0.227239	0.186495	0.208834	1.08701e-07	-1.97056	0.255154
O02858	SCD	sp|O02858|ACOD_PIG;tr|A0A5G2QNU5|A0A5G2QNU5_PIG;tr|F6Q284|F6Q284_PIG;tr|A0A5G2RGH4|A0A5G2RGH4_PIG	-2.37912	-2.37219	-2.36795	-0.39243	-0.432713	-0.375367	3.55348e-08	-1.97292	0.254737
A0A287ALA0	BASP1	tr|A0A287ALA0|A0A287ALA0_PIG;tr|I3L661|I3L661_PIG	2.34589	2.34247	2.3243	4.34787	4.33552	4.33617	1.38872e-09	-2.0023	0.249601
A0A5G2QXW7	RNF115	tr|A0A5G2QXW7|A0A5G2QXW7_PIG;tr|A0A287B0T0|A0A287B0T0_PIG	-6.33359	-6.61044	-6.11247	-4.5026	-4.22761	-4.2954	0.000267414	-2.0103	0.248221
A0A287AQ97	ARMCX4	tr|A0A287AQ97|A0A287AQ97_PIG	-1.17249	-1.15905	-1.19338	0.880656	0.781315	0.958663	2.53465e-06	-2.04852	0.241733
A0A287B748	IQCB1	tr|A0A287B748|A0A287B748_PIG;tr|F1SQ17|F1SQ17_PIG;tr|A0A287AVX6|A0A287AVX6_PIG;tr|A0A5G2QI02|A0A5G2QI02_PIG;tr|A0A5G2R6H8|A0A5G2R6H8_PIG	-2.76702	-2.76448	-2.77654	-0.671979	-0.79423	-0.683966	7.86416e-07	-2.05262	0.241045
A0A286ZP67	HNRNPU	tr|A0A286ZP67|A0A286ZP67_PIG;tr|F1S8L9|F1S8L9_PIG;tr|A0A286ZJR3|A0A286ZJR3_PIG;tr|A0A287AGF7|A0A287AGF7_PIG;tr|A0A5G2QGD3|A0A5G2QGD3_PIG	-1.46554	-1.44428	-1.55313	0.541328	0.509449	0.666475	3.84412e-06	-2.06007	0.239805
A0A5G2QGA1	MCFD2	tr|A0A5G2QGA1|A0A5G2QGA1_PIG;tr|I3LV84|I3LV84_PIG;tr|K7GQY4|K7GQY4_PIG	-1.64701	-1.65305	-1.66452	0.425788	0.39546	0.47263	8.89907e-08	-2.08615	0.235508
Q712U6	ARPP19	sp|Q712U6|ARP19_PIG	-5.73461	-5.85293	-5.83522	-3.76489	-3.71424	-3.67715	1.26192e-06	-2.08883	0.235072
I3LPU8	HNRNPL	tr|I3LPU8|I3LPU8_PIG	-1.83626	-1.83342	-1.9102	0.202285	0.23965	0.281698	4.1198e-07	-2.10117	0.233069
A0A287BRL8	MARCKS	tr|A0A287BRL8|A0A287BRL8_PIG	-0.082053	-0.271819	-0.261125	1.91609	1.9654	1.90803	4.85042e-06	-2.13484	0.227693
A0A5G2QC74	CAMLG	tr|A0A5G2QC74|A0A5G2QC74_PIG;tr|A0A287AAY2|A0A287AAY2_PIG	-6.06784	-6.10319	-6.10799	-3.87687	-3.96346	-3.94948	2.12228e-07	-2.16307	0.22328
A0A5G2QVV7	PTPN18	tr|A0A5G2QVV7|A0A5G2QVV7_PIG;tr|A0A287BMT5|A0A287BMT5_PIG;tr|F1RXX2|F1RXX2_PIG	-5.50242	-5.44579	-5.23139	-3.20384	-3.06503	-3.19547	1.84265e-05	-2.23842	0.211918
A0A5G2QRH2	RSRC1	tr|A0A5G2QRH2|A0A5G2QRH2_PIG;tr|I3LMW8|I3LMW8_PIG;tr|A0A286ZMC1|A0A286ZMC1_PIG;tr|A0A5G2QD10|A0A5G2QD10_PIG	-5.46296	-5.88512	-5.90444	-3.56413	-3.43585	-3.52345	0.000113286	-2.24303	0.211242
I3L5Z2	P3H1	tr|I3L5Z2|I3L5Z2_PIG;sp|P20303|GTR1_PIG	-6.03311	-6.56015	-6.14703	-4.31972	-3.56497	-3.45193	0.00144985	-2.46789	0.180756
A0A5G2QQN1	HMGN1	tr|A0A5G2QQN1|A0A5G2QQN1_PIG;tr|A0A5G2R582|A0A5G2R582_PIG;tr|A0A5G2QVB0|A0A5G2QVB0_PIG;tr|A0A287B4S0|A0A287B4S0_PIG;tr|F1SBB8|F1SBB8_PIG;tr|A0A287AM16|A0A287AM16_PIG	-0.798179	-0.69863	-0.661825	1.92682	1.89983	1.92838	3.76525e-07	-2.63788	0.160664
A0A5K1UJ50	ATF7IP	tr|A0A5K1UJ50|A0A5K1UJ50_PIG;tr|F1SQ86|F1SQ86_PIG;tr|A0A287A8A1|A0A287A8A1_PIG;tr|A0A286ZST1|A0A286ZST1_PIG	-5.82327	-6.29744	-6.53886	-3.35062	-3.38344	-3.37449	0.000171884	-2.85034	0.138664
A0A5G2QDK2	LIMA1	tr|A0A5G2QDK2|A0A5G2QDK2_PIG	-5.75738	-5.80684	-5.46664	-2.6414	-2.53682	-2.50747	1.05327e-05	-3.11506	0.115418
A0A5G2QVT1	CDCA5	tr|A0A5G2QVT1|A0A5G2QVT1_PIG;tr|I3LEX4|I3LEX4_PIG	-7.49719	-7.23489	-7.24971	-4.04429	-4.07324	-4.03456	2.81627e-06	-3.27656	0.103194
