# Supplementary material for: Uterine luminal-derived extracellular vesicles: potential nanomaterials to improve embryo implantation
Source: J Nanobiotechnology. 2023 Mar 7;21:79. doi: 10.1186/s12951-023-01834-1 (PMC9990359; doi:10.1186/s12951-023-01834-1)
Supplement: Supplementary file 11 — Additional file 11: Table S7. GO enrichment and KEGG pathway analysis of differentially abundant proteins in PTR cells treated with ULF-Evs. [file 12951_2023_1834_MOESM11_ESM.xlsx]

## Sheet: GO analysis
Table S7. GO enrichment analysis of differentially abundant proteins in PTR cells treated with ULF-Evs
ONTOLOGY	ID	Description	GeneRatio	BgRatio	pvalue	p.adjust	qvalue	geneID	Count
BP	GO:0051607	defense response to virus	15/86	105/6338	5.78761e-12	3.3134e-09	3.18318e-09	MAVS/STAT2/MX1/OAS1/STAT1/RSAD2/OAS2/IFIH1/PLSCR1/BST2/ISG15/DDX58/DHX58/IFIT1/OASL	15
BP	GO:0140546	defense response to symbiont	15/86	105/6338	5.78761e-12	3.3134e-09	3.18318e-09	MAVS/STAT2/MX1/OAS1/STAT1/RSAD2/OAS2/IFIH1/PLSCR1/BST2/ISG15/DDX58/DHX58/IFIT1/OASL	15
BP	GO:0009615	response to virus	15/86	115/6338	2.23958e-11	8.54773e-09	8.21179e-09	MAVS/STAT2/MX1/OAS1/STAT1/RSAD2/OAS2/IFIH1/PLSCR1/BST2/ISG15/DDX58/DHX58/IFIT1/OASL	15
BP	GO:0044419	biological process involved in interspecies interaction between organisms	22/86	413/6338	1.61851e-08	4.633e-06	4.45091e-06	CAV2/MAVS/STAT2/VIM/MX1/OAS1/STAT1/RSAD2/OAS2/IFIH1/PLSCR1/BST2/ISG15/DDX58/DHX58/IFIT1/S100A8/OASL/ANXA2/TNFAIP3/S100A9/IFI35	22
BP	GO:0045087	innate immune response	16/86	220/6338	2.88259e-08	6.60114e-06	6.34171e-06	STAT2/MX1/OAS1/STAT1/RSAD2/OAS2/IFIH1/PLSCR1/ISG15/DDX58/DHX58/IFIT1/S100A8/OASL/TNFAIP3/IFI35	16
BP	GO:0002474	antigen processing and presentation of peptide antigen via MHC class I	5/86	10/6338	9.77581e-08	1.86555e-05	1.79223e-05	IFI30/B2M/ABCB9/TAP1/TAP2	5
BP	GO:0051707	response to other organism	20/86	388/6338	1.44801e-07	2.16203e-05	2.07706e-05	MAVS/STAT2/VIM/MX1/OAS1/STAT1/RSAD2/OAS2/IFIH1/PLSCR1/BST2/ISG15/DDX58/DHX58/IFIT1/S100A8/OASL/TNFAIP3/S100A9/IFI35	20
BP	GO:0043207	response to external biotic stimulus	20/86	389/6338	1.51059e-07	2.16203e-05	2.07706e-05	MAVS/STAT2/VIM/MX1/OAS1/STAT1/RSAD2/OAS2/IFIH1/PLSCR1/BST2/ISG15/DDX58/DHX58/IFIT1/S100A8/OASL/TNFAIP3/S100A9/IFI35	20
BP	GO:0098542	defense response to other organism	18/86	319/6338	1.78337e-07	2.26885e-05	2.17968e-05	MAVS/STAT2/MX1/OAS1/STAT1/RSAD2/OAS2/IFIH1/PLSCR1/BST2/ISG15/DDX58/DHX58/IFIT1/S100A8/OASL/TNFAIP3/IFI35	18
BP	GO:0009607	response to biotic stimulus	20/86	401/6338	2.48306e-07	2.8431e-05	2.73137e-05	MAVS/STAT2/VIM/MX1/OAS1/STAT1/RSAD2/OAS2/IFIH1/PLSCR1/BST2/ISG15/DDX58/DHX58/IFIT1/S100A8/OASL/TNFAIP3/S100A9/IFI35	20
BP	GO:0019882	antigen processing and presentation	7/86	36/6338	4.01614e-07	4.18044e-05	4.01614e-05	IFI30/B2M/ABCB9/SLA-2/SLA-8/TAP1/TAP2	7
BP	GO:0048002	antigen processing and presentation of peptide antigen	5/86	14/6338	7.44085e-07	7.09981e-05	6.82078e-05	IFI30/B2M/ABCB9/TAP1/TAP2	5
BP	GO:0034340	response to type I interferon	5/86	16/6338	1.58909e-06	0.000129965	0.000124857	STAT2/MX1/STAT1/ISG15/IFIT1	5
BP	GO:0071357	cellular response to type I interferon	5/86	16/6338	1.58909e-06	0.000129965	0.000124857	STAT2/MX1/STAT1/ISG15/IFIT1	5
BP	GO:0006952	defense response	20/86	478/6338	4.00392e-06	0.000305633	0.000293621	HRH4/MAVS/STAT2/MX1/OAS1/STAT1/RSAD2/OAS2/IFIH1/PLSCR1/BST2/ISG15/DDX58/DHX58/IFIT1/S100A8/OASL/TNFAIP3/S100A9/IFI35	20
BP	GO:1903900	regulation of viral life cycle	6/86	38/6338	1.02049e-05	0.000730291	0.00070159	CAV2/MX1/OAS1/PLSCR1/ISG15/ANXA2	6
BP	GO:0045071	negative regulation of viral genome replication	4/86	13/6338	2.05845e-05	0.00128635	0.0012358	MX1/OAS1/PLSCR1/ISG15	4
BP	GO:0062208	positive regulation of pattern recognition receptor signaling pathway	4/86	13/6338	2.05845e-05	0.00128635	0.0012358	ZDHHC5/RSAD2/DHX58/IFI35	4
BP	GO:0050792	regulation of viral process	6/86	43/6338	2.13456e-05	0.00128635	0.0012358	CAV2/MX1/OAS1/PLSCR1/ISG15/ANXA2	6
BP	GO:0062207	regulation of pattern recognition receptor signaling pathway	5/86	27/6338	2.61131e-05	0.00149497	0.00143622	ZDHHC5/RSAD2/DHX58/TNFAIP3/IFI35	5
BP	GO:0019058	viral life cycle	6/86	56/6338	9.87399e-05	0.00538368	0.00517209	CAV2/MX1/OAS1/PLSCR1/ISG15/ANXA2	6
BP	GO:0045069	regulation of viral genome replication	4/86	21/6338	0.000158588	0.00825379	0.0079294	MX1/OAS1/PLSCR1/ISG15	4
BP	GO:0048525	negative regulation of viral process	4/86	23/6338	0.000229828	0.0114414	0.0109918	MX1/OAS1/PLSCR1/ISG15	4
BP	GO:0002831	regulation of response to biotic stimulus	6/86	74/6338	0.000463677	0.0213937	0.0205529	PLSCR1/ISG15/DHX58/IFIT1/TNFAIP3/IFI35	6
BP	GO:0045824	negative regulation of innate immune response	3/86	12/6338	0.000485796	0.0213937	0.0205529	ISG15/DHX58/TNFAIP3	3
BP	GO:0060337	type I interferon signaling pathway	3/86	12/6338	0.000485796	0.0213937	0.0205529	STAT2/STAT1/ISG15	3
BP	GO:0045088	regulation of innate immune response	5/86	50/6338	0.000536455	0.0227497	0.0218556	PLSCR1/ISG15/DHX58/TNFAIP3/IFI35	5
BP	GO:0019079	viral genome replication	4/86	29/6338	0.000579367	0.023692	0.0227608	MX1/OAS1/PLSCR1/ISG15	4
BP	GO:0016032	viral process	6/86	79/6338	0.000659149	0.026025	0.0250022	CAV2/MX1/OAS1/PLSCR1/ISG15/ANXA2	6
BP	GO:0006508	proteolysis	14/86	392/6338	0.000717527	0.0273856	0.0263093	METAP2/PSMD4/RNF115/GGT1/STAT1/PSMB8/PSMB10/USP18/ISG15/TIMP2/S100A8/TNFAIP3/UBE2L6/PSMB9	14
BP	GO:0002221	pattern recognition receptor signaling pathway	5/86	58/6338	0.00106571	0.0393625	0.0378155	ZDHHC5/RSAD2/DHX58/TNFAIP3/IFI35	5
BP	GO:0002832	negative regulation of response to biotic stimulus	3/86	19/6338	0.00199771	0.0714806	0.0686713	ISG15/DHX58/TNFAIP3	3
BP	GO:0002764	immune response-regulating signaling pathway	6/86	99/6338	0.00214169	0.0728513	0.0699882	ZDHHC5/RSAD2/PLSCR1/DHX58/TNFAIP3/IFI35	6
BP	GO:0031347	regulation of defense response	7/86	134/6338	0.00216327	0.0728513	0.0699882	PLSCR1/ISG15/DHX58/IFIT1/S100A8/TNFAIP3/IFI35	7
BP	GO:0051603	proteolysis involved in cellular protein catabolic process	9/86	216/6338	0.00247231	0.0808798	0.0777011	PSMD4/RNF115/PSMB8/PSMB10/USP18/ISG15/TNFAIP3/UBE2L6/PSMB9	9
BP	GO:0034121	regulation of toll-like receptor signaling pathway	3/86	21/6338	0.00268882	0.0855193	0.0821583	RSAD2/TNFAIP3/IFI35	3
BP	GO:0044265	cellular macromolecule catabolic process	11/86	313/6338	0.00316427	0.0979212	0.0940728	PSMD4/ZC3H14/RNF115/PSMB8/PSMB10/USP18/ISG15/EXOSC4/TNFAIP3/UBE2L6/PSMB9	11
BP	GO:0044257	cellular protein catabolic process	9/86	226/6338	0.00335311	0.0989867	0.0950964	PSMD4/RNF115/PSMB8/PSMB10/USP18/ISG15/TNFAIP3/UBE2L6/PSMB9	9
BP	GO:0030163	protein catabolic process	10/86	270/6338	0.0033716	0.0989867	0.0950964	PSMD4/RNF115/PSMB8/PSMB10/USP18/ISG15/TIMP2/TNFAIP3/UBE2L6/PSMB9	10
BP	GO:0009057	macromolecule catabolic process	12/86	368/6338	0.0037892	0.108466	0.104203	PSMD4/ZC3H14/RNF115/PSMB8/PSMB10/USP18/ISG15/TIMP2/EXOSC4/TNFAIP3/UBE2L6/PSMB9	12
BP	GO:1901292	nucleoside phosphate catabolic process	3/86	25/6338	0.00447166	0.124879	0.119971	ENTPD1/CNP/DPYS	3
BP	GO:1901565	organonitrogen compound catabolic process	12/86	381/6338	0.00500782	0.136523	0.131157	PSMD4/RNF115/GGT1/PSMB8/PSMB10/USP18/ISG15/DPYS/TIMP2/TNFAIP3/UBE2L6/PSMB9	12
BP	GO:0030857	negative regulation of epithelial cell differentiation	2/86	10/6338	0.00763059	0.198569	0.190765	STAT1/TBX3	2
BP	GO:0044788	modulation by host of viral process	2/86	10/6338	0.00763059	0.198569	0.190765	CAV2/ANXA2	2
BP	GO:1901652	response to peptide	5/86	95/6338	0.00911767	0.225212	0.216361	CAV2/STAT2/VIM/STAT1/TNFAIP3	5
BP	GO:0014002	astrocyte development	2/86	11/6338	0.00924452	0.225212	0.216361	S100A8/S100A9	2
BP	GO:0045646	regulation of erythrocyte differentiation	2/86	11/6338	0.00924452	0.225212	0.216361	STAT1/ISG15	2
BP	GO:0050776	regulation of immune response	8/86	221/6338	0.0098657	0.235338	0.226089	ZDHHC5/RSAD2/PLSCR1/ISG15/DHX58/IFIT1/TNFAIP3/IFI35	8
BP	GO:0002753	cytoplasmic pattern recognition receptor signaling pathway	2/86	12/6338	0.0109963	0.256953	0.246855	DHX58/TNFAIP3	2
BP	GO:0019941	modification-dependent protein catabolic process	7/86	187/6338	0.0131293	0.30066	0.288844	PSMD4/RNF115/USP18/ISG15/TNFAIP3/UBE2L6/PSMB9	7
BP	GO:0050777	negative regulation of immune response	3/86	37/6338	0.013443	0.301808	0.289947	ISG15/DHX58/TNFAIP3	3
BP	GO:0043632	modification-dependent macromolecule catabolic process	7/86	189/6338	0.0138584	0.302286	0.290406	PSMD4/RNF115/USP18/ISG15/TNFAIP3/UBE2L6/PSMB9	7
BP	GO:0032496	response to lipopolysaccharide	4/86	69/6338	0.0139923	0.302286	0.290406	VIM/S100A8/TNFAIP3/S100A9	4
BP	GO:0001937	negative regulation of endothelial cell proliferation	2/86	14/6338	0.0148975	0.310139	0.29795	CAV2/STAT1	2
BP	GO:0018198	peptidyl-cysteine modification	2/86	14/6338	0.0148975	0.310139	0.29795	S100A8/S100A9	2
BP	GO:0007009	plasma membrane organization	3/86	39/6338	0.0155083	0.31709	0.304628	CAV2/PLSCR1/S100A9	3
BP	GO:0048524	positive regulation of viral process	2/86	15/6338	0.0170393	0.333043	0.319954	CAV2/ANXA2	2
BP	GO:0070936	protein K48-linked ubiquitination	2/86	15/6338	0.0170393	0.333043	0.319954	RNF115/TNFAIP3	2
BP	GO:0034655	nucleobase-containing compound catabolic process	5/86	112/6338	0.0176638	0.333043	0.319954	ZC3H14/ENTPD1/CNP/DPYS/EXOSC4	5
BP	GO:0052548	regulation of endopeptidase activity	4/86	74/6338	0.0177003	0.333043	0.319954	STAT1/TIMP2/S100A8/PSMB9	4
BP	GO:0002833	positive regulation of response to biotic stimulus	3/86	41/6338	0.0177429	0.333043	0.319954	PLSCR1/DHX58/IFI35	3
BP	GO:0050688	regulation of defense response to virus	2/86	16/6338	0.0193037	0.345995	0.332397	DHX58/IFIT1	2
BP	GO:0002237	response to molecule of bacterial origin	4/86	76/6338	0.0193395	0.345995	0.332397	VIM/S100A8/TNFAIP3/S100A9	4
BP	GO:0016050	vesicle organization	4/86	76/6338	0.0193395	0.345995	0.332397	CAV2/STXBP6/SDC1/MX1	4
BP	GO:0052547	regulation of peptidase activity	4/86	78/6338	0.02107	0.370619	0.356053	STAT1/TIMP2/S100A8/PSMB9	4
BP	GO:0006919	activation of cysteine-type endopeptidase activity involved in apoptotic process	2/86	17/6338	0.0216869	0.370619	0.356053	STAT1/S100A8	2
BP	GO:0043124	negative regulation of I-kappaB kinase/NF-kappaB signaling	2/86	17/6338	0.0216869	0.370619	0.356053	STAT1/TNFAIP3	2
BP	GO:0032101	regulation of response to external stimulus	7/86	209/6338	0.0228244	0.384323	0.369219	PLSCR1/ISG15/DHX58/IFIT1/S100A8/TNFAIP3/IFI35	7
BP	GO:0031348	negative regulation of defense response	3/86	46/6338	0.0240763	0.390032	0.374703	ISG15/DHX58/TNFAIP3	3
BP	GO:0009617	response to bacterium	6/86	165/6338	0.0241044	0.390032	0.374703	VIM/ISG15/DHX58/S100A8/TNFAIP3/S100A9	6
BP	GO:0032481	positive regulation of type I interferon production	2/86	18/6338	0.0241854	0.390032	0.374703	STAT1/DHX58	2
BP	GO:0061025	membrane fusion	3/86	47/6338	0.0254714	0.395014	0.379489	CAV2/STXBP6/MX1	3
BP	GO:0044270	cellular nitrogen compound catabolic process	5/86	124/6338	0.0261531	0.395014	0.379489	ZC3H14/ENTPD1/CNP/DPYS/EXOSC4	5
BP	GO:0046700	heterocycle catabolic process	5/86	124/6338	0.0261531	0.395014	0.379489	ZC3H14/ENTPD1/CNP/DPYS/EXOSC4	5
BP	GO:1903312	negative regulation of mRNA metabolic process	2/86	19/6338	0.0267957	0.395014	0.379489	RBM42/ZC3H14	2
BP	GO:0002224	toll-like receptor signaling pathway	3/86	48/6338	0.0269092	0.395014	0.379489	RSAD2/TNFAIP3/IFI35	3
BP	GO:0046434	organophosphate catabolic process	3/86	48/6338	0.0269092	0.395014	0.379489	ENTPD1/CNP/DPYS	3
BP	GO:2000116	regulation of cysteine-type endopeptidase activity	3/86	48/6338	0.0269092	0.395014	0.379489	STAT1/S100A8/PSMB9	3
BP	GO:1902532	negative regulation of intracellular signal transduction	5/86	126/6338	0.0277834	0.402683	0.386857	STAT1/RNF149/DHX58/TNFAIP3/IFI35	5
BP	GO:0051851	modulation by host of symbiont process	2/86	20/6338	0.0295144	0.422425	0.405823	CAV2/ANXA2	2
BP	GO:0019439	aromatic compound catabolic process	5/86	130/6338	0.0312353	0.430549	0.413628	ZC3H14/ENTPD1/CNP/DPYS/EXOSC4	5
BP	GO:0055001	muscle cell development	3/86	51/6338	0.0314788	0.430549	0.413628	CAV2/SDC1/TBX3	3
BP	GO:0009166	nucleotide catabolic process	2/86	21/6338	0.0323382	0.430549	0.413628	CNP/DPYS	2
BP	GO:0048659	smooth muscle cell proliferation	2/86	21/6338	0.0323382	0.430549	0.413628	STAT1/TNFAIP3	2
BP	GO:0048660	regulation of smooth muscle cell proliferation	2/86	21/6338	0.0323382	0.430549	0.413628	STAT1/TNFAIP3	2
BP	GO:0048708	astrocyte differentiation	2/86	21/6338	0.0323382	0.430549	0.413628	S100A8/S100A9	2
BP	GO:0001819	positive regulation of cytokine production	5/86	133/6338	0.0339943	0.447396	0.429813	STAT1/RSAD2/ISG15/IL1RAP/DHX58	5
BP	GO:0034097	response to cytokine	7/86	230/6338	0.0359191	0.467356	0.448988	STAT2/MX1/STAT1/ISG15/TIMP2/IFIT2/IFIT1	7
BP	GO:0006511	ubiquitin-dependent protein catabolic process	6/86	183/6338	0.037399	0.481144	0.462235	PSMD4/RNF115/USP18/TNFAIP3/UBE2L6/PSMB9	6
BP	GO:1901361	organic cyclic compound catabolic process	5/86	138/6338	0.0389218	0.495172	0.475711	ZC3H14/ENTPD1/CNP/DPYS/EXOSC4	5
BP	GO:0051702	biological process involved in interaction with symbiont	2/86	24/6338	0.0414072	0.514112	0.493907	CAV2/ANXA2	2
BP	GO:0051817	modulation of process of other organism involved in symbiotic interaction	2/86	24/6338	0.0414072	0.514112	0.493907	CAV2/ANXA2	2
BP	GO:0000209	protein polyubiquitination	3/86	57/6338	0.0417576	0.514112	0.493907	RNF115/TNFAIP3/UBE2L6	3
BP	GO:0031397	negative regulation of protein ubiquitination	2/86	25/6338	0.044619	0.543497	0.522137	ISG15/TNFAIP3	2
BP	GO:0009968	negative regulation of signal transduction	8/86	294/6338	0.0451401	0.544057	0.522675	CAV2/RNF115/STAT1/ISG15/RNF149/DHX58/TNFAIP3/IFI35	8
BP	GO:0002682	regulation of immune system process	9/86	350/6338	0.0466803	0.556759	0.534878	ZDHHC5/STAT1/RSAD2/PLSCR1/ISG15/DHX58/IFIT1/TNFAIP3/IFI35	9
BP	GO:0032479	regulation of type I interferon production	2/86	26/6338	0.0479201	0.55797	0.536041	STAT1/DHX58	2
BP	GO:0035821	modulation of process of other organism	2/86	26/6338	0.0479201	0.55797	0.536041	CAV2/ANXA2	2
BP	GO:0001817	regulation of cytokine production	6/86	195/6338	0.0484669	0.55797	0.536041	STAT1/RSAD2/ISG15/IL1RAP/DHX58/TNFAIP3	6
BP	GO:0010629	negative regulation of gene expression	7/86	246/6338	0.048731	0.55797	0.536041	EIF4EBP2/ATF7IP/RBM42/ZC3H14/DHX58/EXOSC4/TNFAIP3	7
BP	GO:0032103	positive regulation of response to external stimulus	4/86	103/6338	0.050752	0.566526	0.544261	PLSCR1/DHX58/S100A8/IFI35	4
BP	GO:0032606	type I interferon production	2/86	27/6338	0.0513075	0.566526	0.544261	STAT1/DHX58	2
BP	GO:0045639	positive regulation of myeloid cell differentiation	2/86	27/6338	0.0513075	0.566526	0.544261	STAT1/ISG15	2
BP	GO:0031349	positive regulation of defense response	3/86	62/6338	0.0514574	0.566526	0.544261	PLSCR1/S100A8/IFI35	3
BP	GO:0001816	cytokine production	6/86	200/6338	0.0536212	0.584726	0.561746	STAT1/RSAD2/ISG15/IL1RAP/DHX58/TNFAIP3	6
BP	GO:0021782	glial cell development	2/86	28/6338	0.0547784	0.58618	0.563143	S100A8/S100A9	2
BP	GO:0043242	negative regulation of protein-containing complex disassembly	2/86	28/6338	0.0547784	0.58618	0.563143	LIMA1/SCAF4	2
BP	GO:1903321	negative regulation of protein modification by small protein conjugation or removal	2/86	29/6338	0.05833	0.618406	0.594102	ISG15/TNFAIP3	2
BP	GO:0030593	neutrophil chemotaxis	2/86	30/6338	0.0619594	0.633424	0.60853	S100A8/S100A9	2
BP	GO:0031123	RNA 3'-end processing	2/86	30/6338	0.0619594	0.633424	0.60853	ZC3H14/EXOSC4	2
BP	GO:0043280	positive regulation of cysteine-type endopeptidase activity involved in apoptotic process	2/86	30/6338	0.0619594	0.633424	0.60853	STAT1/S100A8	2
BP	GO:0045089	positive regulation of innate immune response	2/86	30/6338	0.0619594	0.633424	0.60853	PLSCR1/IFI35	2
BP	GO:0045445	myoblast differentiation	2/86	31/6338	0.065664	0.665356	0.639207	SDC1/TBX3	2
BP	GO:0008285	negative regulation of cell population proliferation	5/86	162/6338	0.068446	0.678157	0.651504	CAV2/STAT1/TBX3/TNFAIP3/IFI35	5
BP	GO:0071345	cellular response to cytokine stimulus	6/86	213/6338	0.0685435	0.678157	0.651504	STAT2/MX1/STAT1/ISG15/IFIT2/IFIT1	6
BP	GO:0006906	vesicle fusion	2/86	32/6338	0.069441	0.678157	0.651504	CAV2/STXBP6	2
BP	GO:2001056	positive regulation of cysteine-type endopeptidase activity	2/86	32/6338	0.069441	0.678157	0.651504	STAT1/S100A8	2
BP	GO:0006753	nucleoside phosphate metabolic process	5/86	163/6338	0.0698887	0.678157	0.651504	ENTPD1/ACSL5/CNP/NT5C3A/DPYS	5
BP	GO:0010648	negative regulation of cell communication	8/86	323/6338	0.0706192	0.679487	0.652782	CAV2/RNF115/STAT1/ISG15/RNF149/DHX58/TNFAIP3/IFI35	8
BP	GO:0023057	negative regulation of signaling	8/86	324/6338	0.0716296	0.683466	0.656605	CAV2/RNF115/STAT1/ISG15/RNF149/DHX58/TNFAIP3/IFI35	8
BP	GO:0050729	positive regulation of inflammatory response	2/86	33/6338	0.073288	0.693511	0.666255	S100A8/IFI35	2
BP	GO:0033993	response to lipid	5/86	166/6338	0.0743177	0.693678	0.666416	VIM/CYP19A1/S100A8/TNFAIP3/S100A9	5
BP	GO:0031647	regulation of protein stability	3/86	73/6338	0.0762286	0.693678	0.666416	ATF7IP/RNF149/TSPAN1	3
BP	GO:0030218	erythrocyte differentiation	2/86	34/6338	0.0772024	0.693678	0.666416	STAT1/ISG15	2
BP	GO:0090174	organelle membrane fusion	2/86	34/6338	0.0772024	0.693678	0.666416	CAV2/STXBP6	2
BP	GO:1990266	neutrophil migration	2/86	34/6338	0.0772024	0.693678	0.666416	S100A8/S100A9	2
BP	GO:1901653	cellular response to peptide	3/86	74/6338	0.0787016	0.693678	0.666416	CAV2/VIM/STAT1	3
BP	GO:1901700	response to oxygen-containing compound	8/86	332/6338	0.0800343	0.693678	0.666416	CAV2/STAT2/VIM/CYP19A1/STAT1/S100A8/TNFAIP3/S100A9	8
BP	GO:0061024	membrane organization	5/86	170/6338	0.080458	0.693678	0.666416	CAV2/STXBP6/MX1/PLSCR1/S100A9	5
BP	GO:0030856	regulation of epithelial cell differentiation	2/86	35/6338	0.0811816	0.693678	0.666416	STAT1/TBX3	2
BP	GO:0032635	interleukin-6 production	2/86	35/6338	0.0811816	0.693678	0.666416	IL1RAP/TNFAIP3	2
BP	GO:0032675	regulation of interleukin-6 production	2/86	35/6338	0.0811816	0.693678	0.666416	IL1RAP/TNFAIP3	2
BP	GO:0044272	sulfur compound biosynthetic process	2/86	35/6338	0.0811816	0.693678	0.666416	GGT1/ACSL5	2
BP	GO:0071621	granulocyte chemotaxis	2/86	35/6338	0.0811816	0.693678	0.666416	S100A8/S100A9	2
BP	GO:0048285	organelle fission	4/86	122/6338	0.0833998	0.699424	0.671936	CAV2/DSN1/STAT2/MX1	4
BP	GO:0032102	negative regulation of response to external stimulus	3/86	76/6338	0.0837523	0.699424	0.671936	ISG15/DHX58/TNFAIP3	3
BP	GO:0010950	positive regulation of endopeptidase activity	2/86	36/6338	0.0852232	0.699424	0.671936	STAT1/S100A8	2
BP	GO:0048872	homeostasis of number of cells	3/86	77/6338	0.086329	0.699424	0.671936	STAT1/ISG15/TNFAIP3	3
BP	GO:0051336	regulation of hydrolase activity	6/86	227/6338	0.08708	0.699424	0.671936	CAV2/OAS1/STAT1/TIMP2/S100A8/PSMB9	6
BP	GO:0080134	regulation of response to stress	7/86	286/6338	0.0923791	0.699424	0.671936	PLSCR1/ISG15/DHX58/IFIT1/S100A8/TNFAIP3/IFI35	7
BP	GO:1901698	response to nitrogen compound	6/86	231/6338	0.0928418	0.699424	0.671936	CAV2/STAT2/VIM/STAT1/IFIT1/TNFAIP3	6
BP	GO:0033002	muscle cell proliferation	2/86	38/6338	0.0934844	0.699424	0.671936	STAT1/TNFAIP3	2
BP	GO:0034101	erythrocyte homeostasis	2/86	38/6338	0.0934844	0.699424	0.671936	STAT1/ISG15	2
BP	GO:0043434	response to peptide hormone	3/86	80/6338	0.0942591	0.699424	0.671936	CAV2/STAT2/STAT1	3
BP	GO:0001936	regulation of endothelial cell proliferation	2/86	39/6338	0.0976994	0.699424	0.671936	CAV2/STAT1	2
BP	GO:0022612	gland morphogenesis	2/86	39/6338	0.0976994	0.699424	0.671936	TBX3/TNFAIP3	2
BP	GO:0043244	regulation of protein-containing complex disassembly	2/86	39/6338	0.0976994	0.699424	0.671936	LIMA1/SCAF4	2
BP	GO:0097530	granulocyte migration	2/86	39/6338	0.0976994	0.699424	0.671936	S100A8/S100A9	2
BP	GO:1902115	regulation of organelle assembly	2/86	39/6338	0.0976994	0.699424	0.671936	SDC1/IL1RAP	2
BP	GO:0051146	striated muscle cell differentiation	3/86	82/6338	0.0997077	0.699424	0.671936	CAV2/SDC1/TBX3	3
BP	GO:0006470	protein dephosphorylation	2/86	40/6338	0.101968	0.699424	0.671936	ARPP19/PTPN18	2
BP	GO:0010952	positive regulation of peptidase activity	2/86	40/6338	0.101968	0.699424	0.671936	STAT1/S100A8	2
BP	GO:0050684	regulation of mRNA processing	2/86	40/6338	0.101968	0.699424	0.671936	RBM42/ZC3H14	2
BP	GO:0010243	response to organonitrogen compound	5/86	183/6338	0.10223	0.699424	0.671936	CAV2/STAT2/VIM/STAT1/TNFAIP3	5
BP	GO:0002683	negative regulation of immune system process	3/86	83/6338	0.102479	0.699424	0.671936	ISG15/DHX58/TNFAIP3	3
BP	GO:0002250	adaptive immune response	4/86	132/6338	0.103897	0.699424	0.671936	RSAD2/TAP1/TAP2/TNFAIP3	4
BP	GO:0050727	regulation of inflammatory response	3/86	84/6338	0.105281	0.699424	0.671936	S100A8/TNFAIP3/IFI35	3
BP	GO:0007005	mitochondrion organization	4/86	133/6338	0.106065	0.699424	0.671936	CAV2/ATG13/STAT2/MX1	4
BP	GO:0002822	regulation of adaptive immune response based on somatic recombination of immune receptors built from immunoglobulin superfamily domains	2/86	41/6338	0.106287	0.699424	0.671936	RSAD2/TNFAIP3	2
BP	GO:0046660	female sex differentiation	2/86	41/6338	0.106287	0.699424	0.671936	CYP19A1/TBX3	2
BP	GO:0050680	negative regulation of epithelial cell proliferation	2/86	41/6338	0.106287	0.699424	0.671936	CAV2/STAT1	2
BP	GO:0001935	endothelial cell proliferation	2/86	42/6338	0.110655	0.699424	0.671936	CAV2/STAT1	2
BP	GO:0016579	protein deubiquitination	2/86	42/6338	0.110655	0.699424	0.671936	USP18/TNFAIP3	2
BP	GO:0048284	organelle fusion	2/86	42/6338	0.110655	0.699424	0.671936	CAV2/STXBP6	2
BP	GO:0051172	negative regulation of nitrogen compound metabolic process	10/86	482/6338	0.116039	0.699424	0.671936	ARPP19/EIF4EBP2/ATF7IP/RBM42/BASP1/ZC3H14/SCAF4/ISG15/TIMP2/TNFAIP3	10
BP	GO:0055086	nucleobase-containing small molecule metabolic process	5/86	191/6338	0.11696	0.699424	0.671936	ENTPD1/ACSL5/CNP/NT5C3A/DPYS	5
BP	GO:1901699	cellular response to nitrogen compound	4/86	138/6338	0.117209	0.699424	0.671936	CAV2/VIM/STAT1/IFIT1	4
BP	GO:0050790	regulation of catalytic activity	9/86	423/6338	0.118188	0.699424	0.671936	CAV2/OAS1/STAT1/PLSCR1/TIMP2/PRKAB1/S100A8/TNFAIP3/PSMB9	9
BP	GO:0043281	regulation of cysteine-type endopeptidase activity involved in apoptotic process	2/86	44/6338	0.11953	0.699424	0.671936	STAT1/S100A8	2
BP	GO:0030162	regulation of proteolysis	4/86	140/6338	0.121807	0.699424	0.671936	STAT1/TIMP2/S100A8/PSMB9	4
BP	GO:0002262	myeloid cell homeostasis	2/86	45/6338	0.124032	0.699424	0.671936	STAT1/ISG15	2
BP	GO:0001960	negative regulation of cytokine-mediated signaling pathway	1/86	10/6338	0.127782	0.699424	0.671936	ISG15	1
BP	GO:0003272	endocardial cushion formation	1/86	10/6338	0.127782	0.699424	0.671936	TBX3	1
BP	GO:0009187	cyclic nucleotide metabolic process	1/86	10/6338	0.127782	0.699424	0.671936	CNP	1
BP	GO:0019692	deoxyribose phosphate metabolic process	1/86	10/6338	0.127782	0.699424	0.671936	DPYS	1
BP	GO:0032715	negative regulation of interleukin-6 production	1/86	10/6338	0.127782	0.699424	0.671936	TNFAIP3	1
BP	GO:0035308	negative regulation of protein dephosphorylation	1/86	10/6338	0.127782	0.699424	0.671936	ARPP19	1
BP	GO:0042219	cellular modified amino acid catabolic process	1/86	10/6338	0.127782	0.699424	0.671936	GGT1	1
BP	GO:0043628	ncRNA 3'-end processing	1/86	10/6338	0.127782	0.699424	0.671936	EXOSC4	1
BP	GO:0044091	membrane biogenesis	1/86	10/6338	0.127782	0.699424	0.671936	CAV2	1
BP	GO:0048661	positive regulation of smooth muscle cell proliferation	1/86	10/6338	0.127782	0.699424	0.671936	STAT1	1
BP	GO:0060761	negative regulation of response to cytokine stimulus	1/86	10/6338	0.127782	0.699424	0.671936	ISG15	1
BP	GO:0070536	protein K63-linked deubiquitination	1/86	10/6338	0.127782	0.699424	0.671936	TNFAIP3	1
BP	GO:0070873	regulation of glycogen metabolic process	1/86	10/6338	0.127782	0.699424	0.671936	PHLDA2	1
BP	GO:0071709	membrane assembly	1/86	10/6338	0.127782	0.699424	0.671936	CAV2	1
BP	GO:2000142	regulation of DNA-templated transcription, initiation	1/86	10/6338	0.127782	0.699424	0.671936	ATF7IP	1
BP	GO:0002819	regulation of adaptive immune response	2/86	46/6338	0.128576	0.699424	0.671936	RSAD2/TNFAIP3	2
BP	GO:0032869	cellular response to insulin stimulus	2/86	46/6338	0.128576	0.699424	0.671936	CAV2/STAT1	2
BP	GO:0048585	negative regulation of response to stimulus	8/86	373/6338	0.132017	0.699424	0.671936	CAV2/RNF115/STAT1/ISG15/RNF149/DHX58/TNFAIP3/IFI35	8
BP	GO:0050803	regulation of synapse structure or activity	2/86	47/6338	0.133158	0.699424	0.671936	MX1/IL1RAP	2
BP	GO:0071222	cellular response to lipopolysaccharide	2/86	47/6338	0.133158	0.699424	0.671936	VIM/TNFAIP3	2
BP	GO:0032269	negative regulation of cellular protein metabolic process	5/86	200/6338	0.134678	0.699424	0.671936	ARPP19/EIF4EBP2/ISG15/TIMP2/TNFAIP3	5
BP	GO:0050678	regulation of epithelial cell proliferation	3/86	94/6338	0.134883	0.699424	0.671936	CAV2/STAT1/TNFAIP3	3
BP	GO:0070646	protein modification by small protein removal	2/86	48/6338	0.137778	0.699424	0.671936	USP18/TNFAIP3	2
BP	GO:0000423	mitophagy	1/86	11/6338	0.139636	0.699424	0.671936	ATG13	1
BP	GO:0000578	embryonic axis specification	1/86	11/6338	0.139636	0.699424	0.671936	TBX3	1
BP	GO:0009262	deoxyribonucleotide metabolic process	1/86	11/6338	0.139636	0.699424	0.671936	DPYS	1
BP	GO:0017121	plasma membrane phospholipid scrambling	1/86	11/6338	0.139636	0.699424	0.671936	PLSCR1	1
BP	GO:0018345	protein palmitoylation	1/86	11/6338	0.139636	0.699424	0.671936	ZDHHC5	1
BP	GO:0031529	ruffle organization	1/86	11/6338	0.139636	0.699424	0.671936	LIMA1	1
BP	GO:0032633	interleukin-4 production	1/86	11/6338	0.139636	0.699424	0.671936	IL1RAP	1
BP	GO:0032673	regulation of interleukin-4 production	1/86	11/6338	0.139636	0.699424	0.671936	IL1RAP	1
BP	GO:0032720	negative regulation of tumor necrosis factor production	1/86	11/6338	0.139636	0.699424	0.671936	TNFAIP3	1
BP	GO:0032881	regulation of polysaccharide metabolic process	1/86	11/6338	0.139636	0.699424	0.671936	PHLDA2	1
BP	GO:0043171	peptide catabolic process	1/86	11/6338	0.139636	0.699424	0.671936	GGT1	1
BP	GO:0045662	negative regulation of myoblast differentiation	1/86	11/6338	0.139636	0.699424	0.671936	TBX3	1
BP	GO:0048662	negative regulation of smooth muscle cell proliferation	1/86	11/6338	0.139636	0.699424	0.671936	TNFAIP3	1
BP	GO:0072666	establishment of protein localization to vacuole	1/86	11/6338	0.139636	0.699424	0.671936	TNFAIP3	1
BP	GO:0099054	presynapse assembly	1/86	11/6338	0.139636	0.699424	0.671936	IL1RAP	1
BP	GO:1902041	regulation of extrinsic apoptotic signaling pathway via death domain receptors	1/86	11/6338	0.139636	0.699424	0.671936	TNFAIP3	1
BP	GO:1903078	positive regulation of protein localization to plasma membrane	1/86	11/6338	0.139636	0.699424	0.671936	ZDHHC5	1
BP	GO:1904377	positive regulation of protein localization to cell periphery	1/86	11/6338	0.139636	0.699424	0.671936	ZDHHC5	1
BP	GO:2000352	negative regulation of endothelial cell apoptotic process	1/86	11/6338	0.139636	0.699424	0.671936	TNFAIP3	1
BP	GO:0051092	positive regulation of NF-kappaB transcription factor activity	2/86	49/6338	0.142432	0.699424	0.671936	MAVS/IL1RAP	2
BP	GO:0044403	biological process involved in symbiotic interaction	2/86	50/6338	0.147121	0.699424	0.671936	CAV2/ANXA2	2
BP	GO:0045637	regulation of myeloid cell differentiation	2/86	50/6338	0.147121	0.699424	0.671936	STAT1/ISG15	2
BP	GO:1902531	regulation of intracellular signal transduction	8/86	384/6338	0.148415	0.699424	0.671936	CAV2/HRH4/STAT1/RNF149/DHX58/S100A8/TNFAIP3/IFI35	8
BP	GO:0002369	T cell cytokine production	1/86	12/6338	0.151331	0.699424	0.671936	RSAD2	1
BP	GO:0002724	regulation of T cell cytokine production	1/86	12/6338	0.151331	0.699424	0.671936	RSAD2	1
BP	GO:0003203	endocardial cushion morphogenesis	1/86	12/6338	0.151331	0.699424	0.671936	TBX3	1
BP	GO:0006378	mRNA polyadenylation	1/86	12/6338	0.151331	0.699424	0.671936	ZC3H14	1
BP	GO:0006613	cotranslational protein targeting to membrane	1/86	12/6338	0.151331	0.699424	0.671936	SRP19	1
BP	GO:0006614	SRP-dependent cotranslational protein targeting to membrane	1/86	12/6338	0.151331	0.699424	0.671936	SRP19	1
BP	GO:0009218	pyrimidine ribonucleotide metabolic process	1/86	12/6338	0.151331	0.699424	0.671936	DPYS	1
BP	GO:0010499	proteasomal ubiquitin-independent protein catabolic process	1/86	12/6338	0.151331	0.699424	0.671936	PSMB9	1
BP	GO:0032890	regulation of organic acid transport	1/86	12/6338	0.151331	0.699424	0.671936	ACSL5	1
BP	GO:0035384	thioester biosynthetic process	1/86	12/6338	0.151331	0.699424	0.671936	ACSL5	1
BP	GO:0035850	epithelial cell differentiation involved in kidney development	1/86	12/6338	0.151331	0.699424	0.671936	STAT1	1
BP	GO:0045814	negative regulation of gene expression, epigenetic	1/86	12/6338	0.151331	0.699424	0.671936	ATF7IP	1
BP	GO:0048806	genitalia development	1/86	12/6338	0.151331	0.699424	0.671936	TBX3	1
BP	GO:0060603	mammary gland duct morphogenesis	1/86	12/6338	0.151331	0.699424	0.671936	TBX3	1
BP	GO:0071616	acyl-CoA biosynthetic process	1/86	12/6338	0.151331	0.699424	0.671936	ACSL5	1
BP	GO:1902117	positive regulation of organelle assembly	1/86	12/6338	0.151331	0.699424	0.671936	SDC1	1
BP	GO:1903556	negative regulation of tumor necrosis factor superfamily cytokine production	1/86	12/6338	0.151331	0.699424	0.671936	TNFAIP3	1
BP	GO:1904036	negative regulation of epithelial cell apoptotic process	1/86	12/6338	0.151331	0.699424	0.671936	TNFAIP3	1
BP	GO:0050821	protein stabilization	2/86	51/6338	0.151841	0.699424	0.671936	ATF7IP/TSPAN1	2
BP	GO:0097529	myeloid leukocyte migration	2/86	51/6338	0.151841	0.699424	0.671936	S100A8/S100A9	2
BP	GO:0001701	in utero embryonic development	3/86	100/6338	0.153884	0.699424	0.671936	PHLDA2/BTF3/TBX3	3
BP	GO:0050679	positive regulation of epithelial cell proliferation	2/86	52/6338	0.156591	0.699424	0.671936	CAV2/TNFAIP3	2
BP	GO:0071219	cellular response to molecule of bacterial origin	2/86	52/6338	0.156591	0.699424	0.671936	VIM/TNFAIP3	2
BP	GO:0002274	myeloid leukocyte activation	2/86	53/6338	0.161369	0.699424	0.671936	PLSCR1/IFI35	2
BP	GO:0031396	regulation of protein ubiquitination	2/86	53/6338	0.161369	0.699424	0.671936	ISG15/TNFAIP3	2
BP	GO:0001676	long-chain fatty acid metabolic process	1/86	13/6338	0.162868	0.699424	0.671936	ACSL5	1
BP	GO:0006893	Golgi to plasma membrane transport	1/86	13/6338	0.162868	0.699424	0.671936	STXBP6	1
BP	GO:0007584	response to nutrient	1/86	13/6338	0.162868	0.699424	0.671936	STAT1	1
BP	GO:0009112	nucleobase metabolic process	1/86	13/6338	0.162868	0.699424	0.671936	DPYS	1
BP	GO:0032613	interleukin-10 production	1/86	13/6338	0.162868	0.699424	0.671936	ISG15	1
BP	GO:0032653	regulation of interleukin-10 production	1/86	13/6338	0.162868	0.699424	0.671936	ISG15	1
BP	GO:0034142	toll-like receptor 4 signaling pathway	1/86	13/6338	0.162868	0.699424	0.671936	IFI35	1
BP	GO:0043631	RNA polyadenylation	1/86	13/6338	0.162868	0.699424	0.671936	ZC3H14	1
BP	GO:0045576	mast cell activation	1/86	13/6338	0.162868	0.699424	0.671936	PLSCR1	1
BP	GO:0048741	skeletal muscle fiber development	1/86	13/6338	0.162868	0.699424	0.671936	CAV2	1
BP	GO:0060317	cardiac epithelial to mesenchymal transition	1/86	13/6338	0.162868	0.699424	0.671936	TBX3	1
BP	GO:0099172	presynapse organization	1/86	13/6338	0.162868	0.699424	0.671936	IL1RAP	1
BP	GO:0042692	muscle cell differentiation	3/86	103/6338	0.163689	0.699424	0.671936	CAV2/SDC1/TBX3	3
BP	GO:0006954	inflammatory response	5/86	215/6338	0.166696	0.699424	0.671936	HRH4/S100A8/TNFAIP3/S100A9/IFI35	5
BP	GO:0009967	positive regulation of signal transduction	7/86	335/6338	0.168263	0.699424	0.671936	CAV2/ZDHHC5/RSAD2/DHX58/S100A8/TNFAIP3/IFI35	7
BP	GO:0030522	intracellular receptor signaling pathway	2/86	55/6338	0.171005	0.699424	0.671936	DHX58/TNFAIP3	2
BP	GO:0051248	negative regulation of protein metabolic process	5/86	218/6338	0.173442	0.699424	0.671936	ARPP19/EIF4EBP2/ISG15/TIMP2/TNFAIP3	5
BP	GO:0009948	anterior/posterior axis specification	1/86	14/6338	0.17425	0.699424	0.671936	TBX3	1
BP	GO:0031663	lipopolysaccharide-mediated signaling pathway	1/86	14/6338	0.17425	0.699424	0.671936	TNFAIP3	1
BP	GO:0034204	lipid translocation	1/86	14/6338	0.17425	0.699424	0.671936	PLSCR1	1
BP	GO:0045332	phospholipid translocation	1/86	14/6338	0.17425	0.699424	0.671936	PLSCR1	1
BP	GO:0045921	positive regulation of exocytosis	1/86	14/6338	0.17425	0.699424	0.671936	SDC1	1
BP	GO:0060412	ventricular septum morphogenesis	1/86	14/6338	0.17425	0.699424	0.671936	TBX3	1
BP	GO:0090183	regulation of kidney development	1/86	14/6338	0.17425	0.699424	0.671936	STAT1	1
BP	GO:0098586	cellular response to virus	1/86	14/6338	0.17425	0.699424	0.671936	DHX58	1
BP	GO:0099072	regulation of postsynaptic membrane neurotransmitter receptor levels	1/86	14/6338	0.17425	0.699424	0.671936	MX1	1
BP	GO:0009117	nucleotide metabolic process	4/86	161/6338	0.174417	0.699424	0.671936	ACSL5/CNP/NT5C3A/DPYS	4
BP	GO:0006633	fatty acid biosynthetic process	2/86	56/6338	0.17586	0.699424	0.671936	SCD/PRKAB1	2
BP	GO:0014070	response to organic cyclic compound	4/86	163/6338	0.179797	0.699424	0.671936	CAV2/CYP19A1/STAT1/IFIT1	4
BP	GO:0051090	regulation of DNA-binding transcription factor activity	3/86	109/6338	0.183837	0.699424	0.671936	MAVS/IL1RAP/TNFAIP3	3
BP	GO:0033043	regulation of organelle organization	6/86	283/6338	0.185116	0.699424	0.671936	CAV2/ATF7IP/SDC1/LIMA1/STAT2/IL1RAP	6
BP	GO:0003197	endocardial cushion development	1/86	15/6338	0.18548	0.699424	0.671936	TBX3	1
BP	GO:0006414	translational elongation	1/86	15/6338	0.18548	0.699424	0.671936	RPLP2	1
BP	GO:0009261	ribonucleotide catabolic process	1/86	15/6338	0.18548	0.699424	0.671936	DPYS	1
BP	GO:0010463	mesenchymal cell proliferation	1/86	15/6338	0.18548	0.699424	0.671936	STAT1	1
BP	GO:0014904	myotube cell development	1/86	15/6338	0.18548	0.699424	0.671936	CAV2	1
BP	GO:0015909	long-chain fatty acid transport	1/86	15/6338	0.18548	0.699424	0.671936	ACSL5	1
BP	GO:0032728	positive regulation of interferon-beta production	1/86	15/6338	0.18548	0.699424	0.671936	DHX58	1
BP	GO:0042398	cellular modified amino acid biosynthetic process	1/86	15/6338	0.18548	0.699424	0.671936	GGT1	1
BP	GO:0050892	intestinal absorption	1/86	15/6338	0.18548	0.699424	0.671936	LIMA1	1
BP	GO:0051591	response to cAMP	1/86	15/6338	0.18548	0.699424	0.671936	STAT1	1
BP	GO:0060986	endocrine hormone secretion	1/86	15/6338	0.18548	0.699424	0.671936	TBX3	1
BP	GO:0061005	cell differentiation involved in kidney development	1/86	15/6338	0.18548	0.699424	0.671936	STAT1	1
BP	GO:0070301	cellular response to hydrogen peroxide	1/86	15/6338	0.18548	0.699424	0.671936	TNFAIP3	1
BP	GO:1901568	fatty acid derivative metabolic process	1/86	15/6338	0.18548	0.699424	0.671936	ACSL5	1
BP	GO:1903320	regulation of protein modification by small protein conjugation or removal	2/86	58/6338	0.185633	0.699424	0.671936	ISG15/TNFAIP3	2
BP	GO:0032868	response to insulin	2/86	59/6338	0.19055	0.699424	0.671936	CAV2/STAT1	2
BP	GO:0031400	negative regulation of protein modification process	3/86	111/6338	0.190698	0.699424	0.671936	ARPP19/ISG15/TNFAIP3	3
BP	GO:0001818	negative regulation of cytokine production	2/86	60/6338	0.195484	0.699424	0.671936	DHX58/TNFAIP3	2
BP	GO:0002699	positive regulation of immune effector process	2/86	60/6338	0.195484	0.699424	0.671936	RSAD2/DHX58	2
BP	GO:0006898	receptor-mediated endocytosis	2/86	60/6338	0.195484	0.699424	0.671936	CAV2/MX1	2
BP	GO:0010001	glial cell differentiation	2/86	60/6338	0.195484	0.699424	0.671936	S100A8/S100A9	2
BP	GO:0003229	ventricular cardiac muscle tissue development	1/86	16/6338	0.196558	0.699424	0.671936	TBX3	1
BP	GO:0006509	membrane protein ectodomain proteolysis	1/86	16/6338	0.196558	0.699424	0.671936	TIMP2	1
BP	GO:0030501	positive regulation of bone mineralization	1/86	16/6338	0.196558	0.699424	0.671936	ISG15	1
BP	GO:0035305	negative regulation of dephosphorylation	1/86	16/6338	0.196558	0.699424	0.671936	ARPP19	1
BP	GO:0044728	DNA methylation or demethylation	1/86	16/6338	0.196558	0.699424	0.671936	ATF7IP	1
BP	GO:0045047	protein targeting to ER	1/86	16/6338	0.196558	0.699424	0.671936	SRP19	1
BP	GO:0045104	intermediate filament cytoskeleton organization	1/86	16/6338	0.196558	0.699424	0.671936	VIM	1
BP	GO:0060996	dendritic spine development	1/86	16/6338	0.196558	0.699424	0.671936	LLPH	1
BP	GO:0072599	establishment of protein localization to endoplasmic reticulum	1/86	16/6338	0.196558	0.699424	0.671936	SRP19	1
BP	GO:0072665	protein localization to vacuole	1/86	16/6338	0.196558	0.699424	0.671936	TNFAIP3	1
BP	GO:0097035	regulation of membrane lipid distribution	1/86	16/6338	0.196558	0.699424	0.671936	PLSCR1	1
BP	GO:0099175	regulation of postsynapse organization	1/86	16/6338	0.196558	0.699424	0.671936	IL1RAP	1
BP	GO:0009725	response to hormone	4/86	170/6338	0.199057	0.699424	0.671936	CAV2/STAT2/STAT1/TIMP2	4
BP	GO:0016485	protein processing	2/86	61/6338	0.200435	0.699424	0.671936	METAP2/GGT1	2
BP	GO:0071216	cellular response to biotic stimulus	2/86	61/6338	0.200435	0.699424	0.671936	VIM/TNFAIP3	2
BP	GO:0006631	fatty acid metabolic process	3/86	115/6338	0.204614	0.699424	0.671936	SCD/ACSL5/PRKAB1	3
BP	GO:0071375	cellular response to peptide hormone stimulus	2/86	62/6338	0.205401	0.699424	0.671936	CAV2/STAT1	2
BP	GO:0002711	positive regulation of T cell mediated immunity	1/86	17/6338	0.207488	0.699424	0.671936	RSAD2	1
BP	GO:0006220	pyrimidine nucleotide metabolic process	1/86	17/6338	0.207488	0.699424	0.671936	DPYS	1
BP	GO:0006900	vesicle budding from membrane	1/86	17/6338	0.207488	0.699424	0.671936	MX1	1
BP	GO:0031124	mRNA 3'-end processing	1/86	17/6338	0.207488	0.699424	0.671936	ZC3H14	1
BP	GO:0042058	regulation of epidermal growth factor receptor signaling pathway	1/86	17/6338	0.207488	0.699424	0.671936	RNF115	1
BP	GO:0045103	intermediate filament-based process	1/86	17/6338	0.207488	0.699424	0.671936	VIM	1
BP	GO:0045453	bone resorption	1/86	17/6338	0.207488	0.699424	0.671936	ACP5	1
BP	GO:0048278	vesicle docking	1/86	17/6338	0.207488	0.699424	0.671936	CAV2	1
BP	GO:0060443	mammary gland morphogenesis	1/86	17/6338	0.207488	0.699424	0.671936	TBX3	1
BP	GO:0060968	regulation of gene silencing	1/86	17/6338	0.207488	0.699424	0.671936	ATF7IP	1
BP	GO:0072089	stem cell proliferation	1/86	17/6338	0.207488	0.699424	0.671936	TBX3	1
BP	GO:0072132	mesenchyme morphogenesis	1/86	17/6338	0.207488	0.699424	0.671936	TBX3	1
BP	GO:1905477	positive regulation of protein localization to membrane	1/86	17/6338	0.207488	0.699424	0.671936	ZDHHC5	1
BP	GO:0006402	mRNA catabolic process	2/86	63/6338	0.21038	0.699424	0.671936	ZC3H14/EXOSC4	2
BP	GO:0006869	lipid transport	3/86	117/6338	0.21166	0.699424	0.671936	LIMA1/ACSL5/PLSCR1	3
BP	GO:0050673	epithelial cell proliferation	3/86	117/6338	0.21166	0.699424	0.671936	CAV2/STAT1/TNFAIP3	3
BP	GO:0071417	cellular response to organonitrogen compound	3/86	118/6338	0.215203	0.699424	0.671936	CAV2/VIM/STAT1	3
BP	GO:0030595	leukocyte chemotaxis	2/86	64/6338	0.215373	0.699424	0.671936	S100A8/S100A9	2
BP	GO:0043122	regulation of I-kappaB kinase/NF-kappaB signaling	2/86	64/6338	0.215373	0.699424	0.671936	STAT1/TNFAIP3	2
BP	GO:0001947	heart looping	1/86	18/6338	0.21827	0.699424	0.671936	TBX3	1
BP	GO:0006446	regulation of translational initiation	1/86	18/6338	0.21827	0.699424	0.671936	EIF4EBP2	1
BP	GO:0006892	post-Golgi vesicle-mediated transport	1/86	18/6338	0.21827	0.699424	0.671936	STXBP6	1
BP	GO:0008625	extrinsic apoptotic signaling pathway via death domain receptors	1/86	18/6338	0.21827	0.699424	0.671936	TNFAIP3	1
BP	GO:0009880	embryonic pattern specification	1/86	18/6338	0.21827	0.699424	0.671936	TBX3	1
BP	GO:0030835	negative regulation of actin filament depolymerization	1/86	18/6338	0.21827	0.699424	0.671936	LIMA1	1
BP	GO:0032088	negative regulation of NF-kappaB transcription factor activity	1/86	18/6338	0.21827	0.699424	0.671936	TNFAIP3	1
BP	GO:0032623	interleukin-2 production	1/86	18/6338	0.21827	0.699424	0.671936	TNFAIP3	1
BP	GO:0032663	regulation of interleukin-2 production	1/86	18/6338	0.21827	0.699424	0.671936	TNFAIP3	1
BP	GO:0033866	nucleoside bisphosphate biosynthetic process	1/86	18/6338	0.21827	0.699424	0.671936	ACSL5	1
BP	GO:0034030	ribonucleoside bisphosphate biosynthetic process	1/86	18/6338	0.21827	0.699424	0.671936	ACSL5	1
BP	GO:0034033	purine nucleoside bisphosphate biosynthetic process	1/86	18/6338	0.21827	0.699424	0.671936	ACSL5	1
BP	GO:0043903	regulation of biological process involved in symbiotic interaction	1/86	18/6338	0.21827	0.699424	0.671936	CAV2	1
BP	GO:0046718	viral entry into host cell	1/86	18/6338	0.21827	0.699424	0.671936	CAV2	1
BP	GO:0051965	positive regulation of synapse assembly	1/86	18/6338	0.21827	0.699424	0.671936	IL1RAP	1
BP	GO:0070169	positive regulation of biomineral tissue development	1/86	18/6338	0.21827	0.699424	0.671936	ISG15	1
BP	GO:0072577	endothelial cell apoptotic process	1/86	18/6338	0.21827	0.699424	0.671936	TNFAIP3	1
BP	GO:0110151	positive regulation of biomineralization	1/86	18/6338	0.21827	0.699424	0.671936	ISG15	1
BP	GO:1901224	positive regulation of NIK/NF-kappaB signaling	1/86	18/6338	0.21827	0.699424	0.671936	IFI35	1
BP	GO:2000351	regulation of endothelial cell apoptotic process	1/86	18/6338	0.21827	0.699424	0.671936	TNFAIP3	1
BP	GO:2001244	positive regulation of intrinsic apoptotic signaling pathway	1/86	18/6338	0.21827	0.699424	0.671936	S100A8	1
BP	GO:0022411	cellular component disassembly	3/86	120/6338	0.222329	0.699424	0.671936	ATG13/LIMA1/SCAF4	3
BP	GO:0002720	positive regulation of cytokine production involved in immune response	1/86	19/6338	0.228908	0.699424	0.671936	RSAD2	1
BP	GO:0003143	embryonic heart tube morphogenesis	1/86	19/6338	0.228908	0.699424	0.671936	TBX3	1
BP	GO:0006304	DNA modification	1/86	19/6338	0.228908	0.699424	0.671936	ATF7IP	1
BP	GO:0032608	interferon-beta production	1/86	19/6338	0.228908	0.699424	0.671936	DHX58	1
BP	GO:0032648	regulation of interferon-beta production	1/86	19/6338	0.228908	0.699424	0.671936	DHX58	1
BP	GO:0035050	embryonic heart tube development	1/86	19/6338	0.228908	0.699424	0.671936	TBX3	1
BP	GO:0042733	embryonic digit morphogenesis	1/86	19/6338	0.228908	0.699424	0.671936	TBX3	1
BP	GO:0044409	entry into host	1/86	19/6338	0.228908	0.699424	0.671936	CAV2	1
BP	GO:0045778	positive regulation of ossification	1/86	19/6338	0.228908	0.699424	0.671936	ISG15	1
BP	GO:0045995	regulation of embryonic development	1/86	19/6338	0.228908	0.699424	0.671936	PHLDA2	1
BP	GO:0051865	protein autoubiquitination	1/86	19/6338	0.228908	0.699424	0.671936	RNF115	1
BP	GO:0061371	determination of heart left/right asymmetry	1/86	19/6338	0.228908	0.699424	0.671936	TBX3	1
BP	GO:0070534	protein K63-linked ubiquitination	1/86	19/6338	0.228908	0.699424	0.671936	RNF115	1
BP	GO:1901184	regulation of ERBB signaling pathway	1/86	19/6338	0.228908	0.699424	0.671936	RNF115	1
BP	GO:2001237	negative regulation of extrinsic apoptotic signaling pathway	1/86	19/6338	0.228908	0.699424	0.671936	TNFAIP3	1
BP	GO:0010628	positive regulation of gene expression	6/86	304/6338	0.230121	0.699424	0.671936	STAT1/RSAD2/ISG15/IL1RAP/PRKAB1/DHX58	6
BP	GO:0015833	peptide transport	2/86	67/6338	0.230413	0.699424	0.671936	ABCB9/S100A8	2
BP	GO:0048762	mesenchymal cell differentiation	2/86	67/6338	0.230413	0.699424	0.671936	STAT1/TBX3	2
BP	GO:0072330	monocarboxylic acid biosynthetic process	2/86	67/6338	0.230413	0.699424	0.671936	SCD/PRKAB1	2
BP	GO:0046903	secretion	5/86	243/6338	0.233417	0.699424	0.671936	STXBP6/SDC1/RSAD2/S100A8/TBX3	5
BP	GO:0070647	protein modification by small protein conjugation or removal	5/86	245/6338	0.238465	0.699424	0.671936	RNF115/USP18/ISG15/TNFAIP3/UBE2L6	5
BP	GO:0002260	lymphocyte homeostasis	1/86	20/6338	0.239402	0.699424	0.671936	TNFAIP3	1
BP	GO:0031638	zymogen activation	1/86	20/6338	0.239402	0.699424	0.671936	GGT1	1
BP	GO:0034614	cellular response to reactive oxygen species	1/86	20/6338	0.239402	0.699424	0.671936	TNFAIP3	1
BP	GO:0035304	regulation of protein dephosphorylation	1/86	20/6338	0.239402	0.699424	0.671936	ARPP19	1
BP	GO:0042542	response to hydrogen peroxide	1/86	20/6338	0.239402	0.699424	0.671936	TNFAIP3	1
BP	GO:0045661	regulation of myoblast differentiation	1/86	20/6338	0.239402	0.699424	0.671936	TBX3	1
BP	GO:2001252	positive regulation of chromosome organization	1/86	20/6338	0.239402	0.699424	0.671936	ATF7IP	1
BP	GO:0032984	protein-containing complex disassembly	2/86	69/6338	0.240481	0.699424	0.671936	LIMA1/SCAF4	2
BP	GO:0016567	protein ubiquitination	4/86	185/6338	0.242261	0.699424	0.671936	RNF115/ISG15/TNFAIP3/UBE2L6	4
BP	GO:0010256	endomembrane system organization	3/86	126/6338	0.24398	0.699424	0.671936	CAV2/PLSCR1/S100A9	3
BP	GO:0048608	reproductive structure development	3/86	126/6338	0.24398	0.699424	0.671936	PHLDA2/CYP19A1/TBX3	3
BP	GO:0061458	reproductive system development	3/86	126/6338	0.24398	0.699424	0.671936	PHLDA2/CYP19A1/TBX3	3
BP	GO:0007259	receptor signaling pathway via JAK-STAT	2/86	70/6338	0.245524	0.699424	0.671936	STAT2/STAT1	2
BP	GO:0010647	positive regulation of cell communication	7/86	375/6338	0.245591	0.699424	0.671936	CAV2/ZDHHC5/RSAD2/DHX58/S100A8/TNFAIP3/IFI35	7
BP	GO:0003281	ventricular septum development	1/86	21/6338	0.249755	0.699424	0.671936	TBX3	1
BP	GO:0006367	transcription initiation from RNA polymerase II promoter	1/86	21/6338	0.249755	0.699424	0.671936	ATF7IP	1
BP	GO:0030834	regulation of actin filament depolymerization	1/86	21/6338	0.249755	0.699424	0.671936	LIMA1	1
BP	GO:0032355	response to estradiol	1/86	21/6338	0.249755	0.699424	0.671936	CYP19A1	1
BP	GO:0033619	membrane protein proteolysis	1/86	21/6338	0.249755	0.699424	0.671936	TIMP2	1
BP	GO:0042632	cholesterol homeostasis	1/86	21/6338	0.249755	0.699424	0.671936	LIMA1	1
BP	GO:0048332	mesoderm morphogenesis	1/86	21/6338	0.249755	0.699424	0.671936	TBX3	1
BP	GO:0050709	negative regulation of protein secretion	1/86	21/6338	0.249755	0.699424	0.671936	RSAD2	1
BP	GO:0051145	smooth muscle cell differentiation	1/86	21/6338	0.249755	0.699424	0.671936	TBX3	1
BP	GO:0055006	cardiac cell development	1/86	21/6338	0.249755	0.699424	0.671936	TBX3	1
BP	GO:0055013	cardiac muscle cell development	1/86	21/6338	0.249755	0.699424	0.671936	TBX3	1
BP	GO:0055092	sterol homeostasis	1/86	21/6338	0.249755	0.699424	0.671936	LIMA1	1
BP	GO:0061180	mammary gland epithelium development	1/86	21/6338	0.249755	0.699424	0.671936	TBX3	1
BP	GO:0061912	selective autophagy	1/86	21/6338	0.249755	0.699424	0.671936	ATG13	1
BP	GO:0070972	protein localization to endoplasmic reticulum	1/86	21/6338	0.249755	0.699424	0.671936	SRP19	1
BP	GO:1903076	regulation of protein localization to plasma membrane	1/86	21/6338	0.249755	0.699424	0.671936	ZDHHC5	1
BP	GO:1904035	regulation of epithelial cell apoptotic process	1/86	21/6338	0.249755	0.699424	0.671936	TNFAIP3	1
BP	GO:0023056	positive regulation of signaling	7/86	379/6338	0.253911	0.699424	0.671936	CAV2/ZDHHC5/RSAD2/DHX58/S100A8/TNFAIP3/IFI35	7
BP	GO:0097696	receptor signaling pathway via STAT	2/86	72/6338	0.255622	0.699424	0.671936	STAT2/STAT1	2
BP	GO:0006636	unsaturated fatty acid biosynthetic process	1/86	22/6338	0.259969	0.699424	0.671936	SCD	1
BP	GO:0030042	actin filament depolymerization	1/86	22/6338	0.259969	0.699424	0.671936	LIMA1	1
BP	GO:0030512	negative regulation of transforming growth factor beta receptor signaling pathway	1/86	22/6338	0.259969	0.699424	0.671936	CAV2	1
BP	GO:0032611	interleukin-1 beta production	1/86	22/6338	0.259969	0.699424	0.671936	TNFAIP3	1
BP	GO:0032651	regulation of interleukin-1 beta production	1/86	22/6338	0.259969	0.699424	0.671936	TNFAIP3	1
BP	GO:0052126	movement in host environment	1/86	22/6338	0.259969	0.699424	0.671936	CAV2	1
BP	GO:0090398	cellular senescence	1/86	22/6338	0.259969	0.699424	0.671936	TBX3	1
BP	GO:0042063	gliogenesis	2/86	73/6338	0.260675	0.699424	0.671936	S100A8/S100A9	2
BP	GO:0051047	positive regulation of secretion	2/86	73/6338	0.260675	0.699424	0.671936	SDC1/S100A8	2
BP	GO:0044089	positive regulation of cellular component biogenesis	3/86	131/6338	0.262282	0.699424	0.671936	ATF7IP/SDC1/IL1RAP	3
BP	GO:0140014	mitotic nuclear division	2/86	74/6338	0.26573	0.699424	0.671936	CAV2/DSN1	2
BP	GO:0050778	positive regulation of immune response	3/86	132/6338	0.265965	0.699424	0.671936	RSAD2/PLSCR1/IFI35	3
BP	GO:0010876	lipid localization	3/86	133/6338	0.269655	0.699424	0.671936	LIMA1/ACSL5/PLSCR1	3
BP	GO:0001656	metanephros development	1/86	23/6338	0.270045	0.699424	0.671936	STAT1	1
BP	GO:0001938	positive regulation of endothelial cell proliferation	1/86	23/6338	0.270045	0.699424	0.671936	CAV2	1
BP	GO:0002709	regulation of T cell mediated immunity	1/86	23/6338	0.270045	0.699424	0.671936	RSAD2	1
BP	GO:0009161	ribonucleoside monophosphate metabolic process	1/86	23/6338	0.270045	0.699424	0.671936	DPYS	1
BP	GO:0015908	fatty acid transport	1/86	23/6338	0.270045	0.699424	0.671936	ACSL5	1
BP	GO:0016525	negative regulation of angiogenesis	1/86	23/6338	0.270045	0.699424	0.671936	STAT1	1
BP	GO:0043367	CD4-positive, alpha-beta T cell differentiation	1/86	23/6338	0.270045	0.699424	0.671936	RSAD2	1
BP	GO:0043648	dicarboxylic acid metabolic process	1/86	23/6338	0.270045	0.699424	0.671936	GGT1	1
BP	GO:0046683	response to organophosphorus	1/86	23/6338	0.270045	0.699424	0.671936	STAT1	1
BP	GO:0060021	roof of mouth development	1/86	23/6338	0.270045	0.699424	0.671936	TBX3	1
BP	GO:1901880	negative regulation of protein depolymerization	1/86	23/6338	0.270045	0.699424	0.671936	LIMA1	1
BP	GO:2000181	negative regulation of blood vessel morphogenesis	1/86	23/6338	0.270045	0.699424	0.671936	STAT1	1
BP	GO:0042886	amide transport	2/86	75/6338	0.270785	0.699424	0.671936	ABCB9/S100A8	2
BP	GO:0002460	adaptive immune response based on somatic recombination of immune receptors built from immunoglobulin superfamily domains	2/86	76/6338	0.27584	0.699424	0.671936	RSAD2/TNFAIP3	2
BP	GO:0007249	I-kappaB kinase/NF-kappaB signaling	2/86	76/6338	0.27584	0.699424	0.671936	STAT1/TNFAIP3	2
BP	GO:0001889	liver development	1/86	24/6338	0.279986	0.699424	0.671936	TNFAIP3	1
BP	GO:0002275	myeloid cell activation involved in immune response	1/86	24/6338	0.279986	0.699424	0.671936	IFI35	1
BP	GO:0002793	positive regulation of peptide secretion	1/86	24/6338	0.279986	0.699424	0.671936	S100A8	1
BP	GO:0009798	axis specification	1/86	24/6338	0.279986	0.699424	0.671936	TBX3	1
BP	GO:0014074	response to purine-containing compound	1/86	24/6338	0.279986	0.699424	0.671936	STAT1	1
BP	GO:0015914	phospholipid transport	1/86	24/6338	0.279986	0.699424	0.671936	PLSCR1	1
BP	GO:0021761	limbic system development	1/86	24/6338	0.279986	0.699424	0.671936	TBX3	1
BP	GO:0055002	striated muscle cell development	1/86	24/6338	0.279986	0.699424	0.671936	SDC1	1
BP	GO:0060411	cardiac septum morphogenesis	1/86	24/6338	0.279986	0.699424	0.671936	TBX3	1
BP	GO:0071346	cellular response to interferon-gamma	1/86	24/6338	0.279986	0.699424	0.671936	STAT1	1
BP	GO:0072527	pyrimidine-containing compound metabolic process	1/86	24/6338	0.279986	0.699424	0.671936	DPYS	1
BP	GO:1901222	regulation of NIK/NF-kappaB signaling	1/86	24/6338	0.279986	0.699424	0.671936	IFI35	1
BP	GO:1901343	negative regulation of vasculature development	1/86	24/6338	0.279986	0.699424	0.671936	STAT1	1
BP	GO:1904019	epithelial cell apoptotic process	1/86	24/6338	0.279986	0.699424	0.671936	TNFAIP3	1
BP	GO:1904375	regulation of protein localization to cell periphery	1/86	24/6338	0.279986	0.699424	0.671936	ZDHHC5	1
BP	GO:0006401	RNA catabolic process	2/86	77/6338	0.280894	0.699424	0.671936	ZC3H14/EXOSC4	2
BP	GO:0051091	positive regulation of DNA-binding transcription factor activity	2/86	77/6338	0.280894	0.699424	0.671936	MAVS/IL1RAP	2
BP	GO:0051604	protein maturation	2/86	78/6338	0.285945	0.699424	0.671936	METAP2/GGT1	2
BP	GO:1903311	regulation of mRNA metabolic process	2/86	78/6338	0.285945	0.699424	0.671936	RBM42/ZC3H14	2
BP	GO:0019221	cytokine-mediated signaling pathway	3/86	138/6338	0.288191	0.699424	0.671936	STAT2/STAT1/ISG15	3
BP	GO:0000422	autophagy of mitochondrion	1/86	25/6338	0.289793	0.699424	0.671936	ATG13	1
BP	GO:0001776	leukocyte homeostasis	1/86	25/6338	0.289793	0.699424	0.671936	TNFAIP3	1
BP	GO:0005977	glycogen metabolic process	1/86	25/6338	0.289793	0.699424	0.671936	PHLDA2	1
BP	GO:0006073	cellular glucan metabolic process	1/86	25/6338	0.289793	0.699424	0.671936	PHLDA2	1
BP	GO:0007029	endoplasmic reticulum organization	1/86	25/6338	0.289793	0.699424	0.671936	CAV2	1
BP	GO:0032755	positive regulation of interleukin-6 production	1/86	25/6338	0.289793	0.699424	0.671936	IL1RAP	1
BP	GO:0044042	glucan metabolic process	1/86	25/6338	0.289793	0.699424	0.671936	PHLDA2	1
BP	GO:0051701	biological process involved in interaction with host	1/86	25/6338	0.289793	0.699424	0.671936	CAV2	1
BP	GO:0061008	hepaticobiliary system development	1/86	25/6338	0.289793	0.699424	0.671936	TNFAIP3	1
BP	GO:0061726	mitochondrion disassembly	1/86	25/6338	0.289793	0.699424	0.671936	ATG13	1
BP	GO:0016311	dephosphorylation	2/86	79/6338	0.290994	0.699424	0.671936	ARPP19/PTPN18	2
BP	GO:0045862	positive regulation of proteolysis	2/86	79/6338	0.290994	0.699424	0.671936	STAT1/S100A8	2
BP	GO:0032446	protein modification by small protein conjugation	4/86	202/6338	0.293541	0.699424	0.671936	RNF115/ISG15/TNFAIP3/UBE2L6	4
BP	GO:0000079	regulation of cyclin-dependent protein serine/threonine kinase activity	1/86	26/6338	0.299468	0.699424	0.671936	TNFAIP3	1
BP	GO:0001892	embryonic placenta development	1/86	26/6338	0.299468	0.699424	0.671936	PHLDA2	1
BP	GO:0008286	insulin receptor signaling pathway	1/86	26/6338	0.299468	0.699424	0.671936	CAV2	1
BP	GO:0022406	membrane docking	1/86	26/6338	0.299468	0.699424	0.671936	CAV2	1
BP	GO:0035710	CD4-positive, alpha-beta T cell activation	1/86	26/6338	0.299468	0.699424	0.671936	RSAD2	1
BP	GO:0040029	regulation of gene expression, epigenetic	1/86	26/6338	0.299468	0.699424	0.671936	ATF7IP	1
BP	GO:0042116	macrophage activation	1/86	26/6338	0.299468	0.699424	0.671936	IFI35	1
BP	GO:0042177	negative regulation of protein catabolic process	1/86	26/6338	0.299468	0.699424	0.671936	TIMP2	1
BP	GO:0071901	negative regulation of protein serine/threonine kinase activity	1/86	26/6338	0.299468	0.699424	0.671936	TNFAIP3	1
BP	GO:0072080	nephron tubule development	1/86	26/6338	0.299468	0.699424	0.671936	STAT1	1
BP	GO:0140056	organelle localization by membrane tethering	1/86	26/6338	0.299468	0.699424	0.671936	CAV2	1
BP	GO:1904029	regulation of cyclin-dependent protein kinase activity	1/86	26/6338	0.299468	0.699424	0.671936	TNFAIP3	1
BP	GO:0002697	regulation of immune effector process	2/86	81/6338	0.301078	0.699424	0.671936	RSAD2/DHX58	2
BP	GO:0051668	localization within membrane	3/86	142/6338	0.303096	0.699424	0.671936	STXBP6/ZDHHC5/SRP19	3
BP	GO:0007548	sex differentiation	2/86	82/6338	0.306112	0.699424	0.671936	CYP19A1/TBX3	2
BP	GO:0001959	regulation of cytokine-mediated signaling pathway	1/86	27/6338	0.309013	0.699424	0.671936	ISG15	1
BP	GO:0002367	cytokine production involved in immune response	1/86	27/6338	0.309013	0.699424	0.671936	RSAD2	1
BP	GO:0002456	T cell mediated immunity	1/86	27/6338	0.309013	0.699424	0.671936	RSAD2	1
BP	GO:0002718	regulation of cytokine production involved in immune response	1/86	27/6338	0.309013	0.699424	0.671936	RSAD2	1
BP	GO:0002824	positive regulation of adaptive immune response based on somatic recombination of immune receptors built from immunoglobulin superfamily domains	1/86	27/6338	0.309013	0.699424	0.671936	RSAD2	1
BP	GO:0003151	outflow tract morphogenesis	1/86	27/6338	0.309013	0.699424	0.671936	TBX3	1
BP	GO:0006997	nucleus organization	1/86	27/6338	0.309013	0.699424	0.671936	SERBP1	1
BP	GO:0009123	nucleoside monophosphate metabolic process	1/86	27/6338	0.309013	0.699424	0.671936	DPYS	1
BP	GO:0030500	regulation of bone mineralization	1/86	27/6338	0.309013	0.699424	0.671936	ISG15	1
BP	GO:0032612	interleukin-1 production	1/86	27/6338	0.309013	0.699424	0.671936	TNFAIP3	1
BP	GO:0032652	regulation of interleukin-1 production	1/86	27/6338	0.309013	0.699424	0.671936	TNFAIP3	1
BP	GO:0050886	endocrine process	1/86	27/6338	0.309013	0.699424	0.671936	TBX3	1
BP	GO:0051963	regulation of synapse assembly	1/86	27/6338	0.309013	0.699424	0.671936	IL1RAP	1
BP	GO:0061326	renal tubule development	1/86	27/6338	0.309013	0.699424	0.671936	STAT1	1
BP	GO:0014706	striated muscle tissue development	2/86	83/6338	0.31114	0.699424	0.671936	CAV2/TBX3	2
BP	GO:0060485	mesenchyme development	2/86	83/6338	0.31114	0.699424	0.671936	STAT1/TBX3	2
BP	GO:1903706	regulation of hemopoiesis	2/86	83/6338	0.31114	0.699424	0.671936	STAT1/ISG15	2
BP	GO:0051253	negative regulation of RNA metabolic process	5/86	273/6338	0.31185	0.699424	0.671936	ATF7IP/RBM42/BASP1/ZC3H14/SCAF4	5
BP	GO:0007049	cell cycle	7/86	408/6338	0.316524	0.699424	0.671936	CAV2/ARPP19/MDC1/DSN1/CDCA5/TBX3/TNFAIP3	7
BP	GO:0000045	autophagosome assembly	1/86	28/6338	0.318429	0.699424	0.671936	ATG13	1
BP	GO:0006112	energy reserve metabolic process	1/86	28/6338	0.318429	0.699424	0.671936	PHLDA2	1
BP	GO:0007173	epidermal growth factor receptor signaling pathway	1/86	28/6338	0.318429	0.699424	0.671936	RNF115	1
BP	GO:0007368	determination of left/right symmetry	1/86	28/6338	0.318429	0.699424	0.671936	TBX3	1
BP	GO:0007498	mesoderm development	1/86	28/6338	0.318429	0.699424	0.671936	TBX3	1
BP	GO:0010469	regulation of signaling receptor activity	1/86	28/6338	0.318429	0.699424	0.671936	PHLDA2	1
BP	GO:0032370	positive regulation of lipid transport	1/86	28/6338	0.318429	0.699424	0.671936	ACSL5	1
BP	GO:0032729	positive regulation of interferon-gamma production	1/86	28/6338	0.318429	0.699424	0.671936	ISG15	1
BP	GO:0033209	tumor necrosis factor-mediated signaling pathway	1/86	28/6338	0.318429	0.699424	0.671936	STAT1	1
BP	GO:0034341	response to interferon-gamma	1/86	28/6338	0.318429	0.699424	0.671936	STAT1	1
BP	GO:0046632	alpha-beta T cell differentiation	1/86	28/6338	0.318429	0.699424	0.671936	RSAD2	1
BP	GO:1901879	regulation of protein depolymerization	1/86	28/6338	0.318429	0.699424	0.671936	LIMA1	1
BP	GO:0044093	positive regulation of molecular function	6/86	342/6338	0.318951	0.699424	0.671936	CAV2/MAVS/STAT1/PLSCR1/IL1RAP/S100A8	6
BP	GO:0051345	positive regulation of hydrolase activity	3/86	147/6338	0.321784	0.699424	0.671936	CAV2/STAT1/S100A8	3
BP	GO:0042127	regulation of cell population proliferation	7/86	412/6338	0.325411	0.699424	0.671936	CAV2/PHLDA2/STAT2/STAT1/TBX3/TNFAIP3/IFI35	7
BP	GO:0048870	cell motility	7/86	413/6338	0.327639	0.699424	0.671936	SDC1/LIMA1/PHLDA2/LRATD1/S100A8/TNFAIP3/S100A9	7
BP	GO:0051674	localization of cell	7/86	413/6338	0.327639	0.699424	0.671936	SDC1/LIMA1/PHLDA2/LRATD1/S100A8/TNFAIP3/S100A9	7
BP	GO:0000302	response to reactive oxygen species	1/86	29/6338	0.327718	0.699424	0.671936	TNFAIP3	1
BP	GO:0002708	positive regulation of lymphocyte mediated immunity	1/86	29/6338	0.327718	0.699424	0.671936	RSAD2	1
BP	GO:0002821	positive regulation of adaptive immune response	1/86	29/6338	0.327718	0.699424	0.671936	RSAD2	1
BP	GO:0006612	protein targeting to membrane	1/86	29/6338	0.327718	0.699424	0.671936	SRP19	1
BP	GO:0006749	glutathione metabolic process	1/86	29/6338	0.327718	0.699424	0.671936	GGT1	1
BP	GO:0035282	segmentation	1/86	29/6338	0.327718	0.699424	0.671936	TBX3	1
BP	GO:0038061	NIK/NF-kappaB signaling	1/86	29/6338	0.327718	0.699424	0.671936	IFI35	1
BP	GO:0046849	bone remodeling	1/86	29/6338	0.327718	0.699424	0.671936	ACP5	1
BP	GO:0050864	regulation of B cell activation	1/86	29/6338	0.327718	0.699424	0.671936	TNFAIP3	1
BP	GO:0051017	actin filament bundle assembly	1/86	29/6338	0.327718	0.699424	0.671936	LIMA1	1
BP	GO:0061844	antimicrobial humoral immune response mediated by antimicrobial peptide	1/86	29/6338	0.327718	0.699424	0.671936	S100A9	1
BP	GO:0072009	nephron epithelium development	1/86	29/6338	0.327718	0.699424	0.671936	STAT1	1
BP	GO:1901890	positive regulation of cell junction assembly	1/86	29/6338	0.327718	0.699424	0.671936	IL1RAP	1
BP	GO:1905037	autophagosome organization	1/86	29/6338	0.327718	0.699424	0.671936	ATG13	1
BP	GO:0002684	positive regulation of immune system process	4/86	214/6338	0.330615	0.699424	0.671936	RSAD2/PLSCR1/DHX58/IFI35	4
BP	GO:0032940	secretion by cell	4/86	215/6338	0.333722	0.699424	0.671936	STXBP6/SDC1/RSAD2/TBX3	4
BP	GO:0050900	leukocyte migration	2/86	88/6338	0.336161	0.699424	0.671936	S100A8/S100A9	2
BP	GO:0003279	cardiac septum development	1/86	30/6338	0.336882	0.699424	0.671936	TBX3	1
BP	GO:0009064	glutamine family amino acid metabolic process	1/86	30/6338	0.336882	0.699424	0.671936	GGT1	1
BP	GO:0009855	determination of bilateral symmetry	1/86	30/6338	0.336882	0.699424	0.671936	TBX3	1
BP	GO:0051224	negative regulation of protein transport	1/86	30/6338	0.336882	0.699424	0.671936	RSAD2	1
BP	GO:0055007	cardiac muscle cell differentiation	1/86	30/6338	0.336882	0.699424	0.671936	TBX3	1
BP	GO:0060759	regulation of response to cytokine stimulus	1/86	30/6338	0.336882	0.699424	0.671936	ISG15	1
BP	GO:0072006	nephron development	1/86	30/6338	0.336882	0.699424	0.671936	STAT1	1
BP	GO:0098876	vesicle-mediated transport to the plasma membrane	1/86	30/6338	0.336882	0.699424	0.671936	STXBP6	1
BP	GO:0099173	postsynapse organization	1/86	30/6338	0.336882	0.699424	0.671936	IL1RAP	1
BP	GO:1903825	organic acid transmembrane transport	1/86	30/6338	0.336882	0.699424	0.671936	ACSL5	1
BP	GO:1904950	negative regulation of establishment of protein localization	1/86	30/6338	0.336882	0.699424	0.671936	RSAD2	1
BP	GO:1905039	carboxylic acid transmembrane transport	1/86	30/6338	0.336882	0.699424	0.671936	ACSL5	1
BP	GO:0051301	cell division	3/86	152/6338	0.340491	0.699424	0.671936	ARPP19/DSN1/CDCA5	3
BP	GO:0007159	leukocyte cell-cell adhesion	2/86	89/6338	0.341136	0.699424	0.671936	S100A8/S100A9	2
BP	GO:2001233	regulation of apoptotic signaling pathway	2/86	89/6338	0.341136	0.699424	0.671936	S100A8/TNFAIP3	2
BP	GO:0006413	translational initiation	1/86	31/6338	0.345923	0.699424	0.671936	EIF4EBP2	1
BP	GO:0006637	acyl-CoA metabolic process	1/86	31/6338	0.345923	0.699424	0.671936	ACSL5	1
BP	GO:0007088	regulation of mitotic nuclear division	1/86	31/6338	0.345923	0.699424	0.671936	CAV2	1
BP	GO:0009799	specification of symmetry	1/86	31/6338	0.345923	0.699424	0.671936	TBX3	1
BP	GO:0010821	regulation of mitochondrion organization	1/86	31/6338	0.345923	0.699424	0.671936	STAT2	1
BP	GO:0010906	regulation of glucose metabolic process	1/86	31/6338	0.345923	0.699424	0.671936	PHLDA2	1
BP	GO:0033559	unsaturated fatty acid metabolic process	1/86	31/6338	0.345923	0.699424	0.671936	SCD	1
BP	GO:0035383	thioester metabolic process	1/86	31/6338	0.345923	0.699424	0.671936	ACSL5	1
BP	GO:0051650	establishment of vesicle localization	1/86	31/6338	0.345923	0.699424	0.671936	MX1	1
BP	GO:0061572	actin filament bundle organization	1/86	31/6338	0.345923	0.699424	0.671936	LIMA1	1
BP	GO:0099504	synaptic vesicle cycle	1/86	31/6338	0.345923	0.699424	0.671936	MX1	1
BP	GO:0016071	mRNA metabolic process	4/86	220/6338	0.349282	0.699424	0.671936	RBM42/ZC3H14/RNASEL/EXOSC4	4
BP	GO:1902533	positive regulation of intracellular signal transduction	4/86	221/6338	0.352397	0.699424	0.671936	CAV2/DHX58/S100A8/IFI35	4
BP	GO:0048584	positive regulation of response to stimulus	8/86	493/6338	0.352734	0.699424	0.671936	CAV2/ZDHHC5/RSAD2/PLSCR1/DHX58/S100A8/TNFAIP3/IFI35	8
BP	GO:0000086	G2/M transition of mitotic cell cycle	1/86	32/6338	0.354841	0.699424	0.671936	ARPP19	1
BP	GO:0006939	smooth muscle contraction	1/86	32/6338	0.354841	0.699424	0.671936	TBX3	1
BP	GO:0019646	aerobic electron transport chain	1/86	32/6338	0.354841	0.699424	0.671936	COX6A1	1
BP	GO:0022600	digestive system process	1/86	32/6338	0.354841	0.699424	0.671936	LIMA1	1
BP	GO:0030326	embryonic limb morphogenesis	1/86	32/6338	0.354841	0.699424	0.671936	TBX3	1
BP	GO:0030879	mammary gland development	1/86	32/6338	0.354841	0.699424	0.671936	TBX3	1
BP	GO:0031623	receptor internalization	1/86	32/6338	0.354841	0.699424	0.671936	MX1	1
BP	GO:0035113	embryonic appendage morphogenesis	1/86	32/6338	0.354841	0.699424	0.671936	TBX3	1
BP	GO:0035303	regulation of dephosphorylation	1/86	32/6338	0.354841	0.699424	0.671936	ARPP19	1
BP	GO:0038127	ERBB signaling pathway	1/86	32/6338	0.354841	0.699424	0.671936	RNF115	1
BP	GO:0051648	vesicle localization	1/86	32/6338	0.354841	0.699424	0.671936	MX1	1
BP	GO:0070167	regulation of biomineral tissue development	1/86	32/6338	0.354841	0.699424	0.671936	ISG15	1
BP	GO:0110149	regulation of biomineralization	1/86	32/6338	0.354841	0.699424	0.671936	ISG15	1
BP	GO:1990138	neuron projection extension	1/86	32/6338	0.354841	0.699424	0.671936	LLPH	1
BP	GO:0060537	muscle tissue development	2/86	92/6338	0.355993	0.699424	0.671936	CAV2/TBX3	2
BP	GO:0001708	cell fate specification	1/86	33/6338	0.36364	0.699424	0.671936	TBX3	1
BP	GO:0010466	negative regulation of peptidase activity	1/86	33/6338	0.36364	0.699424	0.671936	TIMP2	1
BP	GO:0010951	negative regulation of endopeptidase activity	1/86	33/6338	0.36364	0.699424	0.671936	TIMP2	1
BP	GO:0030177	positive regulation of Wnt signaling pathway	1/86	33/6338	0.36364	0.699424	0.671936	TNFAIP3	1
BP	GO:0032609	interferon-gamma production	1/86	33/6338	0.36364	0.699424	0.671936	ISG15	1
BP	GO:0032649	regulation of interferon-gamma production	1/86	33/6338	0.36364	0.699424	0.671936	ISG15	1
BP	GO:0043467	regulation of generation of precursor metabolites and energy	1/86	33/6338	0.36364	0.699424	0.671936	PHLDA2	1
BP	GO:0099003	vesicle-mediated transport in synapse	1/86	33/6338	0.36364	0.699424	0.671936	MX1	1
BP	GO:1903364	positive regulation of cellular protein catabolic process	1/86	33/6338	0.36364	0.699424	0.671936	TNFAIP3	1
BP	GO:0043408	regulation of MAPK cascade	3/86	160/6338	0.370355	0.699424	0.671936	CAV2/HRH4/RNF149	3
BP	GO:0061061	muscle structure development	3/86	160/6338	0.370355	0.699424	0.671936	CAV2/SDC1/TBX3	3
BP	GO:0006887	exocytosis	2/86	95/6338	0.370734	0.699424	0.671936	STXBP6/SDC1	2
BP	GO:0002702	positive regulation of production of molecular mediator of immune response	1/86	34/6338	0.37232	0.699424	0.671936	RSAD2	1
BP	GO:0003231	cardiac ventricle development	1/86	34/6338	0.37232	0.699424	0.671936	TBX3	1
BP	GO:0009132	nucleoside diphosphate metabolic process	1/86	34/6338	0.37232	0.699424	0.671936	ENTPD1	1
BP	GO:0015918	sterol transport	1/86	34/6338	0.37232	0.699424	0.671936	LIMA1	1
BP	GO:0017015	regulation of transforming growth factor beta receptor signaling pathway	1/86	34/6338	0.37232	0.699424	0.671936	CAV2	1
BP	GO:0030301	cholesterol transport	1/86	34/6338	0.37232	0.699424	0.671936	LIMA1	1
BP	GO:0032640	tumor necrosis factor production	1/86	34/6338	0.37232	0.699424	0.671936	TNFAIP3	1
BP	GO:0032680	regulation of tumor necrosis factor production	1/86	34/6338	0.37232	0.699424	0.671936	TNFAIP3	1
BP	GO:0042775	mitochondrial ATP synthesis coupled electron transport	1/86	34/6338	0.37232	0.699424	0.671936	COX6A1	1
BP	GO:0043330	response to exogenous dsRNA	1/86	34/6338	0.37232	0.699424	0.671936	IFIT1	1
BP	GO:0043393	regulation of protein binding	1/86	34/6338	0.37232	0.699424	0.671936	PHLDA2	1
BP	GO:0050728	negative regulation of inflammatory response	1/86	34/6338	0.37232	0.699424	0.671936	TNFAIP3	1
BP	GO:0051250	negative regulation of lymphocyte activation	1/86	34/6338	0.37232	0.699424	0.671936	TNFAIP3	1
BP	GO:0090101	negative regulation of transmembrane receptor protein serine/threonine kinase signaling pathway	1/86	34/6338	0.37232	0.699424	0.671936	CAV2	1
BP	GO:0051046	regulation of secretion	3/86	161/6338	0.374076	0.699424	0.671936	SDC1/RSAD2/S100A8	3
BP	GO:0016477	cell migration	6/86	365/6338	0.3753	0.699424	0.671936	SDC1/LIMA1/PHLDA2/S100A8/TNFAIP3/S100A9	6
BP	GO:0042176	regulation of protein catabolic process	2/86	96/6338	0.375619	0.699424	0.671936	TIMP2/TNFAIP3	2
BP	GO:0045934	negative regulation of nucleobase-containing compound metabolic process	5/86	297/6338	0.377099	0.699424	0.671936	ATF7IP/RBM42/BASP1/ZC3H14/SCAF4	5
BP	GO:0140352	export from cell	4/86	229/6338	0.377319	0.699424	0.671936	STXBP6/SDC1/RSAD2/TBX3	4
BP	GO:0006397	mRNA processing	3/86	162/6338	0.377792	0.699424	0.671936	RBM42/ZC3H14/RNASEL	3
BP	GO:0060326	cell chemotaxis	2/86	97/6338	0.380489	0.699424	0.671936	S100A8/S100A9	2
BP	GO:0002705	positive regulation of leukocyte mediated immunity	1/86	35/6338	0.380883	0.699424	0.671936	RSAD2	1
BP	GO:0007569	cell aging	1/86	35/6338	0.380883	0.699424	0.671936	TBX3	1
BP	GO:0015748	organophosphate ester transport	1/86	35/6338	0.380883	0.699424	0.671936	PLSCR1	1
BP	GO:0035051	cardiocyte differentiation	1/86	35/6338	0.380883	0.699424	0.671936	TBX3	1
BP	GO:0044839	cell cycle G2/M phase transition	1/86	35/6338	0.380883	0.699424	0.671936	ARPP19	1
BP	GO:0048024	regulation of mRNA splicing, via spliceosome	1/86	35/6338	0.380883	0.699424	0.671936	RBM42	1
BP	GO:0055072	iron ion homeostasis	1/86	35/6338	0.380883	0.699424	0.671936	ACP5	1
BP	GO:1905475	regulation of protein localization to membrane	1/86	35/6338	0.380883	0.699424	0.671936	ZDHHC5	1
BP	GO:1905954	positive regulation of lipid localization	1/86	35/6338	0.380883	0.699424	0.671936	ACSL5	1
BP	GO:0010563	negative regulation of phosphorus metabolic process	2/86	98/6338	0.385344	0.699424	0.671936	ARPP19/TNFAIP3	2
BP	GO:0045936	negative regulation of phosphate metabolic process	2/86	98/6338	0.385344	0.699424	0.671936	ARPP19/TNFAIP3	2
BP	GO:0000956	nuclear-transcribed mRNA catabolic process	1/86	36/6338	0.38933	0.699424	0.671936	EXOSC4	1
BP	GO:0006352	DNA-templated transcription, initiation	1/86	36/6338	0.38933	0.699424	0.671936	ATF7IP	1
BP	GO:0007416	synapse assembly	1/86	36/6338	0.38933	0.699424	0.671936	IL1RAP	1
BP	GO:0019827	stem cell population maintenance	1/86	36/6338	0.38933	0.699424	0.671936	TBX3	1
BP	GO:0043331	response to dsRNA	1/86	36/6338	0.38933	0.699424	0.671936	IFIT1	1
BP	GO:0044264	cellular polysaccharide metabolic process	1/86	36/6338	0.38933	0.699424	0.671936	PHLDA2	1
BP	GO:0046631	alpha-beta T cell activation	1/86	36/6338	0.38933	0.699424	0.671936	RSAD2	1
BP	GO:0071706	tumor necrosis factor superfamily cytokine production	1/86	36/6338	0.38933	0.699424	0.671936	TNFAIP3	1
BP	GO:0098727	maintenance of cell number	1/86	36/6338	0.38933	0.699424	0.671936	TBX3	1
BP	GO:1903555	regulation of tumor necrosis factor superfamily cytokine production	1/86	36/6338	0.38933	0.699424	0.671936	TNFAIP3	1
BP	GO:1903844	regulation of cellular response to transforming growth factor beta stimulus	1/86	36/6338	0.38933	0.699424	0.671936	CAV2	1
BP	GO:2001235	positive regulation of apoptotic signaling pathway	1/86	36/6338	0.38933	0.699424	0.671936	S100A8	1
BP	GO:0051051	negative regulation of transport	2/86	99/6338	0.390183	0.699424	0.671936	MX1/RSAD2	2
BP	GO:0051480	regulation of cytosolic calcium ion concentration	2/86	99/6338	0.390183	0.699424	0.671936	CAV2/HRH4	2
BP	GO:1903047	mitotic cell cycle process	3/86	166/6338	0.392614	0.699424	0.671936	CAV2/ARPP19/DSN1	3
BP	GO:0008284	positive regulation of cell population proliferation	4/86	234/6338	0.392869	0.699424	0.671936	CAV2/STAT1/TBX3/TNFAIP3	4
BP	GO:0001503	ossification	2/86	100/6338	0.395006	0.699424	0.671936	ACP5/ISG15	2
BP	GO:0046394	carboxylic acid biosynthetic process	2/86	100/6338	0.395006	0.699424	0.671936	SCD/PRKAB1	2
BP	GO:0005976	polysaccharide metabolic process	1/86	37/6338	0.397664	0.699424	0.671936	PHLDA2	1
BP	GO:0006497	protein lipidation	1/86	37/6338	0.397664	0.699424	0.671936	ZDHHC5	1
BP	GO:0007229	integrin-mediated signaling pathway	1/86	37/6338	0.397664	0.699424	0.671936	ISG15	1
BP	GO:0007586	digestion	1/86	37/6338	0.397664	0.699424	0.671936	LIMA1	1
BP	GO:0008585	female gonad development	1/86	37/6338	0.397664	0.699424	0.671936	CYP19A1	1
BP	GO:0035107	appendage morphogenesis	1/86	37/6338	0.397664	0.699424	0.671936	TBX3	1
BP	GO:0035108	limb morphogenesis	1/86	37/6338	0.397664	0.699424	0.671936	TBX3	1
BP	GO:0043433	negative regulation of DNA-binding transcription factor activity	1/86	37/6338	0.397664	0.699424	0.671936	TNFAIP3	1
BP	GO:0046545	development of primary female sexual characteristics	1/86	37/6338	0.397664	0.699424	0.671936	CYP19A1	1
BP	GO:2001236	regulation of extrinsic apoptotic signaling pathway	1/86	37/6338	0.397664	0.699424	0.671936	TNFAIP3	1
BP	GO:0016053	organic acid biosynthetic process	2/86	101/6338	0.399811	0.701376	0.673811	SCD/PRKAB1	2
BP	GO:0007267	cell-cell signaling	6/86	375/6338	0.399999	0.701376	0.673811	SDC1/SDCBP/IL1RAP/TBX3/TNFAIP3/S100A9	6
BP	GO:0045321	leukocyte activation	4/86	238/6338	0.405275	0.703083	0.675451	RSAD2/PLSCR1/TNFAIP3/IFI35	4
BP	GO:0010675	regulation of cellular carbohydrate metabolic process	1/86	38/6338	0.405885	0.703083	0.675451	PHLDA2	1
BP	GO:0030278	regulation of ossification	1/86	38/6338	0.405885	0.703083	0.675451	ISG15	1
BP	GO:0034764	positive regulation of transmembrane transport	1/86	38/6338	0.405885	0.703083	0.675451	ACSL5	1
BP	GO:0042773	ATP synthesis coupled electron transport	1/86	38/6338	0.405885	0.703083	0.675451	COX6A1	1
BP	GO:0051261	protein depolymerization	1/86	38/6338	0.405885	0.703083	0.675451	LIMA1	1
BP	GO:0055088	lipid homeostasis	1/86	38/6338	0.405885	0.703083	0.675451	LIMA1	1
BP	GO:0072073	kidney epithelium development	1/86	38/6338	0.405885	0.703083	0.675451	STAT1	1
BP	GO:0071407	cellular response to organic cyclic compound	2/86	103/6338	0.40937	0.708049	0.680222	CAV2/IFIT1	2
BP	GO:0002695	negative regulation of leukocyte activation	1/86	39/6338	0.413995	0.710566	0.68264	TNFAIP3	1
BP	GO:1903008	organelle disassembly	1/86	39/6338	0.413995	0.710566	0.68264	ATG13	1
BP	GO:0072594	establishment of protein localization to organelle	2/86	104/6338	0.414122	0.710566	0.68264	SRP19/TNFAIP3	2
BP	GO:0043009	chordate embryonic development	3/86	172/6338	0.414685	0.710566	0.68264	PHLDA2/BTF3/TBX3	3
BP	GO:0034622	cellular protein-containing complex assembly	5/86	312/6338	0.418051	0.710566	0.68264	STXBP6/ATF7IP/PSMD4/SRP19/MX1	5
BP	GO:0002252	immune effector process	3/86	173/6338	0.418341	0.710566	0.68264	RSAD2/DHX58/IFI35	3
BP	GO:0032787	monocarboxylic acid metabolic process	3/86	173/6338	0.418341	0.710566	0.68264	SCD/ACSL5/PRKAB1	3
BP	GO:0048732	gland development	2/86	105/6338	0.418856	0.710566	0.68264	TBX3/TNFAIP3	2
BP	GO:0044087	regulation of cellular component biogenesis	4/86	243/6338	0.420723	0.710566	0.68264	STXBP6/ATF7IP/SDC1/IL1RAP	4
BP	GO:0000165	MAPK cascade	3/86	174/6338	0.42199	0.710566	0.68264	CAV2/HRH4/RNF149	3
BP	GO:0014902	myotube differentiation	1/86	40/6338	0.421996	0.710566	0.68264	CAV2	1
BP	GO:0030282	bone mineralization	1/86	40/6338	0.421996	0.710566	0.68264	ISG15	1
BP	GO:0042158	lipoprotein biosynthetic process	1/86	40/6338	0.421996	0.710566	0.68264	ZDHHC5	1
BP	GO:0043488	regulation of mRNA stability	1/86	40/6338	0.421996	0.710566	0.68264	ZC3H14	1
BP	GO:0050866	negative regulation of cell activation	1/86	40/6338	0.421996	0.710566	0.68264	TNFAIP3	1
BP	GO:0061013	regulation of mRNA catabolic process	1/86	40/6338	0.421996	0.710566	0.68264	ZC3H14	1
BP	GO:1903531	negative regulation of secretion by cell	1/86	40/6338	0.421996	0.710566	0.68264	RSAD2	1
BP	GO:2001242	regulation of intrinsic apoptotic signaling pathway	1/86	40/6338	0.421996	0.710566	0.68264	S100A8	1
BP	GO:0030099	myeloid cell differentiation	2/86	106/6338	0.423571	0.711843	0.683867	STAT1/ISG15	2
BP	GO:0009792	embryo development ending in birth or egg hatching	3/86	175/6338	0.425632	0.711843	0.683867	PHLDA2/BTF3/TBX3	3
BP	GO:0000070	mitotic sister chromatid segregation	1/86	41/6338	0.429888	0.711843	0.683867	DSN1	1
BP	GO:0002429	immune response-activating cell surface receptor signaling pathway	1/86	41/6338	0.429888	0.711843	0.683867	PLSCR1	1
BP	GO:0002706	regulation of lymphocyte mediated immunity	1/86	41/6338	0.429888	0.711843	0.683867	RSAD2	1
BP	GO:0002757	immune response-activating signal transduction	1/86	41/6338	0.429888	0.711843	0.683867	PLSCR1	1
BP	GO:0003206	cardiac chamber morphogenesis	1/86	41/6338	0.429888	0.711843	0.683867	TBX3	1
BP	GO:0017148	negative regulation of translation	1/86	41/6338	0.429888	0.711843	0.683867	EIF4EBP2	1
BP	GO:0033865	nucleoside bisphosphate metabolic process	1/86	41/6338	0.429888	0.711843	0.683867	ACSL5	1
BP	GO:0033875	ribonucleoside bisphosphate metabolic process	1/86	41/6338	0.429888	0.711843	0.683867	ACSL5	1
BP	GO:0034032	purine nucleoside bisphosphate metabolic process	1/86	41/6338	0.429888	0.711843	0.683867	ACSL5	1
BP	GO:0031329	regulation of cellular catabolic process	3/86	177/6338	0.432893	0.711843	0.683867	ZC3H14/TIMP2/TNFAIP3	3
BP	GO:0040011	locomotion	7/86	461/6338	0.436331	0.711843	0.683867	SDC1/LIMA1/PHLDA2/LRATD1/S100A8/TNFAIP3/S100A9	7
BP	GO:0015980	energy derivation by oxidation of organic compounds	2/86	109/6338	0.437599	0.711843	0.683867	COX6A1/PHLDA2	2
BP	GO:0043161	proteasome-mediated ubiquitin-dependent protein catabolic process	2/86	109/6338	0.437599	0.711843	0.683867	PSMD4/PSMB9	2
BP	GO:0001890	placenta development	1/86	42/6338	0.437675	0.711843	0.683867	PHLDA2	1
BP	GO:0007519	skeletal muscle tissue development	1/86	42/6338	0.437675	0.711843	0.683867	CAV2	1
BP	GO:0019730	antimicrobial humoral response	1/86	42/6338	0.437675	0.711843	0.683867	S100A9	1
BP	GO:0032368	regulation of lipid transport	1/86	42/6338	0.437675	0.711843	0.683867	ACSL5	1
BP	GO:0048736	appendage development	1/86	42/6338	0.437675	0.711843	0.683867	TBX3	1
BP	GO:0048771	tissue remodeling	1/86	42/6338	0.437675	0.711843	0.683867	ACP5	1
BP	GO:0050807	regulation of synapse organization	1/86	42/6338	0.437675	0.711843	0.683867	IL1RAP	1
BP	GO:0060173	limb development	1/86	42/6338	0.437675	0.711843	0.683867	TBX3	1
BP	GO:0098739	import across plasma membrane	1/86	42/6338	0.437675	0.711843	0.683867	ACSL5	1
BP	GO:0019637	organophosphate metabolic process	5/86	320/6338	0.439762	0.712196	0.684206	ENTPD1/ACSL5/CNP/NT5C3A/DPYS	5
BP	GO:0006790	sulfur compound metabolic process	2/86	110/6338	0.442235	0.712196	0.684206	GGT1/ACSL5	2
BP	GO:0002700	regulation of production of molecular mediator of immune response	1/86	43/6338	0.445356	0.712196	0.684206	RSAD2	1
BP	GO:0006109	regulation of carbohydrate metabolic process	1/86	43/6338	0.445356	0.712196	0.684206	PHLDA2	1
BP	GO:0008203	cholesterol metabolic process	1/86	43/6338	0.445356	0.712196	0.684206	LIMA1	1
BP	GO:0016358	dendrite development	1/86	43/6338	0.445356	0.712196	0.684206	LLPH	1
BP	GO:0022904	respiratory electron transport chain	1/86	43/6338	0.445356	0.712196	0.684206	COX6A1	1
BP	GO:0043409	negative regulation of MAPK cascade	1/86	43/6338	0.445356	0.712196	0.684206	RNF149	1
BP	GO:0043487	regulation of RNA stability	1/86	43/6338	0.445356	0.712196	0.684206	ZC3H14	1
BP	GO:0048588	developmental cell growth	1/86	43/6338	0.445356	0.712196	0.684206	LLPH	1
BP	GO:0051048	negative regulation of secretion	1/86	43/6338	0.445356	0.712196	0.684206	RSAD2	1
BP	GO:0098742	cell-cell adhesion via plasma-membrane adhesion molecules	1/86	43/6338	0.445356	0.712196	0.684206	IL1RAP	1
BP	GO:0051050	positive regulation of transport	3/86	182/6338	0.450902	0.714336	0.686262	SDC1/ACSL5/S100A8	3
BP	GO:1901701	cellular response to oxygen-containing compound	4/86	253/6338	0.451339	0.714336	0.686262	CAV2/VIM/STAT1/TNFAIP3	4
BP	GO:0000280	nuclear division	2/86	112/6338	0.451445	0.714336	0.686262	CAV2/DSN1	2
BP	GO:0042592	homeostatic process	7/86	468/6338	0.452187	0.714336	0.686262	CAV2/HRH4/LIMA1/ACP5/STAT1/ISG15/TNFAIP3	7
BP	GO:0002181	cytoplasmic translation	1/86	44/6338	0.452933	0.714336	0.686262	RPLP2	1
BP	GO:0002768	immune response-regulating cell surface receptor signaling pathway	1/86	44/6338	0.452933	0.714336	0.686262	PLSCR1	1
BP	GO:0016458	gene silencing	1/86	44/6338	0.452933	0.714336	0.686262	ATF7IP	1
BP	GO:0043624	cellular protein complex disassembly	1/86	44/6338	0.452933	0.714336	0.686262	LIMA1	1
BP	GO:0060538	skeletal muscle organ development	1/86	44/6338	0.452933	0.714336	0.686262	CAV2	1
BP	GO:1903829	positive regulation of cellular protein localization	1/86	44/6338	0.452933	0.714336	0.686262	ZDHHC5	1
BP	GO:0043933	protein-containing complex subunit organization	7/86	470/6338	0.456705	0.719295	0.691026	STXBP6/ATF7IP/PSMD4/LIMA1/SCAF4/SRP19/MX1	7
BP	GO:0098609	cell-cell adhesion	3/86	184/6338	0.458044	0.720413	0.6921	IL1RAP/S100A8/S100A9	3
BP	GO:0048738	cardiac muscle tissue development	1/86	45/6338	0.460408	0.720427	0.692113	TBX3	1
BP	GO:0051783	regulation of nuclear division	1/86	45/6338	0.460408	0.720427	0.692113	CAV2	1
BP	GO:1902652	secondary alcohol metabolic process	1/86	45/6338	0.460408	0.720427	0.692113	LIMA1	1
BP	GO:0043065	positive regulation of apoptotic process	2/86	114/6338	0.46057	0.720427	0.692113	PHLDA2/S100A8	2
BP	GO:0016055	Wnt signaling pathway	2/86	115/6338	0.4651	0.723324	0.694896	SDC1/TNFAIP3	2
BP	GO:2000026	regulation of multicellular organismal development	5/86	330/6338	0.466657	0.723324	0.694896	PHLDA2/STAT1/ISG15/IL1RAP/TBX3	5
BP	GO:0003205	cardiac chamber development	1/86	46/6338	0.467782	0.723324	0.694896	TBX3	1
BP	GO:0016125	sterol metabolic process	1/86	46/6338	0.467782	0.723324	0.694896	LIMA1	1
BP	GO:0016197	endosomal transport	1/86	46/6338	0.467782	0.723324	0.694896	MX1	1
BP	GO:0022900	electron transport chain	1/86	46/6338	0.467782	0.723324	0.694896	COX6A1	1
BP	GO:0034599	cellular response to oxidative stress	1/86	46/6338	0.467782	0.723324	0.694896	TNFAIP3	1
BP	GO:0043112	receptor metabolic process	1/86	46/6338	0.467782	0.723324	0.694896	MX1	1
BP	GO:0043085	positive regulation of catalytic activity	4/86	260/6338	0.472483	0.723324	0.694896	CAV2/STAT1/PLSCR1/S100A8	4
BP	GO:0010638	positive regulation of organelle organization	2/86	117/6338	0.474095	0.723324	0.694896	ATF7IP/SDC1	2
BP	GO:0048568	embryonic organ development	2/86	117/6338	0.474095	0.723324	0.694896	PHLDA2/TBX3	2
BP	GO:0071396	cellular response to lipid	2/86	117/6338	0.474095	0.723324	0.694896	VIM/TNFAIP3	2
BP	GO:0198738	cell-cell signaling by wnt	2/86	117/6338	0.474095	0.723324	0.694896	SDC1/TNFAIP3	2
BP	GO:0001837	epithelial to mesenchymal transition	1/86	47/6338	0.475057	0.723324	0.694896	TBX3	1
BP	GO:0002440	production of molecular mediator of immune response	1/86	47/6338	0.475057	0.723324	0.694896	RSAD2	1
BP	GO:0006469	negative regulation of protein kinase activity	1/86	47/6338	0.475057	0.723324	0.694896	TNFAIP3	1
BP	GO:0007568	aging	1/86	47/6338	0.475057	0.723324	0.694896	TBX3	1
BP	GO:0031503	protein-containing complex localization	1/86	47/6338	0.475057	0.723324	0.694896	MX1	1
BP	GO:0034249	negative regulation of cellular amide metabolic process	1/86	47/6338	0.475057	0.723324	0.694896	EIF4EBP2	1
BP	GO:0043484	regulation of RNA splicing	1/86	47/6338	0.475057	0.723324	0.694896	RBM42	1
BP	GO:0043068	positive regulation of programmed cell death	2/86	118/6338	0.478558	0.725025	0.696531	PHLDA2/S100A8	2
BP	GO:0043086	negative regulation of catalytic activity	2/86	118/6338	0.478558	0.725025	0.696531	TIMP2/TNFAIP3	2
BP	GO:0033365	protein localization to organelle	3/86	190/6338	0.479237	0.725025	0.696531	ZDHHC5/SRP19/TNFAIP3	3
BP	GO:0045893	positive regulation of transcription, DNA-templated	5/86	335/6338	0.479973	0.725025	0.696531	ATF7IP/MAVS/STAT1/PLSCR1/TBX3	5
BP	GO:1902680	positive regulation of RNA biosynthetic process	5/86	335/6338	0.479973	0.725025	0.696531	ATF7IP/MAVS/STAT1/PLSCR1/TBX3	5
BP	GO:1903508	positive regulation of nucleic acid-templated transcription	5/86	335/6338	0.479973	0.725025	0.696531	ATF7IP/MAVS/STAT1/PLSCR1/TBX3	5
BP	GO:0002520	immune system development	4/86	263/6338	0.481459	0.725567	0.697051	STAT1/RSAD2/ISG15/TNFAIP3	4
BP	GO:0007179	transforming growth factor beta receptor signaling pathway	1/86	48/6338	0.482233	0.725567	0.697051	CAV2	1
BP	GO:0051494	negative regulation of cytoskeleton organization	1/86	48/6338	0.482233	0.725567	0.697051	LIMA1	1
BP	GO:0043254	regulation of protein-containing complex assembly	2/86	120/6338	0.487417	0.731029	0.702299	STXBP6/ATF7IP	2
BP	GO:0045861	negative regulation of proteolysis	1/86	49/6338	0.489312	0.731029	0.702299	TIMP2	1
BP	GO:0046661	male sex differentiation	1/86	49/6338	0.489312	0.731029	0.702299	TBX3	1
BP	GO:0055076	transition metal ion homeostasis	1/86	49/6338	0.489312	0.731029	0.702299	ACP5	1
BP	GO:1902904	negative regulation of supramolecular fiber organization	1/86	49/6338	0.489312	0.731029	0.702299	LIMA1	1
BP	GO:0007417	central nervous system development	3/86	193/6338	0.489694	0.731029	0.702299	S100A8/TBX3/S100A9	3
BP	GO:0009719	response to endogenous stimulus	5/86	339/6338	0.490551	0.731356	0.702612	CAV2/STAT2/VIM/STAT1/TIMP2	5
BP	GO:0006897	endocytosis	2/86	121/6338	0.491812	0.732282	0.703503	CAV2/MX1	2
BP	GO:0001775	cell activation	4/86	269/6338	0.499236	0.740548	0.711443	RSAD2/PLSCR1/TNFAIP3/IFI35	4
BP	GO:0055065	metal ion homeostasis	3/86	196/6338	0.500051	0.740548	0.711443	CAV2/HRH4/ACP5	3
BP	GO:0002791	regulation of peptide secretion	1/86	51/6338	0.503184	0.740548	0.711443	S100A8	1
BP	GO:0017157	regulation of exocytosis	1/86	51/6338	0.503184	0.740548	0.711443	SDC1	1
BP	GO:0031214	biomineral tissue development	1/86	51/6338	0.503184	0.740548	0.711443	ISG15	1
BP	GO:0033044	regulation of chromosome organization	1/86	51/6338	0.503184	0.740548	0.711443	ATF7IP	1
BP	GO:0090087	regulation of peptide transport	1/86	51/6338	0.503184	0.740548	0.711443	S100A8	1
BP	GO:0110148	biomineralization	1/86	51/6338	0.503184	0.740548	0.711443	ISG15	1
BP	GO:1901888	regulation of cell junction assembly	1/86	51/6338	0.503184	0.740548	0.711443	IL1RAP	1
BP	GO:0010498	proteasomal protein catabolic process	2/86	124/6338	0.504857	0.741025	0.711902	PSMD4/PSMB9	2
BP	GO:0051640	organelle localization	2/86	124/6338	0.504857	0.741025	0.711902	CAV2/MX1	2
BP	GO:0010942	positive regulation of cell death	2/86	125/6338	0.509158	0.741025	0.711902	PHLDA2/S100A8	2
BP	GO:0072657	protein localization to membrane	2/86	125/6338	0.509158	0.741025	0.711902	ZDHHC5/SRP19	2
BP	GO:1905114	cell surface receptor signaling pathway involved in cell-cell signaling	2/86	125/6338	0.509158	0.741025	0.711902	SDC1/TNFAIP3	2
BP	GO:0000819	sister chromatid segregation	1/86	52/6338	0.50998	0.741025	0.711902	DSN1	1
BP	GO:0033673	negative regulation of kinase activity	1/86	52/6338	0.50998	0.741025	0.711902	TNFAIP3	1
BP	GO:0042157	lipoprotein metabolic process	1/86	52/6338	0.50998	0.741025	0.711902	ZDHHC5	1
BP	GO:0071356	cellular response to tumor necrosis factor	1/86	52/6338	0.50998	0.741025	0.711902	STAT1	1
BP	GO:1905952	regulation of lipid localization	1/86	52/6338	0.50998	0.741025	0.711902	ACSL5	1
BP	GO:0002694	regulation of leukocyte activation	2/86	128/6338	0.521917	0.757408	0.727641	PLSCR1/TNFAIP3	2
BP	GO:0098657	import into cell	1/86	54/6338	0.523298	0.757492	0.727721	ACSL5	1
BP	GO:2001234	negative regulation of apoptotic signaling pathway	1/86	54/6338	0.523298	0.757492	0.727721	TNFAIP3	1
BP	GO:0006874	cellular calcium ion homeostasis	2/86	129/6338	0.526122	0.760618	0.730724	CAV2/HRH4	2
BP	GO:0060560	developmental growth involved in morphogenesis	1/86	55/6338	0.529822	0.762808	0.732829	LLPH	1
BP	GO:0090150	establishment of protein localization to membrane	1/86	55/6338	0.529822	0.762808	0.732829	SRP19	1
BP	GO:1901136	carbohydrate derivative catabolic process	1/86	55/6338	0.529822	0.762808	0.732829	DPYS	1
BP	GO:0055074	calcium ion homeostasis	2/86	130/6338	0.530302	0.762808	0.732829	CAV2/HRH4	2
BP	GO:0002703	regulation of leukocyte mediated immunity	1/86	56/6338	0.536257	0.767518	0.737354	RSAD2	1
BP	GO:0006119	oxidative phosphorylation	1/86	56/6338	0.536257	0.767518	0.737354	COX6A1	1
BP	GO:0048754	branching morphogenesis of an epithelial tube	1/86	56/6338	0.536257	0.767518	0.737354	TBX3	1
BP	GO:0097191	extrinsic apoptotic signaling pathway	1/86	56/6338	0.536257	0.767518	0.737354	TNFAIP3	1
BP	GO:0032870	cellular response to hormone stimulus	2/86	132/6338	0.538588	0.769891	0.739633	CAV2/STAT1	2
BP	GO:0006006	glucose metabolic process	1/86	57/6338	0.542606	0.769992	0.739731	PHLDA2	1
BP	GO:0007033	vacuole organization	1/86	57/6338	0.542606	0.769992	0.739731	ATG13	1
BP	GO:0051348	negative regulation of transferase activity	1/86	57/6338	0.542606	0.769992	0.739731	TNFAIP3	1
BP	GO:0062197	cellular response to chemical stress	1/86	57/6338	0.542606	0.769992	0.739731	TNFAIP3	1
BP	GO:1903362	regulation of cellular protein catabolic process	1/86	57/6338	0.542606	0.769992	0.739731	TNFAIP3	1
BP	GO:0009259	ribonucleotide metabolic process	2/86	133/6338	0.542693	0.769992	0.739731	ACSL5/DPYS	2
BP	GO:0006914	autophagy	2/86	134/6338	0.546774	0.773865	0.743451	ATG13/S100A8	2
BP	GO:0061919	process utilizing autophagic mechanism	2/86	134/6338	0.546774	0.773865	0.743451	ATG13/S100A8	2
BP	GO:0034612	response to tumor necrosis factor	1/86	58/6338	0.548869	0.774913	0.744458	STAT1	1
BP	GO:0065004	protein-DNA complex assembly	1/86	58/6338	0.548869	0.774913	0.744458	ATF7IP	1
BP	GO:0097190	apoptotic signaling pathway	2/86	135/6338	0.55083	0.776725	0.746199	S100A8/TNFAIP3	2
BP	GO:0050865	regulation of cell activation	2/86	136/6338	0.554861	0.777853	0.747282	PLSCR1/TNFAIP3	2
BP	GO:0045732	positive regulation of protein catabolic process	1/86	59/6338	0.555047	0.777853	0.747282	TNFAIP3	1
BP	GO:0051346	negative regulation of hydrolase activity	1/86	59/6338	0.555047	0.777853	0.747282	TIMP2	1
BP	GO:0051254	positive regulation of RNA metabolic process	5/86	365/6338	0.557297	0.777853	0.747282	ATF7IP/MAVS/STAT1/PLSCR1/TBX3	5
BP	GO:0019693	ribose phosphate metabolic process	2/86	137/6338	0.558867	0.777853	0.747282	ACSL5/DPYS	2
BP	GO:0000278	mitotic cell cycle	3/86	214/6338	0.559894	0.777853	0.747282	CAV2/ARPP19/DSN1	3
BP	GO:0055080	cation homeostasis	3/86	214/6338	0.559894	0.777853	0.747282	CAV2/HRH4/ACP5	3
BP	GO:0001894	tissue homeostasis	1/86	60/6338	0.561141	0.777853	0.747282	ACP5	1
BP	GO:0002790	peptide secretion	1/86	60/6338	0.561141	0.777853	0.747282	S100A8	1
BP	GO:0031330	negative regulation of cellular catabolic process	1/86	60/6338	0.561141	0.777853	0.747282	TIMP2	1
BP	GO:0071559	response to transforming growth factor beta	1/86	60/6338	0.561141	0.777853	0.747282	CAV2	1
BP	GO:0071560	cellular response to transforming growth factor beta stimulus	1/86	60/6338	0.561141	0.777853	0.747282	CAV2	1
BP	GO:0072659	protein localization to plasma membrane	1/86	60/6338	0.561141	0.777853	0.747282	ZDHHC5	1
BP	GO:0097193	intrinsic apoptotic signaling pathway	1/86	60/6338	0.561141	0.777853	0.747282	S100A8	1
BP	GO:0098771	inorganic ion homeostasis	3/86	216/6338	0.566281	0.783803	0.752999	CAV2/HRH4/ACP5	3
BP	GO:0072503	cellular divalent inorganic cation homeostasis	2/86	139/6338	0.566803	0.783803	0.752999	CAV2/HRH4	2
BP	GO:0022603	regulation of anatomical structure morphogenesis	3/86	217/6338	0.569454	0.78652	0.755609	STAT2/STAT1/TNFAIP3	3
BP	GO:0009152	purine ribonucleotide biosynthetic process	1/86	62/6338	0.573083	0.788678	0.757682	ACSL5	1
BP	GO:0050708	regulation of protein secretion	1/86	62/6338	0.573083	0.788678	0.757682	RSAD2	1
BP	GO:0051962	positive regulation of nervous system development	1/86	62/6338	0.573083	0.788678	0.757682	IL1RAP	1
BP	GO:0051240	positive regulation of multicellular organismal process	5/86	372/6338	0.574562	0.78892	0.757915	STAT1/RSAD2/ISG15/IL1RAP/DHX58	5
BP	GO:0072507	divalent inorganic cation homeostasis	2/86	141/6338	0.574637	0.78892	0.757915	CAV2/HRH4	2
BP	GO:0009894	regulation of catabolic process	3/86	219/6338	0.575758	0.789513	0.758484	ZC3H14/TIMP2/TNFAIP3	3
BP	GO:0099537	trans-synaptic signaling	2/86	142/6338	0.578516	0.791969	0.760844	SDCBP/IL1RAP	2
BP	GO:0006605	protein targeting	1/86	63/6338	0.578933	0.791969	0.760844	SRP19	1
BP	GO:0010608	posttranscriptional regulation of gene expression	2/86	143/6338	0.58237	0.79572	0.764448	EIF4EBP2/ZC3H14	2
BP	GO:0048589	developmental growth	2/86	144/6338	0.586198	0.799059	0.767655	LLPH/PHLDA2	2
BP	GO:0019752	carboxylic acid metabolic process	4/86	301/6338	0.589255	0.799059	0.767655	SCD/GGT1/ACSL5/PRKAB1	4
BP	GO:0006164	purine nucleotide biosynthetic process	1/86	65/6338	0.590396	0.799059	0.767655	ACSL5	1
BP	GO:0008064	regulation of actin polymerization or depolymerization	1/86	65/6338	0.590396	0.799059	0.767655	LIMA1	1
BP	GO:0015849	organic acid transport	1/86	65/6338	0.590396	0.799059	0.767655	ACSL5	1
BP	GO:0030832	regulation of actin filament length	1/86	65/6338	0.590396	0.799059	0.767655	LIMA1	1
BP	GO:0043414	macromolecule methylation	1/86	65/6338	0.590396	0.799059	0.767655	ATF7IP	1
BP	GO:0043543	protein acylation	1/86	65/6338	0.590396	0.799059	0.767655	ZDHHC5	1
BP	GO:0009260	ribonucleotide biosynthetic process	1/86	66/6338	0.596012	0.801459	0.76996	ACSL5	1
BP	GO:1901605	alpha-amino acid metabolic process	1/86	66/6338	0.596012	0.801459	0.76996	GGT1	1
BP	GO:0043604	amide biosynthetic process	4/86	304/6338	0.597219	0.801459	0.76996	EIF4EBP2/RPLP2/GGT1/ACSL5	4
BP	GO:2000113	negative regulation of cellular macromolecule biosynthetic process	4/86	304/6338	0.597219	0.801459	0.76996	EIF4EBP2/ATF7IP/BASP1/SCAF4	4
BP	GO:0050801	ion homeostasis	3/86	226/6338	0.597376	0.801459	0.76996	CAV2/HRH4/ACP5	3
BP	GO:0010558	negative regulation of macromolecule biosynthetic process	4/86	305/6338	0.599853	0.801459	0.76996	EIF4EBP2/ATF7IP/BASP1/SCAF4	4
BP	GO:0043436	oxoacid metabolic process	4/86	305/6338	0.599853	0.801459	0.76996	SCD/GGT1/ACSL5/PRKAB1	4
BP	GO:0006091	generation of precursor metabolites and energy	2/86	148/6338	0.601256	0.801459	0.76996	COX6A1/PHLDA2	2
BP	GO:0009952	anterior/posterior pattern specification	1/86	67/6338	0.601551	0.801459	0.76996	TBX3	1
BP	GO:0061138	morphogenesis of a branching epithelium	1/86	67/6338	0.601551	0.801459	0.76996	TBX3	1
BP	GO:0071824	protein-DNA complex subunit organization	1/86	67/6338	0.601551	0.801459	0.76996	ATF7IP	1
BP	GO:0090092	regulation of transmembrane receptor protein serine/threonine kinase signaling pathway	1/86	67/6338	0.601551	0.801459	0.76996	CAV2	1
BP	GO:1990778	protein localization to cell periphery	1/86	67/6338	0.601551	0.801459	0.76996	ZDHHC5	1
BP	GO:0051241	negative regulation of multicellular organismal process	3/86	228/6338	0.603423	0.801459	0.76996	STAT1/DHX58/TNFAIP3	3
BP	GO:0010557	positive regulation of macromolecule biosynthetic process	5/86	385/6338	0.605703	0.801459	0.76996	ATF7IP/MAVS/STAT1/PLSCR1/TBX3	5
BP	GO:0001822	kidney development	1/86	68/6338	0.607016	0.801459	0.76996	STAT1	1
BP	GO:1903532	positive regulation of secretion by cell	1/86	68/6338	0.607016	0.801459	0.76996	SDC1	1
BP	GO:0099536	synaptic signaling	2/86	150/6338	0.608631	0.801459	0.76996	SDCBP/IL1RAP	2
BP	GO:1903530	regulation of secretion by cell	2/86	150/6338	0.608631	0.801459	0.76996	SDC1/RSAD2	2
BP	GO:0007010	cytoskeleton organization	5/86	387/6338	0.610382	0.801459	0.76996	MAP4/LIMA1/VIM/SDCBP/TNFAIP3	5
BP	GO:0070925	organelle assembly	3/86	231/6338	0.612383	0.801459	0.76996	ATG13/SDC1/IL1RAP	3
BP	GO:0008406	gonad development	1/86	69/6338	0.612406	0.801459	0.76996	CYP19A1	1
BP	GO:0030217	T cell differentiation	1/86	69/6338	0.612406	0.801459	0.76996	RSAD2	1
BP	GO:0045137	development of primary sexual characteristics	1/86	69/6338	0.612406	0.801459	0.76996	CYP19A1	1
BP	GO:0060249	anatomical structure homeostasis	1/86	69/6338	0.612406	0.801459	0.76996	ACP5	1
BP	GO:0072522	purine-containing compound biosynthetic process	1/86	69/6338	0.612406	0.801459	0.76996	ACSL5	1
BP	GO:2000241	regulation of reproductive process	1/86	69/6338	0.612406	0.801459	0.76996	PHLDA2	1
BP	GO:0008610	lipid biosynthetic process	3/86	232/6338	0.61534	0.801459	0.76996	SCD/ACSL5/PRKAB1	3
BP	GO:0001933	negative regulation of protein phosphorylation	1/86	70/6338	0.617723	0.801459	0.76996	TNFAIP3	1
BP	GO:0030198	extracellular matrix organization	1/86	70/6338	0.617723	0.801459	0.76996	CAV2	1
BP	GO:0043062	extracellular structure organization	1/86	70/6338	0.617723	0.801459	0.76996	CAV2	1
BP	GO:0045229	external encapsulating structure organization	1/86	70/6338	0.617723	0.801459	0.76996	CAV2	1
BP	GO:0046390	ribose phosphate biosynthetic process	1/86	70/6338	0.617723	0.801459	0.76996	ACSL5	1
BP	GO:0060070	canonical Wnt signaling pathway	1/86	70/6338	0.617723	0.801459	0.76996	SDC1	1
BP	GO:0072001	renal system development	1/86	70/6338	0.617723	0.801459	0.76996	STAT1	1
BP	GO:0006082	organic acid metabolic process	4/86	312/6338	0.618013	0.801459	0.76996	SCD/GGT1/ACSL5/PRKAB1	4
BP	GO:0051130	positive regulation of cellular component organization	3/86	233/6338	0.618282	0.801459	0.76996	ATF7IP/SDC1/IL1RAP	3
BP	GO:0030097	hemopoiesis	3/86	234/6338	0.62121	0.801459	0.76996	STAT1/RSAD2/ISG15	3
BP	GO:0002449	lymphocyte mediated immunity	1/86	71/6338	0.622968	0.801459	0.76996	RSAD2	1
BP	GO:0009895	negative regulation of catabolic process	1/86	71/6338	0.622968	0.801459	0.76996	TIMP2	1
BP	GO:0015850	organic hydroxy compound transport	1/86	71/6338	0.622968	0.801459	0.76996	LIMA1	1
BP	GO:0016236	macroautophagy	1/86	71/6338	0.622968	0.801459	0.76996	ATG13	1
BP	GO:0051098	regulation of binding	1/86	71/6338	0.622968	0.801459	0.76996	PHLDA2	1
BP	GO:0090287	regulation of cellular response to growth factor stimulus	1/86	71/6338	0.622968	0.801459	0.76996	CAV2	1
BP	GO:0030855	epithelial cell differentiation	2/86	155/6338	0.626623	0.805238	0.773591	STAT1/TBX3	2
BP	GO:0003007	heart morphogenesis	1/86	72/6338	0.628142	0.805238	0.773591	TBX3	1
BP	GO:0009060	aerobic respiration	1/86	72/6338	0.628142	0.805238	0.773591	COX6A1	1
BP	GO:0051094	positive regulation of developmental process	4/86	318/6338	0.633176	0.805238	0.773591	LLPH/STAT1/ISG15/IL1RAP	4
BP	GO:0001763	morphogenesis of a branching structure	1/86	73/6338	0.633246	0.805238	0.773591	TBX3	1
BP	GO:0006575	cellular modified amino acid metabolic process	1/86	73/6338	0.633246	0.805238	0.773591	GGT1	1
BP	GO:0008154	actin polymerization or depolymerization	1/86	73/6338	0.633246	0.805238	0.773591	LIMA1	1
BP	GO:0045787	positive regulation of cell cycle	1/86	73/6338	0.633246	0.805238	0.773591	TBX3	1
BP	GO:0098813	nuclear chromosome segregation	1/86	73/6338	0.633246	0.805238	0.773591	DSN1	1
BP	GO:0045935	positive regulation of nucleobase-containing compound metabolic process	5/86	397/6338	0.633307	0.805238	0.773591	ATF7IP/MAVS/STAT1/PLSCR1/TBX3	5
BP	GO:0045596	negative regulation of cell differentiation	2/86	157/6338	0.633641	0.805238	0.773591	STAT1/TBX3	2
BP	GO:0030111	regulation of Wnt signaling pathway	1/86	74/6338	0.63828	0.807775	0.776029	TNFAIP3	1
BP	GO:0031667	response to nutrient levels	1/86	74/6338	0.63828	0.807775	0.776029	STAT1	1
BP	GO:0045765	regulation of angiogenesis	1/86	74/6338	0.63828	0.807775	0.776029	STAT1	1
BP	GO:0051726	regulation of cell cycle	3/86	240/6338	0.63846	0.807775	0.776029	CAV2/TBX3/TNFAIP3	3
BP	GO:0032880	regulation of protein localization	2/86	159/6338	0.640558	0.809535	0.777719	ZDHHC5/RSAD2	2
BP	GO:0050808	synapse organization	1/86	75/6338	0.643246	0.812036	0.780122	IL1RAP	1
BP	GO:0062012	regulation of small molecule metabolic process	1/86	76/6338	0.648145	0.81642	0.784334	PHLDA2	1
BP	GO:1901342	regulation of vasculature development	1/86	76/6338	0.648145	0.81642	0.784334	STAT1	1
BP	GO:0031327	negative regulation of cellular biosynthetic process	4/86	325/6338	0.650385	0.817893	0.785749	EIF4EBP2/ATF7IP/BASP1/SCAF4	4
BP	GO:0051129	negative regulation of cellular component organization	2/86	162/6338	0.650743	0.817893	0.785749	LIMA1/SCAF4	2
BP	GO:0019318	hexose metabolic process	1/86	77/6338	0.652977	0.818822	0.786642	PHLDA2	1
BP	GO:0006935	chemotaxis	2/86	163/6338	0.654088	0.818822	0.786642	S100A8/S100A9	2
BP	GO:0045892	negative regulation of transcription, DNA-templated	3/86	246/6338	0.655167	0.818822	0.786642	ATF7IP/BASP1/SCAF4	3
BP	GO:0048878	chemical homeostasis	4/86	327/6338	0.655205	0.818822	0.786642	CAV2/HRH4/LIMA1/ACP5	4
BP	GO:0051049	regulation of transport	5/86	407/6338	0.655421	0.818822	0.786642	SDC1/MX1/RSAD2/ACSL5/S100A8	5
BP	GO:0042330	taxis	2/86	164/6338	0.657407	0.818822	0.786642	S100A8/S100A9	2
BP	GO:1902679	negative regulation of RNA biosynthetic process	3/86	247/6338	0.657898	0.818822	0.786642	ATF7IP/BASP1/SCAF4	3
BP	GO:1903507	negative regulation of nucleic acid-templated transcription	3/86	247/6338	0.657898	0.818822	0.786642	ATF7IP/BASP1/SCAF4	3
BP	GO:0031328	positive regulation of cellular biosynthetic process	5/86	410/6338	0.661893	0.818822	0.786642	ATF7IP/MAVS/STAT1/PLSCR1/TBX3	5
BP	GO:0009890	negative regulation of biosynthetic process	4/86	330/6338	0.662354	0.818822	0.786642	EIF4EBP2/ATF7IP/BASP1/SCAF4	4
BP	GO:0046879	hormone secretion	1/86	79/6338	0.662446	0.818822	0.786642	TBX3	1
BP	GO:0110053	regulation of actin filament organization	1/86	79/6338	0.662446	0.818822	0.786642	LIMA1	1
BP	GO:0045944	positive regulation of transcription by RNA polymerase II	3/86	249/6338	0.663315	0.818822	0.786642	MAVS/PLSCR1/TBX3	3
BP	GO:0048534	hematopoietic or lymphoid organ development	3/86	249/6338	0.663315	0.818822	0.786642	STAT1/RSAD2/ISG15	3
BP	GO:0002253	activation of immune response	1/86	80/6338	0.667084	0.818822	0.786642	PLSCR1	1
BP	GO:0006936	muscle contraction	1/86	80/6338	0.667084	0.818822	0.786642	TBX3	1
BP	GO:0007517	muscle organ development	1/86	80/6338	0.667084	0.818822	0.786642	CAV2	1
BP	GO:0009165	nucleotide biosynthetic process	1/86	80/6338	0.667084	0.818822	0.786642	ACSL5	1
BP	GO:0045333	cellular respiration	1/86	80/6338	0.667084	0.818822	0.786642	COX6A1	1
BP	GO:0071900	regulation of protein serine/threonine kinase activity	1/86	80/6338	0.667084	0.818822	0.786642	TNFAIP3	1
BP	GO:1901293	nucleoside phosphate biosynthetic process	1/86	80/6338	0.667084	0.818822	0.786642	ACSL5	1
BP	GO:0007169	transmembrane receptor protein tyrosine kinase signaling pathway	2/86	167/6338	0.667215	0.818822	0.786642	CAV2/RNF115	2
BP	GO:0001655	urogenital system development	1/86	81/6338	0.671659	0.819882	0.78766	STAT1	1
BP	GO:0006979	response to oxidative stress	1/86	81/6338	0.671659	0.819882	0.78766	TNFAIP3	1
BP	GO:0009991	response to extracellular stimulus	1/86	81/6338	0.671659	0.819882	0.78766	STAT1	1
BP	GO:0043547	positive regulation of GTPase activity	1/86	81/6338	0.671659	0.819882	0.78766	CAV2	1
BP	GO:0048562	embryonic organ morphogenesis	1/86	81/6338	0.671659	0.819882	0.78766	TBX3	1
BP	GO:0065003	protein-containing complex assembly	5/86	415/6338	0.672509	0.820045	0.787817	STXBP6/ATF7IP/PSMD4/SRP19/MX1	5
BP	GO:0007204	positive regulation of cytosolic calcium ion concentration	1/86	82/6338	0.676172	0.820653	0.7884	HRH4	1
BP	GO:0009914	hormone transport	1/86	82/6338	0.676172	0.820653	0.7884	TBX3	1
BP	GO:0042326	negative regulation of phosphorylation	1/86	82/6338	0.676172	0.820653	0.7884	TNFAIP3	1
BP	GO:0051656	establishment of organelle localization	1/86	82/6338	0.676172	0.820653	0.7884	MX1	1
BP	GO:0043043	peptide biosynthetic process	3/86	254/6338	0.67659	0.820653	0.7884	EIF4EBP2/RPLP2/GGT1	3
BP	GO:0000122	negative regulation of transcription by RNA polymerase II	2/86	171/6338	0.679945	0.822977	0.790633	ATF7IP/SCAF4	2
BP	GO:0006875	cellular metal ion homeostasis	2/86	171/6338	0.679945	0.822977	0.790633	CAV2/HRH4	2
BP	GO:0042981	regulation of apoptotic process	4/86	338/6338	0.680936	0.823308	0.790951	PHLDA2/S100A8/TBX3/TNFAIP3	4
BP	GO:0009891	positive regulation of biosynthetic process	5/86	420/6338	0.68291	0.823888	0.791508	ATF7IP/MAVS/STAT1/PLSCR1/TBX3	5
BP	GO:0009790	embryo development	3/86	257/6338	0.684373	0.823888	0.791508	PHLDA2/BTF3/TBX3	3
BP	GO:0016072	rRNA metabolic process	1/86	84/6338	0.685014	0.823888	0.791508	EXOSC4	1
BP	GO:0030900	forebrain development	1/86	84/6338	0.685014	0.823888	0.791508	TBX3	1
BP	GO:0044262	cellular carbohydrate metabolic process	1/86	84/6338	0.685014	0.823888	0.791508	PHLDA2	1
BP	GO:0001568	blood vessel development	2/86	173/6338	0.686161	0.824402	0.792002	STAT1/TBX3	2
BP	GO:0006396	RNA processing	4/86	341/6338	0.687723	0.825412	0.792972	RBM42/ZC3H14/RNASEL/EXOSC4	4
BP	GO:0048193	Golgi vesicle transport	1/86	85/6338	0.689346	0.825795	0.79334	STXBP6	1
BP	GO:0009887	animal organ morphogenesis	3/86	259/6338	0.689485	0.825795	0.79334	PHLDA2/TBX3/TNFAIP3	3
BP	GO:0009306	protein secretion	1/86	86/6338	0.693618	0.827285	0.794771	RSAD2	1
BP	GO:0035592	establishment of protein localization to extracellular region	1/86	86/6338	0.693618	0.827285	0.794771	RSAD2	1
BP	GO:0042113	B cell activation	1/86	86/6338	0.693618	0.827285	0.794771	TNFAIP3	1
BP	GO:0071692	protein localization to extracellular region	1/86	86/6338	0.693618	0.827285	0.794771	RSAD2	1
BP	GO:0005996	monosaccharide metabolic process	1/86	87/6338	0.697833	0.830581	0.797938	PHLDA2	1
BP	GO:0044772	mitotic cell cycle phase transition	1/86	87/6338	0.697833	0.830581	0.797938	ARPP19	1
BP	GO:0043067	regulation of programmed cell death	4/86	346/6338	0.698813	0.830883	0.798228	PHLDA2/S100A8/TBX3/TNFAIP3	4
BP	GO:0003006	developmental process involved in reproduction	3/86	265/6338	0.704455	0.836723	0.803839	PHLDA2/CYP19A1/TBX3	3
BP	GO:0042060	wound healing	1/86	90/6338	0.710136	0.84069	0.807649	SDC1	1
BP	GO:0006915	apoptotic process	5/86	434/6338	0.710876	0.84069	0.807649	PHLDA2/PLSCR1/S100A8/TBX3/TNFAIP3	5
BP	GO:0001944	vasculature development	2/86	182/6338	0.712938	0.84069	0.807649	STAT1/TBX3	2
BP	GO:0010035	response to inorganic substance	1/86	91/6338	0.714125	0.84069	0.807649	TNFAIP3	1
BP	GO:0031331	positive regulation of cellular catabolic process	1/86	91/6338	0.714125	0.84069	0.807649	TNFAIP3	1
BP	GO:0042742	defense response to bacterium	1/86	91/6338	0.714125	0.84069	0.807649	ISG15	1
BP	GO:0051258	protein polymerization	1/86	91/6338	0.714125	0.84069	0.807649	MX1	1
BP	GO:0044283	small molecule biosynthetic process	2/86	183/6338	0.715794	0.84069	0.807649	SCD/PRKAB1	2
BP	GO:0002366	leukocyte activation involved in immune response	1/86	92/6338	0.718061	0.84069	0.807649	IFI35	1
BP	GO:0002443	leukocyte mediated immunity	1/86	92/6338	0.718061	0.84069	0.807649	RSAD2	1
BP	GO:0006325	chromatin organization	1/86	92/6338	0.718061	0.84069	0.807649	ATF7IP	1
BP	GO:0007018	microtubule-based movement	1/86	92/6338	0.718061	0.84069	0.807649	KIFC1	1
BP	GO:1903827	regulation of cellular protein localization	1/86	92/6338	0.718061	0.84069	0.807649	ZDHHC5	1
BP	GO:0031399	regulation of protein modification process	4/86	355/6338	0.718074	0.84069	0.807649	ARPP19/STAT2/ISG15/TNFAIP3	4
BP	GO:0002263	cell activation involved in immune response	1/86	93/6338	0.721943	0.843952	0.810783	IFI35	1
BP	GO:0009888	tissue development	5/86	440/6338	0.722334	0.843952	0.810783	CAV2/PHLDA2/STAT1/ISG15/TBX3	5
BP	GO:0007059	chromosome segregation	1/86	94/6338	0.725772	0.847104	0.813812	DSN1	1
BP	GO:0030003	cellular cation homeostasis	2/86	187/6338	0.726984	0.847654	0.81434	CAV2/HRH4	2
BP	GO:0008202	steroid metabolic process	1/86	95/6338	0.729549	0.848916	0.815553	LIMA1	1
BP	GO:0016049	cell growth	1/86	95/6338	0.729549	0.848916	0.815553	LLPH	1
BP	GO:0006873	cellular ion homeostasis	2/86	189/6338	0.73244	0.851415	0.817953	CAV2/HRH4	2
BP	GO:0060562	epithelial tube morphogenesis	1/86	96/6338	0.733275	0.851521	0.818055	TBX3	1
BP	GO:0032956	regulation of actin cytoskeleton organization	1/86	97/6338	0.736949	0.852523	0.819018	LIMA1	1
BP	GO:0045165	cell fate commitment	1/86	97/6338	0.736949	0.852523	0.819018	TBX3	1
BP	GO:0051223	regulation of protein transport	1/86	97/6338	0.736949	0.852523	0.819018	RSAD2	1
BP	GO:0012501	programmed cell death	5/86	448/6338	0.737116	0.852523	0.819018	PHLDA2/PLSCR1/S100A8/TBX3/TNFAIP3	5
BP	GO:0010941	regulation of cell death	4/86	365/6338	0.738421	0.852904	0.819384	PHLDA2/S100A8/TBX3/TNFAIP3	4
BP	GO:0044092	negative regulation of molecular function	2/86	192/6338	0.740453	0.852904	0.819384	TIMP2/TNFAIP3	2
BP	GO:0022402	cell cycle process	3/86	281/6338	0.741724	0.852904	0.819384	CAV2/ARPP19/DSN1	3
BP	GO:0003012	muscle system process	1/86	99/6338	0.74415	0.852904	0.819384	TBX3	1
BP	GO:0006486	protein glycosylation	1/86	99/6338	0.74415	0.852904	0.819384	GALNT4	1
BP	GO:0007178	transmembrane receptor protein serine/threonine kinase signaling pathway	1/86	99/6338	0.74415	0.852904	0.819384	CAV2	1
BP	GO:0010639	negative regulation of organelle organization	1/86	99/6338	0.74415	0.852904	0.819384	LIMA1	1
BP	GO:0043413	macromolecule glycosylation	1/86	99/6338	0.74415	0.852904	0.819384	GALNT4	1
BP	GO:0046034	ATP metabolic process	1/86	99/6338	0.74415	0.852904	0.819384	COX6A1	1
BP	GO:0006520	cellular amino acid metabolic process	1/86	100/6338	0.747676	0.855234	0.821622	GGT1	1
BP	GO:0070085	glycosylation	1/86	100/6338	0.747676	0.855234	0.821622	GALNT4	1
BP	GO:0034329	cell junction assembly	1/86	101/6338	0.751155	0.8575	0.823799	IL1RAP	1
BP	GO:0043087	regulation of GTPase activity	1/86	101/6338	0.751155	0.8575	0.823799	CAV2	1
BP	GO:0003002	regionalization	1/86	102/6338	0.754586	0.858848	0.825094	TBX3	1
BP	GO:0051960	regulation of nervous system development	1/86	102/6338	0.754586	0.858848	0.825094	IL1RAP	1
BP	GO:0070201	regulation of establishment of protein localization	1/86	102/6338	0.754586	0.858848	0.825094	RSAD2	1
BP	GO:0045597	positive regulation of cell differentiation	2/86	198/6338	0.755874	0.859459	0.825681	STAT1/ISG15	2
BP	GO:0009611	response to wounding	1/86	103/6338	0.757971	0.860135	0.826331	SDC1	1
BP	GO:0032970	regulation of actin filament-based process	1/86	103/6338	0.757971	0.860135	0.826331	LIMA1	1
BP	GO:0006417	regulation of translation	1/86	104/6338	0.761309	0.860512	0.826693	EIF4EBP2	1
BP	GO:0007346	regulation of mitotic cell cycle	1/86	104/6338	0.761309	0.860512	0.826693	CAV2	1
BP	GO:0032259	methylation	1/86	104/6338	0.761309	0.860512	0.826693	ATF7IP	1
BP	GO:0045786	negative regulation of cell cycle	1/86	104/6338	0.761309	0.860512	0.826693	TNFAIP3	1
BP	GO:0051276	chromosome organization	2/86	202/6338	0.765716	0.86464	0.830659	ATF7IP/DSN1	2
BP	GO:0006959	humoral immune response	1/86	106/6338	0.76785	0.865651	0.831629	S100A9	1
BP	GO:0046649	lymphocyte activation	2/86	203/6338	0.768123	0.865651	0.831629	RSAD2/TNFAIP3	2
BP	GO:0030036	actin cytoskeleton organization	2/86	204/6338	0.770509	0.865759	0.831733	LIMA1/SDCBP	2
BP	GO:0006066	alcohol metabolic process	1/86	107/6338	0.771053	0.865759	0.831733	LIMA1	1
BP	GO:0051249	regulation of lymphocyte activation	1/86	107/6338	0.771053	0.865759	0.831733	TNFAIP3	1
BP	GO:0048646	anatomical structure formation involved in morphogenesis	3/86	295/6338	0.771244	0.865759	0.831733	STAT1/TBX3/TNFAIP3	3
BP	GO:0032535	regulation of cellular component size	1/86	108/6338	0.774213	0.867392	0.833302	LIMA1	1
BP	GO:0043410	positive regulation of MAPK cascade	1/86	108/6338	0.774213	0.867392	0.833302	CAV2	1
BP	GO:1902903	regulation of supramolecular fiber organization	1/86	109/6338	0.77733	0.868323	0.834197	LIMA1	1
BP	GO:0040007	growth	2/86	207/6338	0.777541	0.868323	0.834197	LLPH/PHLDA2	2
BP	GO:0043066	negative regulation of apoptotic process	2/86	207/6338	0.777541	0.868323	0.834197	TBX3/TNFAIP3	2
BP	GO:0008219	cell death	5/86	472/6338	0.778078	0.868323	0.834197	PHLDA2/PLSCR1/S100A8/TBX3/TNFAIP3	5
BP	GO:0044770	cell cycle phase transition	1/86	110/6338	0.780404	0.870071	0.835876	ARPP19	1
BP	GO:0018193	peptidyl-amino acid modification	3/86	301/6338	0.783041	0.872162	0.837884	METAP2/S100A8/S100A9	3
BP	GO:0071495	cellular response to endogenous stimulus	3/86	302/6338	0.784959	0.873448	0.83912	CAV2/VIM/STAT1	3
BP	GO:0097435	supramolecular fiber organization	2/86	211/6338	0.786627	0.874454	0.840087	LIMA1/VIM	2
BP	GO:0051093	negative regulation of developmental process	2/86	213/6338	0.791048	0.87734	0.842859	STAT1/TBX3	2
BP	GO:0000375	RNA splicing, via transesterification reactions	1/86	114/6338	0.792287	0.87734	0.842859	RBM42	1
BP	GO:0000377	RNA splicing, via transesterification reactions with bulged adenosine as nucleophile	1/86	114/6338	0.792287	0.87734	0.842859	RBM42	1
BP	GO:0000398	mRNA splicing, via spliceosome	1/86	114/6338	0.792287	0.87734	0.842859	RBM42	1
BP	GO:0043069	negative regulation of programmed cell death	2/86	214/6338	0.793229	0.877533	0.843045	TBX3/TNFAIP3	2
BP	GO:0009896	positive regulation of catabolic process	1/86	115/6338	0.795158	0.878818	0.844279	TNFAIP3	1
BP	GO:0006518	peptide metabolic process	3/86	308/6338	0.796177	0.879096	0.844547	EIF4EBP2/RPLP2/GGT1	3
BP	GO:0008015	blood circulation	1/86	116/6338	0.797988	0.880247	0.845652	STAT1	1
BP	GO:0007389	pattern specification process	1/86	118/6338	0.803535	0.884611	0.849845	TBX3	1
BP	GO:0048871	multicellular organismal homeostasis	1/86	118/6338	0.803535	0.884611	0.849845	ACP5	1
BP	GO:0043603	cellular amide metabolic process	4/86	402/6338	0.804262	0.884611	0.849845	EIF4EBP2/RPLP2/GGT1/ACSL5	4
BP	GO:0005975	carbohydrate metabolic process	2/86	220/6338	0.805901	0.885563	0.85076	PHLDA2/ENTPD1	2
BP	GO:0034248	regulation of cellular amide metabolic process	1/86	120/6338	0.80893	0.886633	0.851787	EIF4EBP2	1
BP	GO:0060627	regulation of vesicle-mediated transport	1/86	120/6338	0.80893	0.886633	0.851787	SDC1	1
BP	GO:0030029	actin filament-based process	2/86	222/6338	0.809972	0.886633	0.851787	LIMA1/SDCBP	2
BP	GO:0055082	cellular chemical homeostasis	2/86	222/6338	0.809972	0.886633	0.851787	CAV2/HRH4	2
BP	GO:0030098	lymphocyte differentiation	1/86	121/6338	0.811573	0.887537	0.852655	RSAD2	1
BP	GO:0009101	glycoprotein biosynthetic process	1/86	122/6338	0.814179	0.888954	0.854017	GALNT4	1
BP	GO:0035239	tube morphogenesis	2/86	225/6338	0.815937	0.888954	0.854017	STAT1/TBX3	2
BP	GO:0060548	negative regulation of cell death	2/86	225/6338	0.815937	0.888954	0.854017	TBX3/TNFAIP3	2
BP	GO:0007507	heart development	1/86	123/6338	0.81675	0.888954	0.854017	TBX3	1
BP	GO:0023061	signal release	1/86	123/6338	0.81675	0.888954	0.854017	TBX3	1
BP	GO:0003013	circulatory system process	1/86	124/6338	0.819286	0.890867	0.855854	STAT1	1
BP	GO:0032270	positive regulation of cellular protein metabolic process	3/86	322/6338	0.820494	0.891334	0.856303	STAT1/S100A8/TNFAIP3	3
BP	GO:0009150	purine ribonucleotide metabolic process	1/86	128/6338	0.829087	0.898962	0.863632	ACSL5	1
BP	GO:0034762	regulation of transmembrane transport	1/86	128/6338	0.829087	0.898962	0.863632	ACSL5	1
BP	GO:0001501	skeletal system development	1/86	129/6338	0.831454	0.899825	0.86446	TBX3	1
BP	GO:0007015	actin filament organization	1/86	129/6338	0.831454	0.899825	0.86446	LIMA1	1
BP	GO:0007155	cell adhesion	3/86	332/6338	0.83634	0.902639	0.867164	IL1RAP/S100A8/S100A9	3
BP	GO:0000902	cell morphogenesis	2/86	236/6338	0.836419	0.902639	0.867164	LLPH/LRATD1	2
BP	GO:1901137	carbohydrate derivative biosynthetic process	2/86	236/6338	0.836419	0.902639	0.867164	ACSL5/GALNT4	2
BP	GO:0001525	angiogenesis	1/86	132/6338	0.838362	0.9038	0.868279	STAT1	1
BP	GO:0044255	cellular lipid metabolic process	3/86	334/6338	0.839364	0.9038	0.868279	SCD/ACSL5/PRKAB1	3
BP	GO:0022610	biological adhesion	3/86	336/6338	0.84234	0.9038	0.868279	IL1RAP/S100A8/S100A9	3
BP	GO:0006163	purine nucleotide metabolic process	1/86	134/6338	0.842811	0.9038	0.868279	ACSL5	1
BP	GO:1903131	mononuclear cell differentiation	1/86	134/6338	0.842811	0.9038	0.868279	RSAD2	1
BP	GO:0007017	microtubule-based process	2/86	240/6338	0.843349	0.9038	0.868279	MAP4/KIFC1	2
BP	GO:0019220	regulation of phosphate metabolic process	3/86	337/6338	0.84381	0.9038	0.868279	ARPP19/STAT2/TNFAIP3	3
BP	GO:0051174	regulation of phosphorus metabolic process	3/86	337/6338	0.84381	0.9038	0.868279	ARPP19/STAT2/TNFAIP3	3
BP	GO:0048812	neuron projection morphogenesis	1/86	135/6338	0.84499	0.903983	0.868456	LLPH	1
BP	GO:0034613	cellular protein localization	4/86	431/6338	0.846086	0.903983	0.868456	ATG13/ZDHHC5/SRP19/TNFAIP3	4
BP	GO:0002009	morphogenesis of an epithelium	1/86	136/6338	0.847139	0.903983	0.868456	TBX3	1
BP	GO:0009100	glycoprotein metabolic process	1/86	136/6338	0.847139	0.903983	0.868456	GALNT4	1
BP	GO:0070727	cellular macromolecule localization	4/86	433/6338	0.848677	0.904454	0.868908	ATG13/ZDHHC5/SRP19/TNFAIP3	4
BP	GO:0010817	regulation of hormone levels	1/86	138/6338	0.851349	0.904454	0.868908	TBX3	1
BP	GO:0016192	vesicle-mediated transport	4/86	436/6338	0.852495	0.904454	0.868908	CAV2/STXBP6/SDC1/MX1	4
BP	GO:0007420	brain development	1/86	139/6338	0.853411	0.904454	0.868908	TBX3	1
BP	GO:0048858	cell projection morphogenesis	1/86	139/6338	0.853411	0.904454	0.868908	LLPH	1
BP	GO:0120039	plasma membrane bounded cell projection morphogenesis	1/86	139/6338	0.853411	0.904454	0.868908	LLPH	1
BP	GO:0006412	translation	2/86	247/6338	0.854847	0.904454	0.868908	EIF4EBP2/RPLP2	2
BP	GO:0060341	regulation of cellular localization	1/86	140/6338	0.855445	0.904454	0.868908	ZDHHC5	1
BP	GO:0007268	chemical synaptic transmission	1/86	141/6338	0.857451	0.904454	0.868908	SDCBP	1
BP	GO:0032990	cell part morphogenesis	1/86	141/6338	0.857451	0.904454	0.868908	LLPH	1
BP	GO:0072521	purine-containing compound metabolic process	1/86	141/6338	0.857451	0.904454	0.868908	ACSL5	1
BP	GO:0098916	anterograde trans-synaptic signaling	1/86	141/6338	0.857451	0.904454	0.868908	SDCBP	1
BP	GO:0006259	DNA metabolic process	2/86	249/6338	0.85799	0.904454	0.868908	MDC1/ATF7IP	2
BP	GO:0045859	regulation of protein kinase activity	1/86	142/6338	0.859429	0.904454	0.868908	TNFAIP3	1
BP	GO:0051493	regulation of cytoskeleton organization	1/86	142/6338	0.859429	0.904454	0.868908	LIMA1	1
BP	GO:0051247	positive regulation of protein metabolic process	3/86	349/6338	0.86056	0.90452	0.868971	STAT1/S100A8/TNFAIP3	3
BP	GO:0019725	cellular homeostasis	2/86	251/6338	0.861071	0.90452	0.868971	CAV2/HRH4	2
BP	GO:0007167	enzyme linked receptor protein signaling pathway	2/86	252/6338	0.862589	0.905205	0.869629	CAV2/RNF115	2
BP	GO:0034470	ncRNA processing	1/86	144/6338	0.863304	0.905205	0.869629	EXOSC4	1
BP	GO:0008380	RNA splicing	1/86	146/6338	0.867074	0.908326	0.872627	RBM42	1
BP	GO:0034330	cell junction organization	1/86	147/6338	0.86892	0.909428	0.873686	IL1RAP	1
BP	GO:0045595	regulation of cell differentiation	3/86	357/6338	0.870847	0.910344	0.874566	STAT1/ISG15/TBX3	3
BP	GO:0072359	circulatory system development	2/86	258/6338	0.871386	0.910344	0.874566	STAT1/TBX3	2
BP	GO:0048598	embryonic morphogenesis	1/86	150/6338	0.874308	0.912564	0.876699	TBX3	1
BP	GO:0060322	head development	1/86	151/6338	0.876055	0.913555	0.877651	TBX3	1
BP	GO:0042110	T cell activation	1/86	153/6338	0.879477	0.916289	0.880277	RSAD2	1
BP	GO:0060429	epithelium development	2/86	265/6338	0.881002	0.91674	0.880711	STAT1/TBX3	2
BP	GO:0051704	multi-organism process	2/86	266/6338	0.882321	0.91674	0.880711	CAV2/MX1	2
BP	GO:0048514	blood vessel morphogenesis	1/86	155/6338	0.882806	0.91674	0.880711	STAT1	1
BP	GO:0035295	tube development	2/86	267/6338	0.883627	0.91674	0.880711	STAT1/TBX3	2
BP	GO:1901135	carbohydrate derivative metabolic process	3/86	368/6338	0.883913	0.91674	0.880711	ACSL5/DPYS/GALNT4	3
BP	GO:0001932	regulation of protein phosphorylation	2/86	269/6338	0.886199	0.917704	0.881637	STAT2/TNFAIP3	2
BP	GO:0006629	lipid metabolic process	4/86	466/6338	0.886446	0.917704	0.881637	SCD/LIMA1/ACSL5/PRKAB1	4
BP	GO:0071363	cellular response to growth factor stimulus	1/86	159/6338	0.889193	0.918821	0.88271	CAV2	1
BP	GO:0090066	regulation of anatomical structure size	1/86	159/6338	0.889193	0.918821	0.88271	LIMA1	1
BP	GO:0006281	DNA repair	1/86	160/6338	0.890735	0.918821	0.88271	MDC1	1
BP	GO:0043549	regulation of kinase activity	1/86	160/6338	0.890735	0.918821	0.88271	TNFAIP3	1
BP	GO:0010564	regulation of cell cycle process	1/86	161/6338	0.892256	0.919562	0.883422	CAV2	1
BP	GO:0048729	tissue morphogenesis	1/86	162/6338	0.893756	0.920148	0.883985	TBX3	1
BP	GO:0000226	microtubule cytoskeleton organization	1/86	163/6338	0.895235	0.920148	0.883985	MAP4	1
BP	GO:0070848	response to growth factor	1/86	163/6338	0.895235	0.920148	0.883985	CAV2	1
BP	GO:0022008	neurogenesis	3/86	381/6338	0.897849	0.922007	0.885771	LLPH/S100A8/S100A9	3
BP	GO:0002521	leukocyte differentiation	1/86	166/6338	0.899553	0.922102	0.885862	RSAD2	1
BP	GO:1901615	organic hydroxy compound metabolic process	1/86	166/6338	0.899553	0.922102	0.885862	LIMA1	1
BP	GO:0000003	reproduction	3/86	385/6338	0.901829	0.922783	0.886517	PHLDA2/CYP19A1/TBX3	3
BP	GO:0022414	reproductive process	3/86	385/6338	0.901829	0.922783	0.886517	PHLDA2/CYP19A1/TBX3	3
BP	GO:0033554	cellular response to stress	4/86	487/6338	0.906031	0.926255	0.889852	MDC1/ATG13/TBX3/TNFAIP3	4
BP	GO:0032989	cellular component morphogenesis	1/86	173/6338	0.908954	0.927587	0.891132	LLPH	1
BP	GO:0090407	organophosphate biosynthetic process	1/86	173/6338	0.908954	0.927587	0.891132	ACSL5	1
BP	GO:0034660	ncRNA metabolic process	1/86	175/6338	0.911477	0.929333	0.892809	EXOSC4	1
BP	GO:0042325	regulation of phosphorylation	2/86	302/6338	0.921764	0.938985	0.902082	STAT2/TNFAIP3	2
BP	GO:0055085	transmembrane transport	2/86	306/6338	0.925292	0.941742	0.90473	ACSL5/ABCB9	2
BP	GO:0051338	regulation of transferase activity	1/86	188/6338	0.926271	0.9419	0.904882	TNFAIP3	1
BP	GO:0030334	regulation of cell migration	1/86	194/6338	0.932247	0.947136	0.909912	PHLDA2	1
BP	GO:0003008	system process	3/86	427/6338	0.935991	0.950098	0.912758	LIMA1/STAT1/TBX3	3
BP	GO:0120036	plasma membrane bounded cell projection organization	2/86	322/6338	0.937976	0.951269	0.913883	LLPH/LIMA1	2
BP	GO:0031175	neuron projection development	1/86	202/6338	0.939476	0.951947	0.914534	LLPH	1
BP	GO:0045184	establishment of protein localization	3/86	437/6338	0.942342	0.954007	0.916513	SRP19/RSAD2/TNFAIP3	3
BP	GO:2000145	regulation of cell motility	1/86	211/6338	0.946701	0.957573	0.919939	PHLDA2	1
BP	GO:0030030	cell projection organization	2/86	337/6338	0.94801	0.958051	0.920398	LLPH/LIMA1	2
BP	GO:0040012	regulation of locomotion	1/86	222/6338	0.954382	0.96364	0.925767	PHLDA2	1
BP	GO:0051270	regulation of cellular component movement	1/86	224/6338	0.955656	0.964076	0.926186	PHLDA2	1
BP	GO:0006468	protein phosphorylation	2/86	361/6338	0.960951	0.967729	0.929696	STAT2/TNFAIP3	2
BP	GO:0048666	neuron development	1/86	233/6338	0.960967	0.967729	0.929696	LLPH	1
BP	GO:0006886	intracellular protein transport	1/86	246/6338	0.967547	0.973105	0.93486	SRP19	1
BP	GO:0006974	cellular response to DNA damage stimulus	1/86	247/6338	0.968005	0.973105	0.93486	MDC1	1
BP	GO:0046907	intracellular transport	2/86	394/6338	0.973844	0.978116	0.939674	SRP19/MX1	2
BP	GO:0016310	phosphorylation	2/86	413/6338	0.979307	0.982637	0.944018	STAT2/TNFAIP3	2
BP	GO:0015031	protein transport	2/86	416/6338	0.980062	0.982637	0.944018	SRP19/RSAD2	2
BP	GO:0030182	neuron differentiation	1/86	314/6338	0.987725	0.989453	0.950566	LLPH	1
BP	GO:0048699	generation of neurons	1/86	348/6338	0.992482	0.993349	0.954309	LLPH	1
BP	GO:0006811	ion transport	1/86	392/6338	0.99603	0.99603	0.956885	ACP5	1
CC	GO:0000502	proteasome complex	6/102	41/7505	1.66271e-05	0.00173125	0.0017179	PSMD4/PSME1/PSME2/PSMB8/PSMB10/PSMB9	6
CC	GO:1905369	endopeptidase complex	6/102	43/7505	2.20541e-05	0.00173125	0.0017179	PSMD4/PSME1/PSME2/PSMB8/PSMB10/PSMB9	6
CC	GO:1905368	peptidase complex	6/102	52/7505	6.67203e-05	0.0034917	0.00346477	PSMD4/PSME1/PSME2/PSMB8/PSMB10/PSMB9	6
CC	GO:0005839	proteasome core complex	3/102	17/7505	0.00144311	0.0453136	0.0449642	PSMB8/PSMB10/PSMB9	3
CC	GO:0022624	proteasome accessory complex	3/102	17/7505	0.00144311	0.0453136	0.0449642	PSMD4/PSME1/PSME2	3
CC	GO:0005730	nucleolus	8/102	240/7505	0.0161271	0.421991	0.418738	ARL6IP4/LLPH/DSN1/SRP19/STAT1/PLSCR1/SDCBP2/EXOSC4	8
CC	GO:0030176	integral component of endoplasmic reticulum membrane	3/102	49/7505	0.0285992	0.610299	0.605594	ABCB9/TAP1/TAP2	3
CC	GO:0031227	intrinsic component of endoplasmic reticulum membrane	3/102	51/7505	0.0317072	0.610299	0.605594	ABCB9/TAP1/TAP2	3
CC	GO:0140534	endoplasmic reticulum protein-containing complex	3/102	53/7505	0.0349853	0.610299	0.605594	ABCB9/TAP1/TAP2	3
CC	GO:0140535	intracellular protein-containing complex	7/102	259/7505	0.0621333	0.774724	0.768751	PSMD4/PSME1/PSME2/PSMB8/PSMB10/UBE2L6/PSMB9	7
CC	GO:0042470	melanosome	2/102	32/7505	0.069702	0.774724	0.768751	CNP/ANXA2	2
CC	GO:0048770	pigment granule	2/102	32/7505	0.069702	0.774724	0.768751	CNP/ANXA2	2
CC	GO:0005925	focal adhesion	2/102	36/7505	0.08553	0.774724	0.768751	CAV2/LIMA1	2
CC	GO:0030055	cell-substrate junction	2/102	38/7505	0.0938137	0.774724	0.768751	CAV2/LIMA1	2
CC	GO:0005840	ribosome	4/102	131/7505	0.102528	0.774724	0.768751	STXBP6/RPLP2/MRPL54/ISG15	4
CC	GO:0042611	MHC protein complex	1/102	10/7505	0.127964	0.774724	0.768751	B2M	1
CC	GO:0005746	mitochondrial respirasome	2/102	46/7505	0.12899	0.774724	0.768751	NDUFV3/COX6A1	2
CC	GO:0045111	intermediate filament cytoskeleton	2/102	46/7505	0.12899	0.774724	0.768751	VIM/S100A8	2
CC	GO:1902494	catalytic complex	10/102	498/7505	0.137995	0.774724	0.768751	ATG13/PSMD4/NDUFV3/PSME1/PSME2/PSMB8/PSMB10/EXOSC4/UBE2L6/PSMB9	10
CC	GO:0098803	respiratory chain complex	2/102	51/7505	0.152303	0.774724	0.768751	NDUFV3/COX6A1	2
CC	GO:0062023	collagen-containing extracellular matrix	2/102	53/7505	0.161849	0.774724	0.768751	PLSCR1/ANXA2	2
CC	GO:0000407	phagophore assembly site	1/102	13/7505	0.163089	0.774724	0.768751	ATG13	1
CC	GO:0045277	respiratory chain complex IV	1/102	13/7505	0.163089	0.774724	0.768751	COX6A1	1
CC	GO:0005838	proteasome regulatory particle	1/102	14/7505	0.174483	0.774724	0.768751	PSMD4	1
CC	GO:0032154	cleavage furrow	1/102	15/7505	0.185723	0.774724	0.768751	LIMA1	1
CC	GO:0022626	cytosolic ribosome	2/102	59/7505	0.191078	0.774724	0.768751	RPLP2/ISG15	2
CC	GO:0005903	brush border	1/102	16/7505	0.196812	0.774724	0.768751	LIMA1	1
CC	GO:0016363	nuclear matrix	1/102	16/7505	0.196812	0.774724	0.768751	VIM	1
CC	GO:0031966	mitochondrial membrane	5/102	230/7505	0.202815	0.774724	0.768751	NDUFV3/COX6A1/MAVS/MX1/RSAD2	5
CC	GO:0034399	nuclear periphery	1/102	17/7505	0.207752	0.774724	0.768751	VIM	1
CC	GO:0031301	integral component of organelle membrane	3/102	116/7505	0.20896	0.774724	0.768751	ABCB9/TAP1/TAP2	3
CC	GO:0070469	respirasome	2/102	64/7505	0.215934	0.774724	0.768751	NDUFV3/COX6A1	2
CC	GO:0030312	external encapsulating structure	3/102	119/7505	0.219605	0.774724	0.768751	PLSCR1/TIMP2/ANXA2	3
CC	GO:0031012	extracellular matrix	3/102	119/7505	0.219605	0.774724	0.768751	PLSCR1/TIMP2/ANXA2	3
CC	GO:0098800	inner mitochondrial membrane protein complex	2/102	66/7505	0.225963	0.774724	0.768751	NDUFV3/COX6A1	2
CC	GO:0030667	secretory granule membrane	1/102	19/7505	0.22919	0.774724	0.768751	CAV2	1
CC	GO:0032153	cell division site	1/102	19/7505	0.22919	0.774724	0.768751	LIMA1	1
CC	GO:0043197	dendritic spine	1/102	19/7505	0.22919	0.774724	0.768751	MX1	1
CC	GO:0044309	neuron spine	1/102	19/7505	0.22919	0.774724	0.768751	MX1	1
CC	GO:0070069	cytochrome complex	1/102	19/7505	0.22919	0.774724	0.768751	COX6A1	1
CC	GO:0031300	intrinsic component of organelle membrane	3/102	122/7505	0.230361	0.774724	0.768751	ABCB9/TAP1/TAP2	3
CC	GO:0048471	perinuclear region of cytoplasm	3/102	123/7505	0.233969	0.774724	0.768751	CAV2/MX1/TSPAN1	3
CC	GO:0098796	membrane protein complex	8/102	437/7505	0.24219	0.774724	0.768751	CAV2/NDUFV3/COX6A1/B2M/ABCB9/TAP1/TAP2/MEP1B	8
CC	GO:0005740	mitochondrial envelope	5/102	248/7505	0.247516	0.774724	0.768751	NDUFV3/COX6A1/MAVS/MX1/RSAD2	5
CC	GO:0019898	extrinsic component of membrane	2/102	72/7505	0.256224	0.774724	0.768751	CAV2/ATG13	2
CC	GO:0031234	extrinsic component of cytoplasmic side of plasma membrane	1/102	22/7505	0.260274	0.774724	0.768751	CAV2	1
CC	GO:0099023	vesicle tethering complex	1/102	24/7505	0.280305	0.774724	0.768751	STXBP6	1
CC	GO:0022627	cytosolic small ribosomal subunit	1/102	25/7505	0.290117	0.774724	0.768751	ISG15	1
CC	GO:0098862	cluster of actin-based cell projections	1/102	25/7505	0.290117	0.774724	0.768751	LIMA1	1
CC	GO:0045121	membrane raft	2/102	79/7505	0.291619	0.774724	0.768751	CAV2/PLSCR1	2
CC	GO:0098857	membrane microdomain	2/102	79/7505	0.291619	0.774724	0.768751	CAV2/PLSCR1	2
CC	GO:0016604	nuclear body	4/102	202/7505	0.294708	0.774724	0.768751	ATF7IP/ARL6IP4/DSN1/SDCBP2	4
CC	GO:0005789	endoplasmic reticulum membrane	6/102	332/7505	0.296573	0.774724	0.768751	SCD/MX1/RSAD2/ABCB9/TAP1/TAP2	6
CC	GO:0001669	acrosomal vesicle	1/102	26/7505	0.299798	0.774724	0.768751	CAV2	1
CC	GO:0098827	endoplasmic reticulum subcompartment	6/102	334/7505	0.301349	0.774724	0.768751	SCD/MX1/RSAD2/ABCB9/TAP1/TAP2	6
CC	GO:0042175	nuclear outer membrane-endoplasmic reticulum membrane network	6/102	335/7505	0.303743	0.774724	0.768751	SCD/MX1/RSAD2/ABCB9/TAP1/TAP2	6
CC	GO:0005811	lipid droplet	1/102	27/7505	0.309347	0.774724	0.768751	RSAD2	1
CC	GO:0045335	phagocytic vesicle	1/102	28/7505	0.318768	0.774724	0.768751	ZDHHC5	1
CC	GO:0005747	mitochondrial respiratory chain complex I	1/102	29/7505	0.328061	0.774724	0.768751	NDUFV3	1
CC	GO:0022625	cytosolic large ribosomal subunit	1/102	29/7505	0.328061	0.774724	0.768751	RPLP2	1
CC	GO:0030964	NADH dehydrogenase complex	1/102	29/7505	0.328061	0.774724	0.768751	NDUFV3	1
CC	GO:0045271	respiratory chain complex I	1/102	29/7505	0.328061	0.774724	0.768751	NDUFV3	1
CC	GO:0000776	kinetochore	1/102	30/7505	0.337228	0.774724	0.768751	DSN1	1
CC	GO:0001650	fibrillar center	1/102	30/7505	0.337228	0.774724	0.768751	DSN1	1
CC	GO:0005901	caveola	1/102	30/7505	0.337228	0.774724	0.768751	CAV2	1
CC	GO:0000779	condensed chromosome, centromeric region	1/102	31/7505	0.346272	0.774724	0.768751	DSN1	1
CC	GO:0005743	mitochondrial inner membrane	3/102	155/7505	0.352599	0.774724	0.768751	NDUFV3/COX6A1/RSAD2	3
CC	GO:0070161	anchoring junction	3/102	157/7505	0.360062	0.774724	0.768751	CAV2/LIMA1/CLDN3	3
CC	GO:0044853	plasma membrane raft	1/102	33/7505	0.363995	0.774724	0.768751	CAV2	1
CC	GO:1902554	serine/threonine protein kinase complex	1/102	33/7505	0.363995	0.774724	0.768751	ATG13	1
CC	GO:0005874	microtubule	2/102	94/7505	0.366471	0.774724	0.768751	MAP4/KIFC1	2
CC	GO:0044391	ribosomal subunit	2/102	95/7505	0.37137	0.774724	0.768751	RPLP2/ISG15	2
CC	GO:0009898	cytoplasmic side of plasma membrane	1/102	35/7505	0.381242	0.774724	0.768751	CAV2	1
CC	GO:0099513	polymeric cytoskeletal fiber	3/102	164/7505	0.38608	0.774724	0.768751	MAP4/KIFC1/VIM	3
CC	GO:0015935	small ribosomal subunit	1/102	36/7505	0.389691	0.774724	0.768751	ISG15	1
CC	GO:0001726	ruffle	1/102	37/7505	0.398025	0.774724	0.768751	LIMA1	1
CC	GO:0014069	postsynaptic density	1/102	37/7505	0.398025	0.774724	0.768751	MX1	1
CC	GO:0032279	asymmetric synapse	1/102	37/7505	0.398025	0.774724	0.768751	MX1	1
CC	GO:1902911	protein kinase complex	1/102	37/7505	0.398025	0.774724	0.768751	ATG13	1
CC	GO:0030054	cell junction	7/102	449/7505	0.41064	0.774724	0.768751	CAV2/LIMA1/CLDN3/MX1/SDCBP/IL1RAP/TSPAN1	7
CC	GO:0005882	intermediate filament	1/102	40/7505	0.422359	0.774724	0.768751	VIM	1
CC	GO:0019897	extrinsic component of plasma membrane	1/102	40/7505	0.422359	0.774724	0.768751	CAV2	1
CC	GO:0016607	nuclear speck	2/102	106/7505	0.424185	0.774724	0.768751	ARL6IP4/SDCBP2	2
CC	GO:0019866	organelle inner membrane	3/102	175/7505	0.426452	0.774724	0.768751	NDUFV3/COX6A1/RSAD2	3
CC	GO:0030425	dendrite	2/102	107/7505	0.428878	0.774724	0.768751	ZDHHC5/MX1	2
CC	GO:0097447	dendritic tree	2/102	107/7505	0.428878	0.774724	0.768751	ZDHHC5/MX1	2
CC	GO:0098984	neuron to neuron synapse	1/102	44/7505	0.453295	0.774724	0.768751	MX1	1
CC	GO:0099572	postsynaptic specialization	1/102	45/7505	0.460769	0.774724	0.768751	MX1	1
CC	GO:0030139	endocytic vesicle	1/102	46/7505	0.468142	0.774724	0.768751	ZDHHC5	1
CC	GO:0000775	chromosome, centromeric region	1/102	47/7505	0.475415	0.774724	0.768751	DSN1	1
CC	GO:0098978	glutamatergic synapse	1/102	47/7505	0.475415	0.774724	0.768751	IL1RAP	1
CC	GO:0098798	mitochondrial protein-containing complex	2/102	119/7505	0.483562	0.774724	0.768751	NDUFV3/COX6A1	2
CC	GO:0031984	organelle subcompartment	6/102	413/7505	0.493958	0.774724	0.768751	SCD/MX1/RSAD2/ABCB9/TAP1/TAP2	6
CC	GO:0015629	actin cytoskeleton	2/102	123/7505	0.501075	0.774724	0.768751	LIMA1/ZNF185	2
CC	GO:1990904	ribonucleoprotein complex	4/102	274/7505	0.514623	0.774724	0.768751	RBM42/SRP19/RPLP2/ISG15	4
CC	GO:0005923	bicellular tight junction	1/102	53/7505	0.51703	0.774724	0.768751	CLDN3	1
CC	GO:0005938	cell cortex	1/102	53/7505	0.51703	0.774724	0.768751	STXBP6	1
CC	GO:0005887	integral component of plasma membrane	5/102	352/7505	0.525212	0.774724	0.768751	CAV2/PLSCR1/TSPAN1/MEP1B/SLC16A1	5
CC	GO:0070160	tight junction	1/102	55/7505	0.530162	0.774724	0.768751	CLDN3	1
CC	GO:0000793	condensed chromosome	1/102	56/7505	0.536595	0.774724	0.768751	DSN1	1
CC	GO:0045211	postsynaptic membrane	1/102	56/7505	0.536595	0.774724	0.768751	MX1	1
CC	GO:1990204	oxidoreductase complex	1/102	56/7505	0.536595	0.774724	0.768751	NDUFV3	1
CC	GO:0043296	apical junction complex	1/102	57/7505	0.54294	0.774724	0.768751	CLDN3	1
CC	GO:0031967	organelle envelope	5/102	360/7505	0.545489	0.774724	0.768751	NDUFV3/COX6A1/MAVS/MX1/RSAD2	5
CC	GO:0031975	envelope	5/102	360/7505	0.545489	0.774724	0.768751	NDUFV3/COX6A1/MAVS/MX1/RSAD2	5
CC	GO:0005741	mitochondrial outer membrane	1/102	59/7505	0.555374	0.774724	0.768751	RSAD2	1
CC	GO:0005765	lysosomal membrane	1/102	59/7505	0.555374	0.774724	0.768751	ABCB9	1
CC	GO:0015934	large ribosomal subunit	1/102	59/7505	0.555374	0.774724	0.768751	RPLP2	1
CC	GO:0098852	lytic vacuole membrane	1/102	59/7505	0.555374	0.774724	0.768751	ABCB9	1
CC	GO:0000323	lytic vacuole	2/102	138/7505	0.563301	0.774724	0.768751	IFI30/ABCB9	2
CC	GO:0005764	lysosome	2/102	138/7505	0.563301	0.774724	0.768751	IFI30/ABCB9	2
CC	GO:0036477	somatodendritic compartment	2/102	138/7505	0.563301	0.774724	0.768751	ZDHHC5/MX1	2
CC	GO:0099081	supramolecular polymer	3/102	215/7505	0.563629	0.774724	0.768751	MAP4/KIFC1/VIM	3
CC	GO:0099512	supramolecular fiber	3/102	215/7505	0.563629	0.774724	0.768751	MAP4/KIFC1/VIM	3
CC	GO:0031253	cell projection membrane	1/102	61/7505	0.567473	0.774724	0.768751	LIMA1	1
CC	GO:0031226	intrinsic component of plasma membrane	5/102	371/7505	0.572708	0.77513	0.769154	CAV2/PLSCR1/TSPAN1/MEP1B/SLC16A1	5
CC	GO:0005694	chromosome	4/102	299/7505	0.584411	0.780176	0.77416	MDC1/LLPH/DSN1/CDCA5	4
CC	GO:0019867	outer membrane	1/102	66/7505	0.596313	0.780176	0.77416	RSAD2	1
CC	GO:0031968	organelle outer membrane	1/102	66/7505	0.596313	0.780176	0.77416	RSAD2	1
CC	GO:0098562	cytoplasmic side of membrane	1/102	66/7505	0.596313	0.780176	0.77416	CAV2	1
CC	GO:0000139	Golgi membrane	2/102	148/7505	0.601642	0.780643	0.774624	CAV2/GALNT4	2
CC	GO:0005770	late endosome	1/102	69/7505	0.612694	0.782476	0.776443	RAB27B	1
CC	GO:0099080	supramolecular complex	4/102	310/7505	0.613272	0.782476	0.776443	MAP4/DSN1/KIFC1/VIM	4
CC	GO:0030141	secretory granule	1/102	70/7505	0.618006	0.782476	0.776443	CAV2	1
CC	GO:0098687	chromosomal region	1/102	72/7505	0.628416	0.789291	0.783205	DSN1	1
CC	GO:0000151	ubiquitin ligase complex	1/102	74/7505	0.638545	0.789383	0.783296	UBE2L6	1
CC	GO:0097060	synaptic membrane	1/102	74/7505	0.638545	0.789383	0.783296	MX1	1
CC	GO:0098552	side of membrane	2/102	160/7505	0.644278	0.790248	0.784155	CAV2/SDC1	2
CC	GO:0031252	cell leading edge	1/102	82/7505	0.676398	0.822251	0.815911	LIMA1	1
CC	GO:0005774	vacuolar membrane	1/102	83/7505	0.680845	0.822251	0.815911	ABCB9	1
CC	GO:0005773	vacuole	2/102	173/7505	0.686367	0.822593	0.816251	IFI30/ABCB9	2
CC	GO:0098797	plasma membrane protein complex	2/102	175/7505	0.692472	0.823622	0.817272	CAV2/B2M	2
CC	GO:0005794	Golgi apparatus	5/102	431/7505	0.704916	0.824604	0.818246	CAV2/RSAD2/PLSCR1/SDCBP2/GALNT4	5
CC	GO:0098793	presynapse	1/102	90/7505	0.710322	0.824604	0.818246	MX1	1
CC	GO:0098590	plasma membrane region	3/102	269/7505	0.714189	0.824604	0.818246	CAV2/LIMA1/MX1	3
CC	GO:0061695	transferase complex, transferring phosphorus-containing groups	1/102	91/7505	0.714307	0.824604	0.818246	ATG13	1
CC	GO:0030133	transport vesicle	1/102	93/7505	0.722114	0.825886	0.819518	CAV2	1
CC	GO:0009897	external side of plasma membrane	1/102	94/7505	0.725938	0.825886	0.819518	SDC1	1
CC	GO:0045202	synapse	3/102	288/7505	0.756743	0.854738	0.848148	MX1/SDCBP/IL1RAP	3
CC	GO:0030424	axon	1/102	110/7505	0.780493	0.869059	0.862359	MX1	1
CC	GO:0098794	postsynapse	1/102	110/7505	0.780493	0.869059	0.862359	MX1	1
CC	GO:0015630	microtubule cytoskeleton	3/102	312/7505	0.803129	0.887967	0.881121	MAP4/KIFC1/MX1	3
CC	GO:0099503	secretory vesicle	1/102	120/7505	0.808974	0.888174	0.881326	CAV2	1
CC	GO:0005911	cell-cell junction	1/102	123/7505	0.816782	0.888988	0.882133	CLDN3	1
CC	GO:1902495	transmembrane transporter complex	1/102	126/7505	0.824273	0.888988	0.882133	NDUFV3	1
CC	GO:1990351	transporter complex	1/102	127/7505	0.826702	0.888988	0.882133	NDUFV3	1
CC	GO:0005667	transcription regulator complex	1/102	132/7505	0.838358	0.895389	0.888485	ATF7IP	1
CC	GO:0005768	endosome	2/102	241/7505	0.844846	0.896222	0.889311	RAB27B/ANXA2	2
CC	GO:0043005	neuron projection	2/102	253/7505	0.863852	0.908782	0.901775	ZDHHC5/MX1	2
CC	GO:1990234	transferase complex	2/102	256/7505	0.868263	0.908782	0.901775	ATG13/UBE2L6	2
CC	GO:0098588	bounding membrane of organelle	4/102	497/7505	0.913511	0.94981	0.942486	CAV2/RSAD2/ABCB9/GALNT4	4
CC	GO:0009986	cell surface	1/102	188/7505	0.926129	0.956594	0.949219	SDC1	1
CC	GO:0030659	cytoplasmic vesicle membrane	1/102	201/7505	0.938461	0.961004	0.953594	CAV2	1
CC	GO:0012506	vesicle membrane	1/102	206/7505	0.942641	0.961004	0.953594	CAV2	1
CC	GO:0120025	plasma membrane bounded cell projection	3/102	450/7505	0.949194	0.961442	0.954029	ZDHHC5/LIMA1/MX1	3
CC	GO:0042995	cell projection	3/102	471/7505	0.959348	0.965498	0.958053	ZDHHC5/LIMA1/MX1	3
CC	GO:0140513	nuclear protein-containing complex	2/102	402/7505	0.975993	0.975993	0.968468	DSN1/EXOSC4	2
MF	GO:0003725	double-stranded RNA binding	5/89	22/6996	6.60697e-06	0.00139407	0.00117534	OAS1/OAS2/EIF2AK2/DHX58/OASL	5
MF	GO:0070003	threonine-type peptidase activity	4/89	16/6996	3.96356e-05	0.00418156	0.00352548	GGT1/PSMB8/PSMB10/PSMB9	4
MF	GO:0004298	threonine-type endopeptidase activity	3/89	12/6996	0.000403002	0.0283445	0.0238973	PSMB8/PSMB10/PSMB9	3
MF	GO:0042887	amide transmembrane transporter activity	3/89	15/6996	0.000810747	0.0342135	0.0288455	ABCB9/TAP1/TAP2	3
MF	GO:0070566	adenylyltransferase activity	3/89	15/6996	0.000810747	0.0342135	0.0288455	OAS1/OAS2/OASL	3
MF	GO:0003723	RNA binding	15/89	496/6996	0.00133284	0.0468715	0.0395175	RBM42/ZC3H14/SCAF4/EIF1AD/SERBP1/SRP19/EIF4G1/OAS1/OAS2/IFIH1/CNP/EIF2AK2/DDX58/DHX58/OASL	15
MF	GO:0005546	phosphatidylinositol-4,5-bisphosphate binding	3/89	19/6996	0.00166423	0.0501646	0.0422939	STXBP6/SDCBP2/ANXA2	3
MF	GO:0140657	ATP-dependent activity	8/89	185/6996	0.00233279	0.0615274	0.051874	ATF7IP/ACSL5/ABCB9/IFIH1/DDX58/TAP1/DHX58/TAP2	8
MF	GO:1901981	phosphatidylinositol phosphate binding	4/89	47/6996	0.00287635	0.0674344	0.0568542	STXBP6/PHLDA2/SDCBP2/ANXA2	4
MF	GO:1902936	phosphatidylinositol bisphosphate binding	3/89	27/6996	0.0046682	0.0984991	0.0830449	STXBP6/SDCBP2/ANXA2	3
MF	GO:0002020	protease binding	3/89	28/6996	0.00518077	0.0993766	0.0837847	TIMP2/ANXA2/TNFAIP3	3
MF	GO:0008022	protein C-terminus binding	3/89	32/6996	0.00756242	0.108706	0.0916504	SDC1/SDCBP2/TNFAIP3	3
MF	GO:0001098	basal transcription machinery binding	2/89	11/6996	0.00816906	0.108706	0.0916504	LLPH/SCAF4	2
MF	GO:0001099	basal RNA polymerase II transcription machinery binding	2/89	11/6996	0.00816906	0.108706	0.0916504	LLPH/SCAF4	2
MF	GO:0003724	RNA helicase activity	3/89	33/6996	0.00824311	0.108706	0.0916504	IFIH1/DDX58/DHX58	3
MF	GO:0008186	ATP-dependent activity, acting on RNA	3/89	33/6996	0.00824311	0.108706	0.0916504	IFIH1/DDX58/DHX58	3
MF	GO:0031369	translation initiation factor binding	2/89	12/6996	0.00972228	0.120671	0.101738	EIF4EBP2/EIF4G1	2
MF	GO:0008017	microtubule binding	4/89	70/6996	0.0118557	0.138976	0.117171	MAP4/KIFC1/MX1/S100A8	4
MF	GO:0043621	protein self-association	2/89	14/6996	0.0131857	0.146431	0.123457	RSAD2/TNFAIP3	2
MF	GO:0008233	peptidase activity	9/89	301/6996	0.0138909	0.146549	0.123556	METAP2/GGT1/PSMB8/PSMB10/USP18/TIMP2/TNFAIP3/MEP1B/PSMB9	9
MF	GO:0042626	ATPase-coupled transmembrane transporter activity	3/89	41/6996	0.0149747	0.150244	0.126671	ABCB9/TAP1/TAP2	3
MF	GO:0035091	phosphatidylinositol binding	4/89	76/6996	0.0156652	0.150244	0.126671	STXBP6/PHLDA2/SDCBP2/ANXA2	4
MF	GO:0048306	calcium-dependent protein binding	2/89	17/6996	0.0192259	0.170285	0.143568	S100A8/S100A9	2
MF	GO:0015399	primary active transmembrane transporter activity	4/89	81/6996	0.0193689	0.170285	0.143568	COX6A1/ABCB9/TAP1/TAP2	4
MF	GO:0003727	single-stranded RNA binding	2/89	18/6996	0.0214524	0.175069	0.147601	ZC3H14/DHX58	2
MF	GO:0008242	omega peptidase activity	3/89	47/6996	0.0215725	0.175069	0.147601	GGT1/USP18/TNFAIP3	3
MF	GO:0004857	enzyme inhibitor activity	2/89	21/6996	0.0287297	0.216499	0.182531	TIMP2/ANXA2	2
MF	GO:0031593	polyubiquitin modification-dependent protein binding	2/89	21/6996	0.0287297	0.216499	0.182531	PSMD4/TNFAIP3	2
MF	GO:0043022	ribosome binding	2/89	22/6996	0.0313453	0.221018	0.186341	SERBP1/SRP19	2
MF	GO:0004386	helicase activity	3/89	55/6996	0.0324718	0.221018	0.186341	IFIH1/DDX58/DHX58	3
MF	GO:0016779	nucleotidyltransferase activity	3/89	55/6996	0.0324718	0.221018	0.186341	OAS1/OAS2/OASL	3
MF	GO:0016462	pyrophosphatase activity	7/89	243/6996	0.0345349	0.226534	0.190991	ATF7IP/MX2/MX1/ENTPD1/RAB27B/GBP1/GBP2	7
MF	GO:0016818	hydrolase activity, acting on acid anhydrides, in phosphorus-containing anhydrides	7/89	248/6996	0.0379343	0.226534	0.190991	ATF7IP/MX2/MX1/ENTPD1/RAB27B/GBP1/GBP2	7
MF	GO:0015631	tubulin binding	4/89	100/6996	0.0381206	0.226534	0.190991	MAP4/KIFC1/MX1/S100A8	4
MF	GO:0016817	hydrolase activity, acting on acid anhydrides	7/89	249/6996	0.0386398	0.226534	0.190991	ATF7IP/MX2/MX1/ENTPD1/RAB27B/GBP1/GBP2	7
MF	GO:0005525	GTP binding	6/89	197/6996	0.0390069	0.226534	0.190991	MX2/MX1/RAB27B/IFI44/GBP1/GBP2	6
MF	GO:0051219	phosphoprotein binding	2/89	25/6996	0.0397239	0.226534	0.190991	SCAF4/DPYS	2
MF	GO:0042578	phosphoric ester hydrolase activity	5/89	152/6996	0.0438616	0.236139	0.199089	LPIN2/PTPN18/ACP5/CNP/NT5C3A	5
MF	GO:0032561	guanyl ribonucleotide binding	6/89	203/6996	0.0440987	0.236139	0.199089	MX2/MX1/RAB27B/IFI44/GBP1/GBP2	6
MF	GO:0003924	GTPase activity	5/89	153/6996	0.0449045	0.236139	0.199089	MX2/MX1/RAB27B/GBP1/GBP2	5
MF	GO:0019001	guanyl nucleotide binding	6/89	205/6996	0.0458848	0.236139	0.199089	MX2/MX1/RAB27B/IFI44/GBP1/GBP2	6
MF	GO:0003714	transcription corepressor activity	2/89	28/6996	0.0488456	0.245391	0.20689	ATF7IP/BASP1	2
MF	GO:0017111	nucleoside-triphosphatase activity	6/89	219/6996	0.059653	0.292716	0.246789	ATF7IP/MX2/MX1/RAB27B/GBP1/GBP2	6
MF	GO:0022804	active transmembrane transporter activity	5/89	169/6996	0.0636207	0.302579	0.255105	COX6A1/ABCB9/TAP1/TAP2/SLC16A1	5
MF	GO:0046914	transition metal ion binding	10/89	458/6996	0.064531	0.302579	0.255105	SCD/ACP5/CYP19A1/IFIH1/DDX58/PML/DHX58/S100A8/TNFAIP3/MEP1B	10
MF	GO:0005543	phospholipid binding	4/89	121/6996	0.0677831	0.303557	0.25593	STXBP6/PHLDA2/SDCBP2/ANXA2	4
MF	GO:0016791	phosphatase activity	4/89	121/6996	0.0677831	0.303557	0.25593	LPIN2/PTPN18/ACP5/NT5C3A	4
MF	GO:0140678	molecular function inhibitor activity	2/89	34/6996	0.0690556	0.303557	0.25593	TIMP2/ANXA2	2
MF	GO:0008092	cytoskeletal protein binding	7/89	288/6996	0.0731427	0.314961	0.265545	MAP4/LIMA1/ZNF185/KIFC1/MX1/S100A8/ANXA2	7
MF	GO:0003743	translation initiation factor activity	2/89	36/6996	0.0763085	0.315708	0.266174	EIF1AD/EIF4G1	2
MF	GO:0032182	ubiquitin-like protein binding	2/89	36/6996	0.0763085	0.315708	0.266174	SERBP1/TNFAIP3	2
MF	GO:0005506	iron ion binding	3/89	81/6996	0.083721	0.339714	0.286414	SCD/ACP5/CYP19A1	3
MF	GO:0004842	ubiquitin-protein transferase activity	4/89	132/6996	0.086992	0.346327	0.291989	RNF115/RNF149/TNFAIP3/UBE2L6	4
MF	GO:0004843	thiol-dependent deubiquitinase	2/89	41/6996	0.0954118	0.372813	0.31432	USP18/TNFAIP3	2
MF	GO:0019787	ubiquitin-like protein transferase activity	4/89	138/6996	0.0984754	0.374462	0.31571	RNF115/RNF149/TNFAIP3/UBE2L6	4
MF	GO:0101005	deubiquitinase activity	2/89	42/6996	0.0993833	0.374462	0.31571	USP18/TNFAIP3	2
MF	GO:0019783	ubiquitin-like protein-specific protease activity	2/89	43/6996	0.103401	0.382765	0.32271	USP18/TNFAIP3	2
MF	GO:0043021	ribonucleoprotein complex binding	2/89	44/6996	0.107463	0.390941	0.329604	SERBP1/SRP19	2
MF	GO:0019899	enzyme binding	9/89	444/6996	0.110236	0.39273	0.331112	CAV2/ARPP19/ATG13/SCAF4/ISG15/TIMP2/ANXA2/TNFAIP3/UBE2L6	9
MF	GO:0140030	modification-dependent protein binding	2/89	46/6996	0.115712	0.39273	0.331112	PSMD4/TNFAIP3	2
MF	GO:0005504	fatty acid binding	1/89	10/6996	0.120247	0.39273	0.331112	S100A8	1
MF	GO:0015645	fatty acid ligase activity	1/89	10/6996	0.120247	0.39273	0.331112	ACSL5	1
MF	GO:0061631	ubiquitin conjugating enzyme activity	1/89	10/6996	0.120247	0.39273	0.331112	UBE2L6	1
MF	GO:0097110	scaffold protein binding	1/89	10/6996	0.120247	0.39273	0.331112	CAV2	1
MF	GO:0008270	zinc ion binding	7/89	327/6996	0.121649	0.39273	0.331112	IFIH1/DDX58/PML/DHX58/S100A8/TNFAIP3/MEP1B	7
MF	GO:0008237	metallopeptidase activity	3/89	96/6996	0.122845	0.39273	0.331112	METAP2/TIMP2/MEP1B	3
MF	GO:0061650	ubiquitin-like protein conjugating enzyme activity	1/89	11/6996	0.131455	0.413986	0.349033	UBE2L6	1
MF	GO:0008135	translation factor activity, RNA binding	2/89	51/6996	0.13699	0.417668	0.352138	EIF1AD/EIF4G1	2
MF	GO:0016878	acid-thiol ligase activity	1/89	12/6996	0.142522	0.417668	0.352138	ACSL5	1
MF	GO:0019706	protein-cysteine S-palmitoyltransferase activity	1/89	12/6996	0.142522	0.417668	0.352138	ZDHHC5	1
MF	GO:0019707	protein-cysteine S-acyltransferase activity	1/89	12/6996	0.142522	0.417668	0.352138	ZDHHC5	1
MF	GO:0070006	metalloaminopeptidase activity	1/89	12/6996	0.142522	0.417668	0.352138	METAP2	1
MF	GO:0090079	translation regulator activity, nucleic acid binding	2/89	57/6996	0.163541	0.467117	0.393828	EIF1AD/EIF4G1	2
MF	GO:0051015	actin filament binding	2/89	58/6996	0.168054	0.467117	0.393828	LIMA1/ZNF185	2
MF	GO:0140098	catalytic activity, acting on RNA	4/89	171/6996	0.172749	0.467117	0.393828	RNASEL/IFIH1/DDX58/DHX58	4
MF	GO:0004129	cytochrome-c oxidase activity	1/89	15/6996	0.174892	0.467117	0.393828	COX6A1	1
MF	GO:0004864	protein phosphatase inhibitor activity	1/89	15/6996	0.174892	0.467117	0.393828	ARPP19	1
MF	GO:0016675	oxidoreductase activity, acting on a heme group of donors	1/89	15/6996	0.174892	0.467117	0.393828	COX6A1	1
MF	GO:0045309	protein phosphorylated amino acid binding	1/89	15/6996	0.174892	0.467117	0.393828	SCAF4	1
MF	GO:0016409	palmitoyltransferase activity	1/89	16/6996	0.185411	0.471347	0.397394	ZDHHC5	1
MF	GO:0016417	S-acyltransferase activity	1/89	16/6996	0.185411	0.471347	0.397394	ZDHHC5	1
MF	GO:0016712	oxidoreductase activity, acting on paired donors, with incorporation or reduction of molecular oxygen, reduced flavin or flavoprotein as one donor, and incorporation of one atom of oxygen	1/89	16/6996	0.185411	0.471347	0.397394	CYP19A1	1
MF	GO:0019212	phosphatase inhibitor activity	1/89	16/6996	0.185411	0.471347	0.397394	ARPP19	1
MF	GO:0045182	translation regulator activity	2/89	64/6996	0.195543	0.472579	0.398433	EIF1AD/EIF4G1	2
MF	GO:0051539	4 iron, 4 sulfur cluster binding	1/89	17/6996	0.195798	0.472579	0.398433	RSAD2	1
MF	GO:1901618	organic hydroxy compound transmembrane transporter activity	1/89	17/6996	0.195798	0.472579	0.398433	SLC16A1	1
MF	GO:0016788	hydrolase activity, acting on ester bonds	6/89	310/6996	0.201275	0.472579	0.398433	LPIN2/PTPN18/ACP5/RNASEL/CNP/NT5C3A	6
MF	GO:0008289	lipid binding	5/89	246/6996	0.203151	0.472579	0.398433	STXBP6/PHLDA2/SDCBP2/S100A8/ANXA2	5
MF	GO:0004177	aminopeptidase activity	1/89	18/6996	0.206054	0.472579	0.398433	METAP2	1
MF	GO:0008376	acetylgalactosaminyltransferase activity	1/89	18/6996	0.206054	0.472579	0.398433	GALNT4	1
MF	GO:0016877	ligase activity, forming carbon-sulfur bonds	1/89	18/6996	0.206054	0.472579	0.398433	ACSL5	1
MF	GO:0033293	monocarboxylic acid binding	1/89	18/6996	0.206054	0.472579	0.398433	S100A8	1
MF	GO:0001786	phosphatidylserine binding	1/89	19/6996	0.21618	0.485255	0.40912	ANXA2	1
MF	GO:0005548	phospholipid transporter activity	1/89	19/6996	0.21618	0.485255	0.40912	PLSCR1	1
MF	GO:0004175	endopeptidase activity	4/89	190/6996	0.222314	0.49377	0.416299	PSMB8/PSMB10/MEP1B/PSMB9	4
MF	GO:0017124	SH3 domain binding	1/89	20/6996	0.226178	0.497121	0.419124	PLSCR1	1
MF	GO:0031625	ubiquitin protein ligase binding	2/89	72/6996	0.232968	0.506765	0.427255	ISG15/UBE2L6	2
MF	GO:0005544	calcium-dependent phospholipid binding	1/89	21/6996	0.236051	0.508232	0.428492	ANXA2	1
MF	GO:0016667	oxidoreductase activity, acting on a sulfur group of donors	1/89	22/6996	0.245799	0.523874	0.44168	IFI30	1
MF	GO:0008028	monocarboxylic acid transmembrane transporter activity	1/89	23/6996	0.255424	0.538944	0.454385	SLC16A1	1
MF	GO:0044389	ubiquitin-like protein ligase binding	2/89	78/6996	0.261332	0.545951	0.460293	ISG15/UBE2L6	2
MF	GO:0061630	ubiquitin protein ligase activity	2/89	80/6996	0.270805	0.556534	0.469215	RNF115/RNF149	2
MF	GO:0003730	mRNA 3'-UTR binding	1/89	25/6996	0.27431	0.556534	0.469215	SERBP1	1
MF	GO:0019888	protein phosphatase regulator activity	1/89	25/6996	0.27431	0.556534	0.469215	ARPP19	1
MF	GO:0061659	ubiquitin-like protein ligase activity	2/89	84/6996	0.28974	0.58224	0.490889	RNF115/RNF149	2
MF	GO:0008234	cysteine-type peptidase activity	2/89	85/6996	0.294468	0.586158	0.494191	USP18/TNFAIP3	2
MF	GO:0016705	oxidoreductase activity, acting on paired donors, with incorporation or reduction of molecular oxygen	2/89	86/6996	0.299191	0.589994	0.497426	SCD/CYP19A1	2
MF	GO:0019900	kinase binding	3/89	152/6996	0.305011	0.595901	0.502406	CAV2/ATG13/TNFAIP3	3
MF	GO:0043130	ubiquitin binding	1/89	29/6996	0.310674	0.596552	0.502955	TNFAIP3	1
MF	GO:0042802	identical protein binding	7/89	435/6996	0.316288	0.596552	0.502955	CAV2/SDC1/STAT1/SDCBP2/TNFAIP3/MEP1B/IFI35	7
MF	GO:0008081	phosphoric diester hydrolase activity	1/89	30/6996	0.31948	0.596552	0.502955	CNP	1
MF	GO:0008235	metalloexopeptidase activity	1/89	30/6996	0.31948	0.596552	0.502955	METAP2	1
MF	GO:0019208	phosphatase regulator activity	1/89	30/6996	0.31948	0.596552	0.502955	ARPP19	1
MF	GO:0042803	protein homodimerization activity	3/89	157/6996	0.322521	0.596946	0.503287	CAV2/STAT1/SDCBP2	3
MF	GO:0072341	modified amino acid binding	1/89	31/6996	0.328175	0.599819	0.505709	ANXA2	1
MF	GO:0046982	protein heterodimerization activity	2/89	95/6996	0.341423	0.599819	0.505709	CAV2/SDCBP2	2
MF	GO:0044877	protein-containing complex binding	5/89	303/6996	0.341877	0.599819	0.505709	LIMA1/ZNF185/SERBP1/SRP19/ISG15	5
MF	GO:0005178	integrin binding	1/89	33/6996	0.345236	0.599819	0.505709	ISG15	1
MF	GO:0008227	G protein-coupled amine receptor activity	1/89	33/6996	0.345236	0.599819	0.505709	HRH4	1
MF	GO:0140640	catalytic activity, acting on a nucleic acid	4/89	235/6996	0.350301	0.599819	0.505709	RNASEL/IFIH1/DDX58/DHX58	4
MF	GO:0005262	calcium channel activity	1/89	34/6996	0.353605	0.599819	0.505709	ANXA2	1
MF	GO:0019903	protein phosphatase binding	1/89	34/6996	0.353605	0.599819	0.505709	ARPP19	1
MF	GO:0051536	iron-sulfur cluster binding	1/89	34/6996	0.353605	0.599819	0.505709	RSAD2	1
MF	GO:0051540	metal cluster binding	1/89	34/6996	0.353605	0.599819	0.505709	RSAD2	1
MF	GO:0003729	mRNA binding	2/89	98/6996	0.355343	0.599819	0.505709	SERBP1/EIF4G1	2
MF	GO:0043177	organic acid binding	1/89	37/6996	0.378083	0.633138	0.533801	S100A8	1
MF	GO:0015085	calcium ion transmembrane transporter activity	1/89	39/6996	0.39389	0.654415	0.551739	ANXA2	1
MF	GO:0015453	oxidoreduction-driven active transmembrane transporter activity	1/89	40/6996	0.401644	0.658762	0.555405	COX6A1	1
MF	GO:0005509	calcium ion binding	4/89	253/6996	0.40275	0.658762	0.555405	PLSCR1/S100A8/ANXA2/S100A9	4
MF	GO:0019902	phosphatase binding	1/89	41/6996	0.409299	0.664324	0.560094	ARPP19	1
MF	GO:0030246	carbohydrate binding	2/89	111/6996	0.414347	0.664866	0.560551	LGALS9/GALNT4	2
MF	GO:0003712	transcription coregulator activity	2/89	113/6996	0.423199	0.664866	0.560551	ATF7IP/BASP1	2
MF	GO:0031406	carboxylic acid binding	1/89	43/6996	0.424322	0.664866	0.560551	S100A8	1
MF	GO:0070851	growth factor receptor binding	1/89	43/6996	0.424322	0.664866	0.560551	PLSCR1	1
MF	GO:0016746	acyltransferase activity	2/89	114/6996	0.4276	0.664866	0.560551	ZDHHC5/GGT1	2
MF	GO:0004725	protein tyrosine phosphatase activity	1/89	44/6996	0.43169	0.664866	0.560551	PTPN18	1
MF	GO:0005319	lipid transporter activity	1/89	44/6996	0.43169	0.664866	0.560551	PLSCR1	1
MF	GO:0016772	transferase activity, transferring phosphorus-containing groups	6/89	419/6996	0.443854	0.677248	0.57099	OAS1/OAS2/RNASEL/EIF2AK2/PRKAB1/OASL	6
MF	GO:0004896	cytokine receptor activity	1/89	46/6996	0.446149	0.677248	0.57099	IL1RAP	1
MF	GO:0008238	exopeptidase activity	1/89	47/6996	0.453242	0.6831	0.575924	METAP2	1
MF	GO:0004540	ribonuclease activity	1/89	48/6996	0.460245	0.688735	0.580674	RNASEL	1
MF	GO:0004222	metalloendopeptidase activity	1/89	49/6996	0.467159	0.694158	0.585247	MEP1B	1
MF	GO:0046943	carboxylic acid transmembrane transporter activity	1/89	50/6996	0.473985	0.699376	0.589646	SLC16A1	1
MF	GO:0005342	organic acid transmembrane transporter activity	1/89	51/6996	0.480725	0.699537	0.589782	SLC16A1	1
MF	GO:0015293	symporter activity	1/89	51/6996	0.480725	0.699537	0.589782	SLC16A1	1
MF	GO:0001216	DNA-binding transcription activator activity	2/89	129/6996	0.491414	0.703947	0.5935	PLSCR1/TBX3	2
MF	GO:0140375	immune receptor activity	1/89	53/6996	0.493949	0.703947	0.5935	IL1RAP	1
MF	GO:0008514	organic anion transmembrane transporter activity	1/89	54/6996	0.500436	0.703947	0.5935	SLC16A1	1
MF	GO:0009055	electron transfer activity	1/89	54/6996	0.500436	0.703947	0.5935	COX6A1	1
MF	GO:0030674	protein-macromolecule adaptor activity	1/89	54/6996	0.500436	0.703947	0.5935	CAV2	1
MF	GO:0019901	protein kinase binding	2/89	138/6996	0.527544	0.737164	0.621505	CAV2/ATG13	2
MF	GO:0000287	magnesium ion binding	1/89	62/6996	0.549456	0.752473	0.634412	NT5C3A	1
MF	GO:0008194	UDP-glycosyltransferase activity	1/89	62/6996	0.549456	0.752473	0.634412	GALNT4	1
MF	GO:0050839	cell adhesion molecule binding	1/89	62/6996	0.549456	0.752473	0.634412	ISG15	1
MF	GO:0001227	DNA-binding transcription repressor activity, RNA polymerase II-specific	1/89	64/6996	0.560949	0.752473	0.634412	TBX3	1
MF	GO:0001217	DNA-binding transcription repressor activity	1/89	65/6996	0.566586	0.752473	0.634412	TBX3	1
MF	GO:0004497	monooxygenase activity	1/89	65/6996	0.566586	0.752473	0.634412	CYP19A1	1
MF	GO:0016810	hydrolase activity, acting on carbon-nitrogen (but not peptide) bonds	1/89	65/6996	0.566586	0.752473	0.634412	DPYS	1
MF	GO:0016887	ATP hydrolysis activity	1/89	66/6996	0.572151	0.752473	0.634412	ATF7IP	1
MF	GO:0003779	actin binding	2/89	150/6996	0.572998	0.752473	0.634412	LIMA1/ZNF185	2
MF	GO:0016491	oxidoreductase activity	5/89	400/6996	0.581627	0.752473	0.634412	SCD/COX6A1/IFI30/CYP19A1/ENTPD1	5
MF	GO:0004721	phosphoprotein phosphatase activity	1/89	68/6996	0.583071	0.752473	0.634412	PTPN18	1
MF	GO:0016616	oxidoreductase activity, acting on the CH-OH group of donors, NAD or NADP as acceptor	1/89	68/6996	0.583071	0.752473	0.634412	ENTPD1	1
MF	GO:0015078	proton transmembrane transporter activity	1/89	69/6996	0.588427	0.752473	0.634412	COX6A1	1
MF	GO:0060090	molecular adaptor activity	1/89	69/6996	0.588427	0.752473	0.634412	CAV2	1
MF	GO:0004672	protein kinase activity	3/89	242/6996	0.599818	0.76242	0.642799	RNASEL/EIF2AK2/PRKAB1	3
MF	GO:0016614	oxidoreductase activity, acting on CH-OH group of donors	1/89	74/6996	0.614203	0.77141	0.650378	ENTPD1	1
MF	GO:0016874	ligase activity	1/89	74/6996	0.614203	0.77141	0.650378	ACSL5	1
MF	GO:0004866	endopeptidase inhibitor activity	1/89	75/6996	0.619164	0.773039	0.651751	TIMP2	1
MF	GO:0030234	enzyme regulator activity	4/89	342/6996	0.639416	0.78884	0.665073	ARPP19/COX6A1/TIMP2/ANXA2	4
MF	GO:0030414	peptidase inhibitor activity	1/89	80/6996	0.643035	0.78884	0.665073	TIMP2	1
MF	GO:0061135	endopeptidase regulator activity	1/89	80/6996	0.643035	0.78884	0.665073	TIMP2	1
MF	GO:0020037	heme binding	1/89	83/6996	0.656642	0.800875	0.67522	CYP19A1	1
MF	GO:0046906	tetrapyrrole binding	1/89	85/6996	0.665426	0.806925	0.680321	CYP19A1	1
MF	GO:0016829	lyase activity	1/89	86/6996	0.669735	0.807509	0.680813	RSAD2	1
MF	GO:0016758	hexosyltransferase activity	1/89	88/6996	0.678188	0.813055	0.685489	GALNT4	1
MF	GO:0015291	secondary active transmembrane transporter activity	1/89	89/6996	0.682334	0.813404	0.685784	SLC16A1	1
MF	GO:0016747	acyltransferase activity, transferring groups other than amino-acyl groups	1/89	90/6996	0.686428	0.813687	0.686022	ZDHHC5	1
MF	GO:0004518	nuclease activity	1/89	92/6996	0.694458	0.81406	0.686336	RNASEL	1
MF	GO:0061134	peptidase regulator activity	1/89	92/6996	0.694458	0.81406	0.686336	TIMP2	1
MF	GO:0016773	phosphotransferase activity, alcohol group as acceptor	3/89	286/6996	0.711738	0.829705	0.699527	RNASEL/EIF2AK2/PRKAB1	3
MF	GO:0000981	DNA-binding transcription factor activity, RNA polymerase II-specific	4/89	391/6996	0.741131	0.851036	0.717511	STAT2/STAT1/PLSCR1/TBX3	4
MF	GO:0046983	protein dimerization activity	3/89	301/6996	0.74402	0.851036	0.717511	CAV2/STAT1/SDCBP2	3
MF	GO:0022853	active ion transmembrane transporter activity	1/89	107/6996	0.748545	0.851036	0.717511	COX6A1	1
MF	GO:0000976	transcription cis-regulatory region binding	4/89	396/6996	0.750202	0.851036	0.717511	BASP1/STAT2/STAT1/TBX3	4
MF	GO:0001067	transcription regulatory region nucleic acid binding	4/89	396/6996	0.750202	0.851036	0.717511	BASP1/STAT2/STAT1/TBX3	4
MF	GO:0003735	structural constituent of ribosome	1/89	110/6996	0.758167	0.854429	0.720372	RPLP2	1
MF	GO:0008509	anion transmembrane transporter activity	1/89	111/6996	0.761293	0.854429	0.720372	SLC16A1	1
MF	GO:1990837	sequence-specific double-stranded DNA binding	4/89	414/6996	0.780885	0.862574	0.727238	BASP1/STAT2/STAT1/TBX3	4
MF	GO:0005198	structural molecule activity	2/89	223/6996	0.781989	0.862574	0.727238	CLDN3/RPLP2	2
MF	GO:0001664	G protein-coupled receptor binding	1/89	119/6996	0.784901	0.862574	0.727238	CAV2	1
MF	GO:0005261	cation channel activity	1/89	119/6996	0.784901	0.862574	0.727238	ANXA2	1
MF	GO:0000978	RNA polymerase II cis-regulatory region sequence-specific DNA binding	3/89	327/6996	0.793194	0.867171	0.731114	STAT2/STAT1/TBX3	3
MF	GO:0001228	DNA-binding transcription activator activity, RNA polymerase II-specific	1/89	126/6996	0.803655	0.870285	0.73374	PLSCR1	1
MF	GO:0000987	cis-regulatory region sequence-specific DNA binding	3/89	336/6996	0.808311	0.870285	0.73374	STAT2/STAT1/TBX3	3
MF	GO:0003690	double-stranded DNA binding	4/89	437/6996	0.81574	0.870285	0.73374	BASP1/STAT2/STAT1/TBX3	4
MF	GO:0022890	inorganic cation transmembrane transporter activity	2/89	241/6996	0.817485	0.870285	0.73374	COX6A1/ANXA2	2
MF	GO:0016757	glycosyltransferase activity	1/89	132/6996	0.818436	0.870285	0.73374	GALNT4	1
MF	GO:0019904	protein domain specific binding	1/89	133/6996	0.82079	0.870285	0.73374	PLSCR1	1
MF	GO:0015075	ion transmembrane transporter activity	3/89	349/6996	0.828521	0.87409	0.736948	COX6A1/ANXA2/SLC16A1	3
MF	GO:0016301	kinase activity	3/89	354/6996	0.835803	0.877385	0.739726	RNASEL/EIF2AK2/PRKAB1	3
MF	GO:0000977	RNA polymerase II transcription regulatory region sequence-specific DNA binding	3/89	366/6996	0.852216	0.888383	0.748998	STAT2/STAT1/TBX3	3
MF	GO:0008324	cation transmembrane transporter activity	2/89	265/6996	0.856833	0.888383	0.748998	COX6A1/ANXA2	2
MF	GO:0003700	DNA-binding transcription factor activity	4/89	471/6996	0.858953	0.888383	0.748998	STAT2/STAT1/PLSCR1/TBX3	4
MF	GO:0043565	sequence-specific DNA binding	4/89	478/6996	0.866713	0.888383	0.748998	BASP1/STAT2/STAT1/TBX3	4
MF	GO:0046873	metal ion transmembrane transporter activity	1/89	156/6996	0.867331	0.888383	0.748998	ANXA2	1
MF	GO:0005216	ion channel activity	1/89	164/6996	0.880535	0.89755	0.756727	ANXA2	1
MF	GO:0015318	inorganic molecular entity transmembrane transporter activity	2/89	305/6996	0.905725	0.913658	0.770307	COX6A1/ANXA2	2
MF	GO:0015267	channel activity	1/89	185/6996	0.909327	0.913658	0.770307	ANXA2	1
MF	GO:0022803	passive transmembrane transporter activity	1/89	185/6996	0.909327	0.913658	0.770307	ANXA2	1
MF	GO:0004984	olfactory receptor activity	1/89	352/6996	0.990191	0.990191	0.834833	LOC106504908	1

## Sheet: KEGG analysis
Table S7. KEGG pathway analysis of differentially abundant proteins in PTR cells treated with ULF-Evs
ID	Description	GeneRatio	BgRatio	pvalue	p.adjust	qvalue	geneID	Count
ssc05169	Epstein-Barr virus infection	19/97	209/8891	6.93581e-13	1.14441e-10	1.05862e-10	733583/100037290/396923/100522394/397033/110255236/397570/396655/397298/595128/100135031/100145895/397588/100135036/396723/100623360/733649/733650/100622156	19
ssc05164	Influenza A	13/97	163/8891	2.01237e-08	1.20353e-06	1.11331e-06	100037290/396923/397128/397570/396655/396752/595128/100048946/100101927/397588/100739292/396723/100157336	13
ssc04612	Antigen processing and presentation	9/97	63/8891	2.18823e-08	1.20353e-06	1.11331e-06	100174943/397033/110255236/397572/397522/100135031/100135036/733649/733650	9
ssc05168	Herpes simplex virus 1 infection	18/97	352/8891	3.56285e-08	1.46968e-06	1.35951e-06	100037290/396923/397033/110255236/397570/396655/595128/100048946/100517129/100101927/100135031/100302088/397588/100135036/396723/100157336/733649/733650	18
ssc05160	Hepatitis C	11/97	157/8891	9.86811e-07	3.25648e-05	3.01237e-05	100037290/396923/397128/397570/396655/396752/595128/100048946/397588/396723/100153038	11
ssc05171	Coronavirus disease - COVID-19	13/97	251/8891	2.9946e-06	8.23514e-05	7.61783e-05	100155444/100037290/100513643/396923/397128/397570/396655/595128/100101927/100145895/397588/100739292/396723	13
ssc05162	Measles	10/97	146/8891	3.88819e-06	9.16502e-05	8.47801e-05	100037290/396923/397128/397570/396655/595128/100101927/397588/396723/100622156	10
ssc03050	Proteasome	6/97	46/8891	9.50347e-06	0.000196009	0.000181316	733583/397572/397522/396975/733626/654294	6
ssc04621	NOD-like receptor signaling pathway	10/97	174/8891	1.84105e-05	0.000337527	0.000312226	100037290/396923/397570/396655/595128/100048946/100151938/100522887/100153137/100622156	10
ssc00240	Pyrimidine metabolism	5/97	55/8891	0.000314862	0.00519523	0.00480579	397298/100623678/100156500/100623360/100623872	5
ssc05170	Human immunodeficiency virus 1 infection	9/97	219/8891	0.00061815	0.00927225	0.0085772	110260638/100624239/397033/110255236/100135031/100302088/100135036/733649/733650	9
ssc04622	RIG-I-like receptor signaling pathway	5/97	74/8891	0.00123871	0.0170323	0.0157556	100037290/100101927/100145895/396723/100524520	5
ssc05165	Human papillomavirus infection	10/97	328/8891	0.00296955	0.0376904	0.0348651	396923/397128/396655/100135031/100145895/397588/100135036/100516384/595119/100512854	10
ssc01232	Nucleotide metabolism	4/97	82/8891	0.0121751	0.143492	0.132736	397298/100623678/100623360/100623872	4
ssc02010	ABC transporters	3/97	51/8891	0.0179656	0.197621	0.182808	100155346/733649/733650	3
ssc04145	Phagosome	5/97	145/8891	0.020952	0.212943	0.19698	100628225/100135031/100135036/733649/733650	5
ssc03250	Viral life cycle - HIV-1	3/97	55/8891	0.0219395	0.212943	0.19698	100737376/397128/100302088	3
ssc05416	Viral myocarditis	3/97	66/8891	0.0351419	0.309308	0.286123	449528/100135031/100135036	3
ssc05161	Hepatitis B	5/97	167/8891	0.0356173	0.309308	0.286123	100037290/396923/396655/100101927/396723	5
ssc05163	Human cytomegalovirus infection	6/97	228/8891	0.0381602	0.314821	0.291222	397033/110255236/100135031/100135036/733649/733650	6
ssc04710	Circadian rhythm	2/97	35/8891	0.0555386	0.419821	0.388351	110260638/100156537	2
ssc05340	Primary immunodeficiency	2/97	36/8891	0.0583982	0.419821	0.388351	733649/733650	2
ssc05203	Viral carcinogenesis	5/97	192/8891	0.0585205	0.419821	0.388351	100517129/100523163/100135031/397588/100135036	5
ssc05167	Kaposi sarcoma-associated herpesvirus infection	5/97	196/8891	0.0628194	0.431884	0.39951	396923/396655/100135031/397588/100135036	5
ssc05332	Graft-versus-host disease	2/97	39/8891	0.0672722	0.443996	0.410714	100135031/100135036	2
ssc04657	IL-17 signaling pathway	3/97	89/8891	0.0730986	0.463895	0.429121	100127488/100622156/100127489	3
ssc05330	Allograft rejection	2/97	42/8891	0.0765603	0.467868	0.432797	100135031/100135036	2
ssc03420	Nucleotide excision repair	2/97	43/8891	0.0797421	0.469909	0.434685	100511271/110260638	2
ssc04217	Necroptosis	4/97	157/8891	0.0923038	0.512238	0.47384	396923/396655/397588/100622156	4
ssc04932	Non-alcoholic fatty liver disease	4/97	158/8891	0.0939476	0.512238	0.47384	100620809/100152232/100156777/100156537	4
ssc04940	Type I diabetes mellitus	2/97	48/8891	0.0962386	0.512238	0.47384	100135031/100135036	2
ssc04714	Thermogenesis	5/97	232/8891	0.109243	0.563283	0.521059	100152904/100620809/100152232/100157521/100156537	5
ssc00480	Glutathione metabolism	2/97	57/8891	0.128032	0.621332	0.574757	397095/100524723	2
ssc01212	Fatty acid metabolism	2/97	57/8891	0.128032	0.621332	0.574757	396670/100157521	2
ssc05320	Autoimmune thyroid disease	2/97	59/8891	0.135401	0.622215	0.575574	100135031/100135036	2
ssc05132	Salmonella infection	5/97	253/8891	0.142346	0.622215	0.575574	106504153/100522557/100156777/100522887/406192	5
ssc04213	Longevity regulating pathway - multiple species	2/97	61/8891	0.142863	0.622215	0.575574	100523927/100156537	2
ssc05202	Transcriptional misregulation in cancer	4/97	185/8891	0.143298	0.622215	0.575574	100737376/100739292/100157336/396763	4
ssc04380	Osteoclast differentiation	3/97	124/8891	0.153273	0.636132	0.588448	396923/397414/396655	3
ssc04623	Cytosolic DNA-sensing pathway	2/97	64/8891	0.154214	0.636132	0.588448	100037290/396723	2
ssc04142	Lysosome	3/97	130/8891	0.169082	0.680453	0.629446	100624239/397414/100155346	3
ssc00061	Fatty acid biosynthesis	1/97	18/8891	0.179341	0.704554	0.65174	100157521	1
ssc04920	Adipocytokine signaling pathway	2/97	72/8891	0.185251	0.710845	0.65756	100157521/100156537	2
ssc04936	Alcoholic liver disease	3/97	140/8891	0.196412	0.718689	0.664816	396670/100187579/100156537	3
ssc00430	Taurine and hypotaurine metabolism	1/97	21/8891	0.205965	0.718689	0.664816	397095	1
ssc03430	Mismatch repair	1/97	21/8891	0.205965	0.718689	0.664816	100511271	1
ssc04120	Ubiquitin mediated proteolysis	3/97	144/8891	0.207639	0.718689	0.664816	110260638/100157336/100514753	3
ssc03320	PPAR signaling pathway	2/97	78/8891	0.209073	0.718689	0.664816	396670/100157521	2
ssc00770	Pantothenate and CoA biosynthesis	1/97	22/8891	0.214649	0.722796	0.668615	100156500	1
ssc03060	Protein export	1/97	23/8891	0.223238	0.736685	0.681463	100517270	1
ssc05166	Human T-cell leukemia virus 1 infection	4/97	225/8891	0.230617	0.746113	0.690184	397033/110255236/100135031/100135036	4
ssc04514	Cell adhesion molecules	3/97	154/8891	0.2363	0.749797	0.693592	100519770/100135031/100135036	3
ssc05010	Alzheimer disease	6/97	384/8891	0.241373	0.751445	0.695117	100516128/733583/100620809/100152232/100156777/397588	6
ssc04211	Longevity regulating pathway	2/97	89/8891	0.253427	0.774362	0.716315	100516128/100156537	2
ssc04530	Tight junction	3/97	165/8891	0.268575	0.776228	0.718042	396903/100156537/100516384	3
ssc04144	Endocytosis	4/97	241/8891	0.268762	0.776228	0.718042	100125375/100135031/100135036/100157336	4
ssc05323	Rheumatoid arthritis	2/97	93/8891	0.26965	0.776228	0.718042	397414/396763	2
ssc01040	Biosynthesis of unsaturated fatty acids	1/97	29/8891	0.272856	0.776228	0.718042	396670	1
ssc00564	Glycerophospholipid metabolism	2/97	97/8891	0.285869	0.795286	0.735671	100187579/110259207	2
ssc04136	Autophagy - other	1/97	32/8891	0.296475	0.795286	0.735671	100516128	1
ssc00410	beta-Alanine metabolism	1/97	33/8891	0.304178	0.795286	0.735671	100156500	1
ssc04130	SNARE interactions in vesicular transport	1/97	33/8891	0.304178	0.795286	0.735671	100628225	1
ssc04625	C-type lectin receptor signaling pathway	2/97	105/8891	0.318185	0.795286	0.735671	396923/396655	2
ssc00512	Mucin type O-glycan biosynthesis	1/97	35/8891	0.319335	0.795286	0.735671	100621801	1
ssc03030	DNA replication	1/97	35/8891	0.319335	0.795286	0.735671	100511271	1
ssc04215	Apoptosis - multiple species	1/97	35/8891	0.319335	0.795286	0.735671	100156777	1
ssc04064	NF-kappa B signaling pathway	2/97	107/8891	0.32622	0.795286	0.735671	396723/100622156	2
ssc04066	HIF-1 signaling pathway	2/97	109/8891	0.33423	0.795286	0.735671	110260638/396763	2
ssc05012	Parkinson disease	4/97	268/8891	0.335298	0.795286	0.735671	733583/100620809/100152232/100514753	4
ssc04668	TNF signaling pathway	2/97	110/8891	0.338226	0.795286	0.735671	100156777/100622156	2
ssc04659	Th17 cell differentiation	2/97	111/8891	0.342214	0.795286	0.735671	396655/100628318	2
ssc05020	Prion disease	4/97	273/8891	0.347768	0.796969	0.737228	100125375/733583/100620809/100152232	4
ssc04216	Ferroptosis	1/97	42/8891	0.369855	0.835974	0.773309	100157521	1
ssc00071	Fatty acid degradation	1/97	43/8891	0.376763	0.840079	0.777106	100157521	1
ssc04152	AMPK signaling pathway	2/97	122/8891	0.385541	0.84819	0.784609	396670/100156537	2
ssc00514	Other types of O-glycan biosynthesis	1/97	47/8891	0.403651	0.864966	0.800128	100621801	1
ssc04973	Carbohydrate digestion and absorption	1/97	47/8891	0.403651	0.864966	0.800128	397113	1
ssc00230	Purine metabolism	2/97	129/8891	0.412484	0.86605	0.801131	397298/100623360	2
ssc05022	Pathways of neurodegeneration - multiple diseases	6/97	474/8891	0.414973	0.86605	0.801131	100516128/733583/100620809/100152232/100156777/100514753	6
ssc05016	Huntington disease	4/97	308/8891	0.434718	0.86605	0.801131	100516128/733583/100620809/100152232	4
ssc00190	Oxidative phosphorylation	2/97	137/8891	0.442561	0.86605	0.801131	100620809/100152232	2
ssc04978	Mineral absorption	1/97	54/8891	0.447971	0.86605	0.801131	397113	1
ssc05418	Fluid shear stress and atherosclerosis	2/97	139/8891	0.44995	0.86605	0.801131	100125375/100519770	2
ssc05144	Malaria	1/97	55/8891	0.45403	0.86605	0.801131	100519770	1
ssc04913	Ovarian steroidogenesis	1/97	56/8891	0.460024	0.86605	0.801131	403331	1
ssc05017	Spinocerebellar ataxia	2/97	146/8891	0.475378	0.86605	0.801131	100516128/733583	2
ssc00561	Glycerolipid metabolism	1/97	61/8891	0.489029	0.86605	0.801131	100187579	1
ssc05134	Legionellosis	1/97	61/8891	0.489029	0.86605	0.801131	100156777	1
ssc03010	Ribosome	2/97	151/8891	0.493109	0.86605	0.801131	100155444/100513643	2
ssc00140	Steroid hormone biosynthesis	1/97	62/8891	0.494642	0.86605	0.801131	403331	1
ssc04218	Cellular senescence	2/97	154/8891	0.503567	0.86605	0.801131	100135031/100135036	2
ssc00983	Drug metabolism - other enzymes	1/97	66/8891	0.516491	0.86605	0.801131	100156500	1
ssc05221	Acute myeloid leukemia	1/97	66/8891	0.516491	0.86605	0.801131	100157336	1
ssc05321	Inflammatory bowel disease	1/97	67/8891	0.521805	0.86605	0.801131	396655	1
ssc05211	Renal cell carcinoma	1/97	68/8891	0.527062	0.86605	0.801131	110260638	1
ssc04630	JAK-STAT signaling pathway	2/97	163/8891	0.534109	0.86605	0.801131	396923/396655	2
ssc04520	Adherens junction	1/97	71/8891	0.542491	0.86605	0.801131	100523918	1
ssc04917	Prolactin signaling pathway	1/97	71/8891	0.542491	0.86605	0.801131	396655	1
ssc04141	Protein processing in endoplasmic reticulum	2/97	167/8891	0.547271	0.86605	0.801131	110260638/397588	2
ssc05140	Leishmaniasis	1/97	73/8891	0.5525	0.86605	0.801131	396655	1
ssc05133	Pertussis	1/97	74/8891	0.557422	0.86605	0.801131	100156777	1
ssc05212	Pancreatic cancer	1/97	74/8891	0.557422	0.86605	0.801131	396655	1
ssc05206	MicroRNAs in cancer	3/97	267/8891	0.56137	0.86605	0.801131	100517207/100519128/100522394	3
ssc05220	Chronic myeloid leukemia	1/97	75/8891	0.562291	0.86605	0.801131	100157974	1
ssc05014	Amyotrophic lateral sclerosis	4/97	364/8891	0.565911	0.86605	0.801131	100516128/733583/100620809/100152232	4
ssc00590	Arachidonic acid metabolism	1/97	76/8891	0.567107	0.86605	0.801131	397095	1
ssc05100	Bacterial invasion of epithelial cells	1/97	77/8891	0.571871	0.86605	0.801131	100125375	1
ssc03018	RNA degradation	1/97	79/8891	0.581243	0.86605	0.801131	100511875	1
ssc04610	Complement and coagulation cascades	1/97	79/8891	0.581243	0.86605	0.801131	403166	1
ssc04613	Neutrophil extracellular trap formation	2/97	178/8891	0.582134	0.86605	0.801131	100523163/100522887	2
ssc04062	Chemokine signaling pathway	2/97	182/8891	0.59432	0.86605	0.801131	396923/396655	2
ssc04976	Bile secretion	1/97	85/8891	0.608158	0.86605	0.801131	397113	1
ssc04146	Peroxisome	1/97	86/8891	0.612474	0.86605	0.801131	100157521	1
ssc04260	Cardiac muscle contraction	1/97	87/8891	0.616743	0.86605	0.801131	100152232	1
ssc04512	ECM-receptor interaction	1/97	89/8891	0.625142	0.86605	0.801131	100519770	1
ssc05410	Hypertrophic cardiomyopathy	1/97	90/8891	0.629273	0.86605	0.801131	100156537	1
ssc03015	mRNA surveillance pathway	1/97	91/8891	0.633359	0.86605	0.801131	100520874	1
ssc04658	Th1 and Th2 cell differentiation	1/97	93/8891	0.641398	0.86605	0.801131	396655	1
ssc04350	TGF-beta signaling pathway	1/97	94/8891	0.645351	0.86605	0.801131	110260638	1
ssc04666	Fc gamma R-mediated phagocytosis	1/97	94/8891	0.645351	0.86605	0.801131	100517207	1
ssc04510	Focal adhesion	2/97	200/8891	0.645906	0.86605	0.801131	100125375/396763	2
ssc05235	PD-L1 expression and PD-1 checkpoint pathway in cancer	1/97	95/8891	0.649262	0.86605	0.801131	396655	1
ssc05215	Prostate cancer	1/97	96/8891	0.65313	0.86605	0.801131	100739292	1
ssc05415	Diabetic cardiomyopathy	2/97	205/8891	0.659296	0.86605	0.801131	100620809/100152232	2
ssc05205	Proteoglycans in cancer	2/97	206/8891	0.661926	0.86605	0.801131	100125375/100519770	2
ssc04972	Pancreatic secretion	1/97	99/8891	0.664482	0.86605	0.801131	100154771	1
ssc04922	Glucagon signaling pathway	1/97	101/8891	0.671845	0.86605	0.801131	100156537	1
ssc04933	AGE-RAGE signaling pathway in diabetic complications	1/97	101/8891	0.671845	0.86605	0.801131	396655	1
ssc04620	Toll-like receptor signaling pathway	1/97	104/8891	0.68259	0.866365	0.801422	396655	1
ssc04974	Protein digestion and absorption	1/97	104/8891	0.68259	0.866365	0.801422	100516141	1
ssc05145	Toxoplasmosis	1/97	107/8891	0.692988	0.87163	0.806293	396655	1
ssc04750	Inflammatory mediator regulation of TRP channels	1/97	109/8891	0.699731	0.87163	0.806293	100628318	1
ssc04931	Insulin resistance	1/97	110/8891	0.703048	0.87163	0.806293	100156537	1
ssc04724	Glutamatergic synapse	1/97	113/8891	0.712781	0.87163	0.806293	100516526	1
ssc05208	Chemical carcinogenesis - reactive oxygen species	2/97	227/8891	0.713493	0.87163	0.806293	100620809/100152232	2
ssc04935	Growth hormone synthesis, secretion and action	1/97	118/8891	0.728307	0.87163	0.806293	396655	1
ssc04114	Oocyte meiosis	1/97	120/8891	0.734283	0.87163	0.806293	110260638	1
ssc04722	Neurotrophin signaling pathway	1/97	120/8891	0.734283	0.87163	0.806293	100514645	1
ssc04919	Thyroid hormone signaling pathway	1/97	120/8891	0.734283	0.87163	0.806293	396655	1
ssc04110	Cell cycle	1/97	124/8891	0.745845	0.879032	0.81314	110260638	1
ssc04068	FoxO signaling pathway	1/97	130/8891	0.762262	0.885557	0.819175	100156537	1
ssc04210	Apoptosis	1/97	136/8891	0.777629	0.885557	0.819175	100156777	1
ssc04910	Insulin signaling pathway	1/97	136/8891	0.777629	0.885557	0.819175	100156537	1
ssc04270	Vascular smooth muscle contraction	1/97	137/8891	0.780093	0.885557	0.819175	396903	1
ssc04371	Apelin signaling pathway	1/97	138/8891	0.782529	0.885557	0.819175	100156537	1
ssc04140	Autophagy - animal	1/97	142/8891	0.792012	0.885557	0.819175	100516128	1
ssc01240	Biosynthesis of cofactors	1/97	143/8891	0.794318	0.885557	0.819175	100623872	1
ssc04550	Signaling pathways regulating pluripotency of stem cells	1/97	143/8891	0.794318	0.885557	0.819175	100152741	1
ssc04921	Oxytocin signaling pathway	1/97	148/8891	0.805473	0.888395	0.821801	100156537	1
ssc04723	Retrograde endocannabinoid signaling	1/97	149/8891	0.807632	0.888395	0.821801	100620809	1
ssc04150	mTOR signaling pathway	1/97	153/8891	0.81603	0.890231	0.8235	100187579	1
ssc04390	Hippo signaling pathway	1/97	155/8891	0.820092	0.890231	0.8235	100516384	1
ssc04010	MAPK signaling pathway	2/97	289/8891	0.828892	0.893903	0.826896	100628318/396763	2
ssc05225	Hepatocellular carcinoma	1/97	163/8891	0.835471	0.895148	0.828047	100152904	1
ssc04310	Wnt signaling pathway	1/97	167/8891	0.842666	0.897031	0.829789	110260638	1
ssc05034	Alcoholism	1/97	171/8891	0.849548	0.898561	0.831204	100523163	1
ssc05152	Tuberculosis	1/97	185/8891	0.871373	0.915774	0.847127	396655	1
ssc04015	Rap1 signaling pathway	1/97	214/8891	0.907105	0.933883	0.863879	396763	1
ssc04810	Regulation of actin cytoskeleton	1/97	217/8891	0.910186	0.933883	0.863879	396903	1
ssc05417	Lipid and atherosclerosis	1/97	217/8891	0.910186	0.933883	0.863879	100156777	1
ssc04080	Neuroactive ligand-receptor interaction	2/97	363/8891	0.911244	0.933883	0.863879	397224/100516526	2
ssc04014	Ras signaling pathway	1/97	237/8891	0.928294	0.945193	0.874341	396763	1
ssc04020	Calcium signaling pathway	1/97	244/8891	0.933736	0.945193	0.874341	396763	1
ssc04060	Cytokine-cytokine receptor interaction	1/97	271/8891	0.951158	0.956958	0.885224	100628318	1
ssc04151	PI3K-Akt signaling pathway	1/97	347/8891	0.979411	0.979411	0.905995	396763	1
